# Supplementary material for: Importance of Core Genome Functions for an Extreme Antibiotic Resistance Trait
Source: mBio. 2017 Dec 12;8(6):e01655-17. doi: 10.1128/mBio.01655-17 (PMC5727411; doi:10.1128/mBio.01655-17)
Supplement: DATA SET S1 [file mbo006173636sd1.xlsx]

## Sheet: Tobramycin negative selection
				Negative selection by Tn-seq [µg/ml tobramycin]									Individual mutant analysis
				AB5075					AB5075ΔRI				AB5075			AB5075ΔRI
Locus	Gene	Product	Core/Accessory	[4]	[6]	[8]	[12]		[0.25]	[0.375]	[0.625]		n*	ΔMIC		n*	ΔMIC		Notes
Genes strongly selected against by Tn-seq analysis in AB5057 or AB5075ΔRI (Significantly depleted in at least three of the four AB5075 Tn-seq assays or at least two of the three AB5075ΔRI Tn-seq assays)
ABUW_0024	sun	ribosomal RNA small subunit methyltransferase B	C	0	1	1	1		0	0	1		2	2
ABUW_0036	-	hypothetical protein	C	0	1	1	1		1	1	0		1	1
ABUW_0059	purC	phosphoribosylaminoimidazole-succinocarboxamide synthase	C	1	1	1	1		0	0	0		2	1
ABUW_0091	pgpA	phosphatidylglycerophosphatase A	C	1	1	1	1		1	0	0		5	8 e		1	8 e		P. aeruginosa tobramycin resistance function
ABUW_0097	serB	phosphoserine phosphatase	C	1	1	1	1		1	1	0		2	16 e		1	32 e		P. aeruginosa tobramycin resistance function
ABUW_0098	-	hypothetical protein	C	0	0	0	0		0	1	1		1	1
ABUW_0154	-	peptidase, M23/M37 family (EsvJ)	C	0	1	1	1		1	1	1		5	1 v					P. aeruginosa tobramycin resistance function
ABUW_0208	-	hypothetical protein	C	0	0	1	1		0	1	1		4	1
ABUW_0232	trkD	potassium transport system low affinity (KUP family)	C	1	1	1	1		1	1	1		2	2
ABUW_0250	hisB	imidazoleglycerol-phosphate dehydratase	C	0	1	1	1		0	1	1		2	2
ABUW_0279	-	hypothetical protein	C	0	0	0	0		0	1	1
ABUW_0281	mraW	S-adenosyl-methyltransferase MraW	C	0	1	1	1		1	1	1		1	2		1	4
ABUW_0310	rpoZ	DNA-directed RNA polymerase, omega subunit	C	0	0	0	0		1	1	1
ABUW_0332	-	FAD linked oxidase domain protein	C	1	1	1	1		1	1	1		2	1
ABUW_0353	astD	succinylglutamic semialdehyde dehydrogenase	C	0	1	1	1		0	0	1		2	1
ABUW_0354	astB	succinylarginine dihydrolase	C	0	1	1	1		0	1	0		2	2
ABUW_0372	-	phage shock protein C	C	0	0	0	1		0	1	1		2	1
ABUW_0388	corA	magnesium and cobalt transport protein	C	1	1	1	1		1	1	0		4	4
ABUW_0457	wrbA	flavodoxin/nitric oxide synthase	C	0	1	1	1		1	1	1		2	1
ABUW_0464	miaB	tRNA-i(6)A37 thiotransferase	C	0	0	1	1		0	1	1		2	2
ABUW_0471	-	S-adenosyl-L-methionine-dependent methyltransferase family protein	C	0	1	1	1		0	1	1		5(1Δ)	1 v,e		4	64 v,e		ΔMIC range of insertions: 2 - 64; insertions polar on pssA; see text.
ABUW_0496	ksgA	dimethyladenosine transferase	C	0	1	1	1		0	1	1		2	1					P. aeruginosa tobramycin resistance function
ABUW_0523	-	hypothetical protein	C	0	1	1	1		1	1	1		1	1
ABUW_0524	-	YCII-related protein	C	0	0	1	1		1	1	1		2	1 v
ABUW_0532	yajC	preprotein translocase, YajC subunit	C	0	1	1	0		1	1	0		3	16 v,e		1	8 e
ABUW_0622	trpA	tryptophan synthase, alpha subunit	C	1	1	1	1		1	1	1		5	8		1	8
ABUW_0643	cysI	sulfite reductase	C	1	0	0	0		1	1	1		4	4 v
ABUW_0699	-	hypothetical protein	C	0	1	1	1		1	1	0		2	4
ABUW_0715	mreB	rod shape-determining protein MreB	C	0	1	1	1		1	1	1		3	1
ABUW_0716	mreC	rod shape-determining protein MreC	C	0	1	1	1		1	1	1		3	0.5
ABUW_0717	mreD	rod shape-determining protein MreD	C	0	1	1	1		0	1	1		3	0.5
ABUW_0842	adeK	multidrug efflux protein AdeK	C	1	1	1	1		1	1	0		4(1Δ)	1 e					Deletion: ΔadeIJK
ABUW_0913	pckG	phosphoenolpyruvate carboxykinase	C	1	1	1	0		1	1	0		4	1 v
ABUW_0924	htpX	heat shock protein	C	1	1	1	1		1	1	1		6	4 e		1	4 e		P. aeruginosa tobramycin resistance function
ABUW_0949	-	hypothetical protein	C	0	0	1	1		1	1	1		3	4 e		1	4 e		P. aeruginosa tobramycin resistance function
ABUW_1000	ruvA	Holliday junction DNA helicase RuvA	C	0	1	1	1		0	0	0		2	2					P. aeruginosa tobramycin resistance function
ABUW_1002	purL	phosphoribosylformylglycinamidine synthase	C	0	1	1	1		0	1	1		1	1
ABUW_1068	slyD	peptidyl-prolyl cis-trans isomerase, FKBP-type	C	0	0	0	0		1	1	1
ABUW_1072	idh	isocitrate dehydrogenase, NADP-dependent	C	0	1	1	1		1	1	0		2	8
ABUW_1116	pstC	phosphate ABC transporter, permease protein (EsvD)	C	0	1	1	1		0	0	1		3	2					P. aeruginosa tobramycin resistance function
ABUW_1117	pstA	phosphate ABC transporter, permease protein	C	0	1	1	1		0	0	1		3	2					P. aeruginosa tobramycin resistance function
ABUW_1118	pstB	phosphate ABC transporter, ATP-binding protein	C	0	1	1	1		0	0	1		2	8 e		1	8 e		P. aeruginosa tobramycin resistance function
ABUW_1127	dacC	penicillin-binding protein 6 (D-alanyl-D-ala carboxypeptidase)	C	0	1	1	1		0	1	1		1	1
ABUW_1134	-	major facilitator superfamily MFS_1	C	0	1	1	1		0	1	1		2	1
ABUW_1244	mrdB	rod shape-determining protein RodA (EsvE3)	C	0	1	1	1		0	1	1		2	1
ABUW_1377	-	cold-shock domain protein	C	0	0	0	0		1	1	0
ABUW_1451	-	GatB/Yqey domain protein	C	1	1	1	1		1	1	1		5(1Δ)	16 v,e		1(1Δ)	8 e
ABUW_1554	-	RDD family protein	C	0	0	1	1		0	1	1		3	1 v
ABUW_1614	ppiB	peptidyl-prolyl cis-trans isomerase, cyclophilin type	C	0	1	1	1		1	1	0		1	1
ABUW_1740	rseP	membrane-associated Zn-dependent protease	C	0	0	1	1		0	1	1		2	1					P. aeruginosa tobramycin resistance function
ABUW_1893	-	transcriptional regulator, BadM/Rrf2 family	C	0	0	0	0		1	1	0
ABUW_1974	adeA	multidrug efflux protein AdeA	C	0	1	1	0		0	1	1		7(2Δ)	2 e					Deletions: ΔadeAB, ΔadeABC
ABUW_2104	aspA	fumarate lyase	C	0	1	1	0		0	1	1		2	4					P. aeruginosa tobramycin resistance function
ABUW_2148	-	hypothetical protein	C	0	0	0	0		0	1	1
ABUW_2163	-	hypothetical protein	C	0	1	1	1		0	1	1		1	2
ABUW_2197	ppiD	peptidyl-prolyl cis-trans isomerase	C	1	1	1	1		0	1	1		4	2					P. aeruginosa tobramycin resistance function
ABUW_2265	-	nucleotidyl transferase family protein	C	0	1	1	1		0	1	1		2	1
ABUW_2299	fxsA	suppressor of F exclusion of phage T7	C	1	1	1	1		1	1	1		2	4
ABUW_2307	bioB	biotin synthase	C	1	1	1	0		1	1	1		2	4		2	4
ABUW_2327	-	hypothetical protein	C	0	0	0	1		0	1	1		2	1
ABUW_2357	-	aspartate aminotransferase	C	0	0	0	0		1	1	1		3	4 v
ABUW_2363	-	hypothetical protein	C	0	0	0	1		0	1	1
ABUW_2719	ahpC	peroxiredoxin	C	1	1	1	0		0	0	1
ABUW_2847	-	hypothetical protein	C	0	1	1	1		0	1	1		2	2		1	2		P. aeruginosa tobramycin resistance function
ABUW_2853	-	hypothetical protein	C	0	0	0	0		0	1	1
ABUW_2865	lon	ATP-dependent protease La	C	0	1	1	1		0	1	1		5	4 v
ABUW_2876	mrdA	penicillin-binding protein 2	C	0	1	1	1		1	1	1		1	1
ABUW_2877	-	putative methyltransferase	C	0	1	1	1		0	0	1		2	1
ABUW_2889	-	transcriptional regulator, LysR family	C	0	1	1	1		0	1	1		2	2
ABUW_3046	-	phospholipid/glycerol acyltransferase	C	0	0	1	1		0	1	1		3	1
ABUW_3054	trxB	thioredoxin-disulfide reductase	C	0	1	1	1		0	0	0		2	2					Essential in ΔRI but not in WT
ABUW_3060	tuf	translation elongation factor Tu	C	0	0	0	0		1	1	0
ABUW_3117	bioD	dethiobiotin synthase	C	1	1	1	1		1	1	1		1	1
ABUW_3118	bioC	biotin biosynthesis protein BioC	C	0	1	1	1		1	1	1		2	1
ABUW_3119	bioF	8-amino-7-oxononanoate synthase	C	1	1	1	1		1	1	1		1	1
ABUW_3120	bioA	adenosylmethionine-8-amino-7-oxononanoate transaminase	C	1	1	1	1		1	1	1		2	1
ABUW_3121	bioH	biotin biosynthesis protein	C	1	1	1	1		0	1	1		1	4		1	2		P. aeruginosa tobramycin resistance function
ABUW_3234	-	hypothetical protein	C	0	1	1	1		0	0	1		2	1
ABUW_3260	gigA	two-component response regulator	C	1	1	1	1		1	1	0		4(2Δ)	4 v,e		1(1Δ)	8 e		Deletions: ΔgigA, ΔgigAB
ABUW_3261	gigB	anti-anti-sigma factor	C	1	1	1	1		1	1	1		4(2Δ)	4 v,e		1(1Δ)	8 e		Deletions: ΔgigB, ΔgigAB
ABUW_3360	lptE	LPS assembly protien	C	1	1	1	1		1	1	0		4	4 e		1	4 e
ABUW_3369	-	rhodanese domain protein	C	1	1	1	1		0	1	1		2	2					P. aeruginosa tobramycin resistance function
ABUW_3375	-	hypothetical protein	C	1	1	1	1		0	1	1		2	2
ABUW_3385	prc	carboxy- protease	C	0	1	1	1		0	0	1		2	1
ABUW_3394	edd	phosphogluconate dehydratase	C	0	1	1	1		0	1	1		2	2					P. aeruginosa tobramycin resistance function
ABUW_3402	tig	trigger factor	C	0	1	1	1		0	1	1		4	8 v		1	4		P. aeruginosa tobramycin resistance function
ABUW_3408	-	Sel1 domain protein	C	0	0	1	1		0	1	1		2	2
ABUW_3428	-	transcriptional regulator, TetR family	C	0	1	1	1		0	1	1		2	1
ABUW_3448	-	glycosyl transferase, group 1	C	1	1	1	1		0	0	0		2	2
ABUW_3466	-	HAD-superfamily subfamily IB hydrolase	C	0	0	1	1		0	1	1		3	1
ABUW_3467	nudH	(di)nucleoside polyphosphate hydrolase	C	0	1	1	1		0	0	0		3	1
ABUW_3547	secG	preprotein translocase iisp family auxillary membrane component	C	0	0	1	1		0	1	1		3	2
ABUW_3563	-	transcriptional regulator, IclR family	C	0	1	1	1		0	1	1		2	1
ABUW_3567	-	acyl-CoA thioesterase II	C	0	1	1	1		0	0	0		2	1
ABUW_3572	fadB	fatty oxidation complex, alpha subunit	C	1	1	1	1		0	0	1		2	4 e		2	4 e		P. aeruginosa tobramycin resistance function
ABUW_3598	tuf2	translation elongation factor Tu	C	0	0	0	0		1	1	0
ABUW_3619	phoU	phosphate transport system regulatory protein PhoU	C	0	1	1	1		0	0	1		4	1
ABUW_3638	pbpG	D-alanyl-D-alanine carboxypeptidase family protein	C	1	1	1	1		1	1	1		2	8 e		1	8 e
ABUW_3642	-	putative periplasmic carboxyl-terminal protease	C	0	1	1	1		0	0	0		1	1
ABUW_3656	-	hypothetical protein	C	0	0	1	1		0	1	1		2	2
ABUW_3746	sfcA	NAD-dependent malic enzyme	C	1	1	1	0		1	1	1		2	2
ABUW_3820	-	nucleotide sugar epimerase/dehydratase	C (K locus)	0	1	1	1		0	1	1		1	1
ABUW_3821	-	Spore coat polysaccharide biosynthesis protein spsC	C (K locus)	0	1	1	1		1	1	1		3	2
ABUW_3822	-	Bacterial transferase hexapeptide (three repeats) family protein	C (K locus)	0	1	1	1		1	1	0		2	2
ABUW_3823	-	putative UDP-galactose phosphate transferase (WeeH)	C (K locus)	0	1	1	1		1	1	1		2	1
ABUW_3824	-	family 1 glycosyl transferase	C (K locus)	0	1	1	1		1	1	1		4	2
ABUW_3825	-	hypothetical protein	C (K locus)	0	1	1	1		1	1	1		1	2
ABUW_3830	-	UDP-glucose/GDP-mannose dehydrogenase	C (K locus)	1	1	1	1		0	1	1		2	2
ABUW_3831	wza	polysaccharide export protein	C	1	1	1	1		1	1	1		1	2
ABUW_3832	ptp	protein-tyrosine-phosphatase ptp	C	0	1	1	1		0	1	1		1	1
ABUW_3833	ptk	tyrosine-protein kinase ptk	C	0	1	1	0		1	1	1		3	2
ABUW_3848	-	phosphoglycolate phosphatase 2	C	0	1	1	1		0	1	1		1	1
ABUW_3888	mpl	UDP-N-acetylmuramate:L-alanyl-gamma-D-glutamyl-meso-diaminopimelate ligase	C	0	1	1	1		0	0	1		2	1
ABUW_3904	-	hypothetical protein	C	1	1	1	1		1	1	1		2	2
ABUW_4051	aacA4	aminoglycoside 6'-N-acetyl transferase	A	1	1	1	1		(Δ)	(Δ)	(Δ)		5	16 v,e
ABUW_4052	-	bla(GES-14)	A	1	1	1	1		(Δ)	(Δ)	(Δ)		3	1 v					ΔMIC range of insertions: 1 - 8; probable polararity on aacA4.
ABUW_4053	intI	IntI1 integrase (pseudogene)	A	0	1	1	1		(Δ)	(Δ)	(Δ)		3	1
ABUW_4060	aadB	2"-aminoglycoside nucleotidyltransferase	A	0	1	1	1		(Δ)	(Δ)	(Δ)		4	8 v,e
ABUW_4077	-	hypothetical protein	A	0	1	1	1		1	1	1		1	0.25
ABUW_4096	-	hypothetical protein	A	0	1	1	1		0	0	0
ABUW_5002	-	DNA replication protein	A	1	1	1	1		1	1	1		2	1
ABUW_5003	-	hypothetical protein	A	1	1	1	1		1	1	1		3	0.5 v
ABUW_5004	-	Sel1 repeat family	A	1	1	1	1		1	1	1		2	2
ABUW_5005	-	hypothetical protein	A	1	1	1	1		1	1	1		1	4
ABUW_5006	-	hypothetical protein	A	1	1	1	1		1	1	1		2	2
ABUW_5007	-	hypothetical protein	A	0	1	1	1		1	1	1		2	0.5
ABUW_5008	-	TonB-dependent receptor protein	A	1	1	1	1		1	1	1		4	2
ABUW_5009	-	transposase component (pseudogene)	A	1	1	1	1		1	1	1		2	2
ABUW_5010	-	hypothetical protein	A	1	1	1	1		1	1	1		2	2
ABUW_5011	-	hypothetical protein	A	1	1	1	1		1	1	1		2	2
ABUW_5012	-	hypothetical protein	A	1	1	1	1		1	1	1		2	1
ABUW_5013	-	hypothetical protein	A	1	1	1	1		1	1	1		2	1
ABUW_6001	-	replication protein	A	0	1	1	1		0	0	1		2	1
ABUW_6002	-	hypothetical protein	A	1	1	1	1		1	1	1		2	1
ABUW_6003	-	hypothetical protein	A	1	1	1	1		1	1	1		3	1
Additional genes implicated by Tn-seq (Significantly depleted in at least one Tn-seq assay or implicated by manual analysis)
ABUW_0013	anmK	anhydro-N-acetylmuramic acid kinase	C	0	0	1	1		0	0	0		1	1
ABUW_0033	arpR	transcriptional regulator, TetR family	C	0	0	0	1		0	0	1		1	2
ABUW_0034	arpA	secretion protein HlyD	C	0	0	0	0		0	0	0		4(1Δ)	1 v					Implicated by manual analysis of the Tn-seq data
ABUW_0035	arpB	RND efflux transporter	C	0	0	0	0		0	0	0		2	1					Implicated by manual analysis of the Tn-seq data
ABUW_0041	-	major facilitator family transporter	C	0	0	0	0		0	0	0		1	1					Implicated by manual analysis of the Tn-seq data
ABUW_0042	alrA	aldo/keto reductase	C	0	0	0	0		0	0	1
ABUW_0051	-	histidine triad protein	C	0	0	0	0		0	0	1		1	4
ABUW_0060	-	hypothetical protein	C	0	0	0	1		0	0	0		1	1
ABUW_0062	pncA	nicotinamidase	C	0	0	1	1		0	0	0		1	1
ABUW_0063	-	bile acid:sodium symporter	C	0	0	0	1		0	0	0		1	1
ABUW_0075	hutC	histidine utilization repressor	C	0	0	0	0		0	0	0		1	2					Implicated by manual analysis of the Tn-seq data
ABUW_0078	hutH	histidine ammonia-lyase	C	0	0	0	0		0	0	1
ABUW_0079	-	proline-specific permease ProY	C	0	0	0	1		0	0	0		1	1
ABUW_0080	hutI	imidazolonepropionase	C	0	0	1	0		0	0	0
ABUW_0085	-	hypothetical protein	A	0	0	0	1		0	0	0
ABUW_0095	ribB1	3,4-dihydroxy-2-butanone 4-phosphate synthase	C	0	0	1	1		0	0	1		1	1
ABUW_0099	-	hypothetical protein	C	0	0	1	1		0	0	1		1	1
ABUW_0108	-	short-chain dehydrogenase/reductase	C	0	0	0	0		0	0	1		2	2
ABUW_0110	-	putative aminotransferase	C	0	0	0	1		0	0	0		1	1
ABUW_0111	-	hypothetical protein	C	0	0	1	1		0	0	1		3	1
ABUW_0112	-	hypothetical protein	C	0	0	0	0		0	0	1		1	1
ABUW_0113	-	hypothetical protein	C	0	0	0	1		0	0	1		2	1 v
ABUW_0123	-	putative esterase	C	0	0	0	1		0	0	0
ABUW_0128	-	hypothetical protein	C	0	0	0	0		0	0	1
ABUW_0131	-	2-oxo-4-hydroxy-4-carboxy-5-ureidoimidazoline decarboxylase	C	0	0	0	0		0	0	1
ABUW_0132	-	polysaccharide deacetylase	C	0	0	0	1		0	0	0
ABUW_0141	xth	exodeoxyribonuclease III	C	0	0	0	0		0	0	1
ABUW_0145	gshB	glutathione synthase	C	0	0	1	1		0	0	1		2	1
ABUW_0153	-	hypothetical protein	C	0	0	1	1		0	0	0		2	1
ABUW_0156	aceF	pyruvate dehydrogenase complex dihydrolipoamide acetyltransferase	C	0	0	0	0		0	1	0		2	1
ABUW_0168	-	hypothetical protein	C	0	0	0	1		0	0	0
ABUW_0192	-	hypothetical protein	C	0	0	0	0		0	0	1
ABUW_0195	-	major facilitator family transporter	C	0	0	0	1		0	0	0		2	1
ABUW_0196	-	major facilitator family transporter	C	0	0	1	1		0	0	0		2	1
ABUW_0200	-	transcriptional regulator, XRE family	C	0	0	0	1		0	0	0		1	1
ABUW_0249	hisH	imidazole glycerol phosphate synthase, glutamine amidotransferase subunit	C	0	0	0	0		0	0	1		1	1
ABUW_0260	acr1	acyl coenzyme A reductase	C	0	0	0	1		0	0	0		2	1
ABUW_0270	-	hypothetical protein	C	0	0	0	0		0	0	1
ABUW_0318	comE	pilin like competence factor	C	0	0	0	1		0	0	0
ABUW_0319	comF	pilin like competence factor	C	0	0	0	1		0	0	0
ABUW_0355	astE	succinylglutamate desuccinylase	C	0	0	0	1		0	0	0		2	16 v,e		1	32 e
ABUW_0460	-	hypothetical protein	C	0	0	0	0		0	0	0		3	4					Implicated by manual analysis of the Tn-seq data
ABUW_0465	-	lytic transglycosylase, catalytic	C	0	0	0	1		0	0	1
ABUW_0533	tgt	queuine tRNA-ribosyltransferase	C	0	0	0	0		0	0	1								P. aeruginosa tobramycin resistance function
ABUW_0549	-	hypothetical protein	A	0	0	0	1		0	0	0
ABUW_0566	-	phage tail tube protein	A	0	0	0	0		0	0	1
ABUW_0590	-	putative polysaccharide deacetylase	C	0	0	1	1		0	0	1		2	1
ABUW_0606	acdB1	acyl-CoA dehydrogenase	C	0	0	1	1		0	0	1		2	2		1	2
ABUW_0616	trpF	phosphoribosylanthranilate isomerase	C	0	0	0	1		0	0	1
ABUW_0644	-	hypothetical protein	C	1	1	0	0		0	0	0		1	8
ABUW_0690	-	ErfK/YbiS/YcfS/YnhG family protein	C	0	0	1	1		0	0	1		2	1
ABUW_0703	-	hypothetical protein	C	0	0	0	0		0	0	1
ABUW_0704	agcS	amino acid transport protein	C	0	0	0	0		0	0	1
ABUW_0721	wax-dgaT	bifunctional protein wax ester synthase/acyl-CoA diacylglycerol acyltransferase	C	0	0	1	1		0	0	1		1	1
ABUW_0818	prpF	AcnD-accessory protein PrpF	C	0	0	0	0		0	0	1
ABUW_0843	adeJ	multidrug efflux protein AdeJ	C	0	0	0	0		0	0	1		5(2Δ)	1 e					Deletions: ΔadeIJ, ΔadeIJK
ABUW_0844	adeI	multidrug efflux protein AdeI	C	0	0	0	0		0	0	1		5(2Δ)	1 e					Deletions: ΔadeIJ, ΔadeIJK
ABUW_0863	-	hypothetical protein	C	0	0	0	0		1	0	0
ABUW_0953	lysA	diaminopimelate decarboxylase	C	0	0	0	0		0	0	1
ABUW_0978	sppA	signal peptide peptidase SppA, 36K type	C	0	0	1	1		0	0	1		1	1
ABUW_0999	ruvB	Holliday junction DNA helicase RuvB	C	0	0	1	1		0	0	1		1	1
ABUW_1023	-	aminodeoxychorismate lyase	C	0	0	0	1		0	0	1
ABUW_1103	-	transcriptional regulator, TetR family	C	0	0	0	1		0	0	1
ABUW_1115	-	phosphate ABC transporter, substrate-binding protein	C	0	0	1	1		0	0	1		3	1
ABUW_1126	-	putative transferase	C	0	0	0	0		0	0	1
ABUW_1224	ahcY	adenosylhomocysteinase	C	0	0	0	0		0	0	1
ABUW_1228	lipA1	lipoic acid synthetase	C	0	0	1	1		0	0	0
ABUW_1242	rlpA	rare lipoprotein A	C	0	0	0	0		0	0	0		2(1Δ)	8 e		1(1Δ)	8 e		Implicated by manual analysis of the Tn-seq data
ABUW_1245	-	EsvE2	C	0	0	0	1		0	0	1
ABUW_1477	gltS	sodium/glutamate symporter	C	0	0	0	0		0	0	1
ABUW_1484	-	transcriptional regulator, GntR family	C	0	0	0	0		0	1	0
ABUW_1577	-	ABC-1 domain protein	C	0	0	0	0		0	0	1		1	1
ABUW_1699	umuC	DNA repair protein UmuC	C	0	0	0	0		0	0	0		1	1					Implicated by manual analysis of the Tn-seq data
ABUW_1972	adeS	AdeS	C	0	0	1	1		0	0	1		5	0.5
ABUW_1975	adeB	multidrug efflux protein AdeB	C	0	0	0	0		0	0	0		7(2Δ)	2 e					Implicated by manual analysis of Tn-seq data. Deletions: ΔadeAB, ΔadeABC
ABUW_2100	-	transcriptional regulator, LysR family	C	0	0	0	0		0	0	1
ABUW_2159	-	histidine triad protein	C	0	0	0	0		0	0	1		1	1
ABUW_2200	-	hypothetical protein	C	0	0	1	1		0	0	1
ABUW_2266	-	aminoglycoside phosphotransferase	C	0	0	0	0		0	0	1		5	2 e
ABUW_2268	surA	PpiC-type peptidyl-prolyl cis-trans isomerase	C	0	0	1	1		0	0	1
ABUW_2290	-	hypothetical protein	C	0	1	0	0		0	0	0
ABUW_2292	-	hypothetical protein	C	0	0	1	1		0	0	0		1	1
ABUW_2304	ruvC	crossover junction endodeoxyribonuclease RuvC	C	0	0	0	1		0	0	0
ABUW_2334	-	glutathione S-transferase	C	0	0	0	0		0	0	1
ABUW_2431	umuD	DNA polymerase V component	C	0	1	1	0		0	0	0
ABUW_2539	-	transposase inhibitor	A	0	0	0	0		0	0	1
ABUW_2588	-	hypothetical protein	C	0	0	0	0		0	0	1
ABUW_2637	-	hypothetical protein	C	0	0	0	0		0	0	1
ABUW_2680	-	hypothetical protein (pseudogene)	A	0	1	0	0		0	0	0
ABUW_2696	-	hypothetical protein	C	0	0	1	0		0	0	0
ABUW_2823	argG	argininosuccinate synthase	C	0	0	0	0		0	0	1
ABUW_2841	dnaQ	DNA polymerase III ,epsilon subunit	C	0	0	0	1		0	0	0
ABUW_2857	-	YecA family protein	C	0	0	0	0		0	0	1
ABUW_2874	-	hypothetical protein	C	0	0	1	1		0	0	1
ABUW_2897	-	hypothetical protein	C	0	0	0	0		0	1	0
ABUW_3011	-	hypothetical protein	A	0	0	0	1		0	0	0
ABUW_3049	minD	septum site-determining protein MinD	C	0	0	1	0		0	0	0
ABUW_3085	-	hypothetical protein	C	0	0	0	0		0	0	1
ABUW_3090	-	hypothetical protein	C	0	0	1	1		0	0	1		1	1
ABUW_3142	dcd	deoxycytidine triphosphate deaminase	C	0	0	0	0		0	0	1		2	0.5
ABUW_3151	-	transcriptional regulator TetR/AcrR family	C	0	0	0	0		0	0	1
ABUW_3161	-	transcriptional regulator, LysR family	C	0	1	1	0		0	0	0		3	0.5
ABUW_3235	-	hypothetical protein	C	0	0	0	1		0	0	1
ABUW_3259	-	VacJ family lipoprotein	C	0	0	0	0		0	0	1		2	1
ABUW_3271	-	hypothetical protein	C	0	0	0	1		0	0	0								P. aeruginosa tobramycin resistance function
ABUW_3302	relA	GTP pyrophosphokinase (ppGpp synthetase I)	C	0	0	0	1		0	0	0		2	1
ABUW_3304	-	hypothetical protein	C	0	0	0	0		0	0	1
ABUW_3329	-	hypothetical protein	A	0	0	0	0		0	0	1
ABUW_3366	-	hypothetical protein	C	0	0	1	1		0	0	1		3	2
ABUW_3378	-	hypothetical protein	C	0	0	0	0		0	1	0		2	1
ABUW_3393	eda	khg/kdpg aldolase	C	0	1	1	0		0	0	0
ABUW_3441	-	hypothetical protein	C	0	0	1	1		0	0	1		2	2
ABUW_3476	rluC	ribosomal large subunit pseudouridine synthase C	C	0	0	0	1		0	0	1		1	1
ABUW_3477	-	hypothetical protein	A	0	0	0	1		0	0	1
ABUW_3500	murI2	glutamate racemase	C	0	0	1	1		0	0	0		2	1
ABUW_3526	-	hypothetical protein	C	0	0	1	1		0	0	1		2	1
ABUW_3554	-	RNA methyltransferase, TrmH family, group 3	C	0	0	0	0		0	0	1		2	1
ABUW_3573	fadA	acetyl-CoA C-acyltransferase	C	0	0	0	1		0	0	1		5	4 v,e		2	2 e		P. aeruginosa tobramycin resistance function
ABUW_3605	-	FHA domain protein	C	0	0	0	0		0	0	1
ABUW_3617	argH	argininosuccinate lyase	C	0	0	1	0		0	0	1		3	1
ABUW_3626	icc	cyclic AMP phosphodiesterase	C	0	0	0	1		0	0	1		3	1
ABUW_3634	xerD	tyrosine recombinase XerD	C	0	0	1	1		0	0	0		2	2
ABUW_3637	thrC	threonine synthase	C	0	0	1	0		0	0	0
ABUW_3653	nrdR	transcriptional regulator NrdR	C	0	0	1	0		0	0	1
ABUW_3664	cadA	heavy metal detoxification protein	A	0	0	1	1		Δ	Δ	Δ
ABUW_3665	cadR	transcriptional regulator-like protein	A	0	0	0	1		Δ	Δ	Δ
ABUW_3679	comM	hypothetical protein (pseudogene: 3'-comM)	A	0	0	0	0		0	0	1
ABUW_3688	-	hypothetical protein	C	0	0	0	0		0	0	1
ABUW_3716	-	transcriptional regulator domain-containing protein	C	0	0	0	1		0	0	0
ABUW_3740	znuA	high affinity Zn transport protein	C	0	0	0	0		0	0	1		1	1
ABUW_3741	zur	transcriptional regulator, Fur family	C	0	0	0	0		0	0	1		1	1
ABUW_3742	znuC	zinc import ATP-binding protein ZnuC	C	0	0	0	0		0	0	1
ABUW_3743	znuB	high affinity Zn transport protein	C	0	0	0	0		0	0	1
ABUW_3757	-	DoxX family protein	C	0	0	0	0		0	0	1
ABUW_3760	-	hypothetical protein	C	0	0	0	0		0	0	1
ABUW_3761	-	ParA family protein	C	0	0	0	1		0	0	0
ABUW_3771	-	acyl carrier protein	C	0	0	0	1		0	0	0
ABUW_3804	-	hypothetical protein	C	0	0	0	1		0	0	0		2	1
ABUW_3806	acnD	2-methylisocitrate dehydratase, Fe/S-dependent	C	0	0	0	1		0	0	0		2	1
ABUW_3816	galE	UDP-glucose 4-epimerase	C	0	0	0	1		0	0	0		3	1
ABUW_3819	galU	UTP-glucose-1-phosphate uridylyltransferase	C	0	0	0	1		0	0	0
ABUW_3828	-	hypothetical protein	C (K locus)	0	0	0	0		0	0	0		2	2					Implicated by manual analysis of the Tn-seq data
ABUW_3834	fkpA	peptidyl-prolyl cis-trans isomerase Mip	C	0	0	0	1		0	0	0		2	1
ABUW_3837	ampD	N-acetylmuramoyl-L-alanine amidase, family 2	C	0	1	1	0		0	0	1		3	1
ABUW_3838	nadC	nicotinate-nucleotide diphosphorylase	C	0	0	1	1		0	0	0		3	1
ABUW_3843	-	putative oxidoreductase	C	0	0	0	0		0	0	0		1	1					Implicated by manual analysis of the Tn-seq data
ABUW_3872	ppiA	peptidyl-prolyl cis-trans isomerase	C	0	0	0	1		0	0	0		1	1
ABUW_3874	-	lipoprotein, putative	C	0	0	0	1		0	0	0		3	1
ABUW_3876	-	metallo-beta-lactamase family protein	C	0	0	0	1		0	0	0		2	1
ABUW_3877	-	putative transcriptional regulator	C	0	0	1	1		0	0	1		2	1
ABUW_3886	purK	phosphoribosylaminoimidazole carboxylase, catalytic subunit	C	0	1	0	0		0	0	0
ABUW_3887	-	transmembrane signal peptide protein	C	0	0	0	0		0	0	1		1	1
ABUW_3892	-	lipoprotein, putative	C	0	0	0	1		0	0	0		1	1
ABUW_3893	-	glutathionylspermidine synthase	C	0	0	0	1		0	0	0		1	1
ABUW_3894	-	rieske protein	C	0	0	0	1		0	0	0		1	1
ABUW_3895	guaD2	guanine deaminase	C	0	0	0	0		0	0	1		1	1
ABUW_3896	-	hypothetical protein	C	0	1	0	0		0	0	0
ABUW_3901	-	hypothetical protein	C	0	0	0	1		0	0	0		1	1
ABUW_4005	-	hypothetical protein	A	0	0	1	0		0	0	0
ABUW_4022	-	hypothetical protein (pseudogene: nonfunctional due to frameshift)	A	0	0	0	0		0	0	1
ABUW_4031	-	hypothetical protein	A	0	0	0	0		0	0	1
ABUW_4032	-	hypothetical protein	A	0	0	0	1		0	0	0
ABUW_4038	-	hypothetical protein	A	0	0	1	1		0	0	1		1	1
ABUW_4039	-	hypothetical protein	A	0	0	0	1		0	0	1		1	1
ABUW_4041	-	hypothetical protein	A	0	0	0	0		0	0	1
ABUW_4046	-	hypothetical protein	A	0	0	1	1		Δ	Δ	Δ		1	1
ABUW_4048	sul1	dihydropteroate synthase	A	0	0	0	1		Δ	Δ	Δ
ABUW_4054	tnpM	TnpM (pseudogene: nonfunctional due to partial sequence)	A	0	0	1	1		Δ	Δ	Δ
ABUW_4055	strB	Streptomycin resistance protein B	A	0	0	1	1		Δ	Δ	Δ		5	1
ABUW_4056	strA	Aminoglycoside phosphotransferase	A	0	0	1	1		Δ	Δ	Δ		3	2 e
ABUW_4057	aadA1	aminoglycoside 3''-adenylyltransferase aadA1	A	0	0	1	1		Δ	Δ	Δ		4	2 e
ABUW_4059	cmlA	Chloramphenicol resistance protein	A	0	0	1	1		Δ	Δ	Δ		4	2 e
ABUW_4061	intI	IntI1 integrase	A	0	0	1	1		Δ	Δ	Δ		3	1
ABUW_4062	tnpM	TnpM (pseudogene: nonfunctional due to partial sequence)	A	0	0	1	1		Δ	Δ	Δ
ABUW_4065	-	hypothetical protein (pseudogene: nonfunctional due to partial sequence)	A	0	0	1	1		0	0	0		2	2 v
ABUW_4066	-	hypothetical protein	A	0	0	1	1		0	0	1		1	1
ABUW_4070	-	hypothetical protein	A	0	0	0	0		0	0	1
ABUW_4073	-	hypothetical protein	A	0	0	0	0		0	0	1
ABUW_4078	-	hypothetical protein	A	0	0	0	0		0	0	1
ABUW_4086	-	Transposase	A	0	0	0	0		0	0	1		2	1
ABUW_4089	-	Transposase	A	0	0	0	0		0	0	1
ABUW_4095	-	Soluble lytic murein transglycosylase	A	0	0	0	0		0	0	1
ABUW_4097	-	hypothetical protein	A	0	0	0	1		0	0	0
ABUW_4103	-	hypothetical protein	A	0	0	0	0		0	0	1
ABUW_4104	traV	Membrane lipoprotein lipid attachment site precursor	A	0	0	0	0		0	0	1
ABUW_4108	traW	conjugative transfer protein	A	0	0	0	0		0	0	1
ABUW_4109	traU	TraU family protein precursor	A	0	0	0	0		0	0	1
ABUW_4110	trbC	conjugative transfer protein	A	0	0	0	0		0	0	1
ABUW_4114	traH	TraH family protein	A	0	0	0	0		0	0	1
ABUW_4116	-	Lytic transglycosylase catalytic	A	0	0	0	0		0	0	1
ABUW_4117	-	hypothetical protein	A	0	0	0	0		0	0	1
ABUW_5014	-	hypothetical protein	A	0	0	1	1		0	0	0
Additional candidate resistance genes
ABUW_0008	-	RND type efflux pump	C	0	0	0	0		0	0	0		2	1					Annotated as efflux function
ABUW_0009	-	RND type efflux pump	C	0	0	0	0		0	0	0		2	1					Annotated as efflux function
ABUW_0010	adeT	RND type efflux pump	C	0	0	0	0		0	0	0		3	1					Annotated as efflux function
ABUW_0064	-	MATE family drug transporter	C	0	0	0	0		0	0	0		2	2					Annotated as efflux function
ABUW_0109	-	MATE efflux family protein	C	0	0	0	0		0	0	0		2	1					Annotated as efflux function
ABUW_0155	aceE	pyruvate decarboxylase E1 component	C	0	0	0	0		0	0	0		2	1					P. aeruginosa tobramycin resistance function
ABUW_0256	envZ	two-component system sensory histidine kinase	C	0	0	0	0		0	0	0		9(2Δ)	1 v					P. aeruginosa tobramycin resistance function. Deletions: ΔenvZ, ΔenvZompR
ABUW_0257	ompR	two-component response regulator	C	0	0	0	0		0	0	0		7(2Δ)	4 e		1(1Δ)	4 e		P. aeruginosa tobramycin resistance function. Deletions: ΔompR, ΔenvZompR
ABUW_0331	serA	D-3-phosphoglycerate dehydrogenase	C	0	0	0	0		0	0	0		2	32 e					Analyzed because of serB phenotype; see text.
ABUW_0394	-	putative RND type efflux pump involved in aminoglycoside resistance	C	0	0	0	0		0	0	0		3	2 e					Annotated as efflux function
ABUW_0675	nolG	multidrug efflux protein	C	0	0	0	0		0	0	0		3	2					Annotated as efflux function
ABUW_0676	nolF	multidrug efflux protein	C	0	0	0	0		0	0	0		3	1					Annotated as efflux function
ABUW_0922	-	multidrug efflux protein	C	0	0	0	0		0	0	0		4	1					Annotated as efflux function
ABUW_1334	-	multidrug efflux system outer membrane protein	C	0	0	0	0		0	0	0		2	1					Annotated as efflux function
ABUW_1335	-	efflux transporter, RND family	C	0	0	0	0		0	0	0		3	1 v					Annotated as efflux function
ABUW_1336	-	efflux transporter, RND family	C	0	0	0	0		0	0	0		2	1					Annotated as efflux function
ABUW_1851	-	aminoglycoside phosphotransferase	C	0	0	0	0		0	0	0		3	1 e					Possible aminoglycoside modifying function
ABUW_1930	-	multidrug resistance efflux pump	C	0	0	0	0		0	0	0		4	1					Annotated as efflux function
ABUW_1949	-	RND family drug transporter	C	0	0	0	0		0	0	0		2	1 v					Annotated as efflux function
ABUW_1953	-	outer membrane efflux protein	C	0	0	0	0		0	0	0		3	1					Annotated as efflux function
ABUW_1976	adeC	multidrug efflux protein AdeC	A	0	0	0	0		0	0	0		5(1Δ)	2 e					Deletion: ΔadeABC
ABUW_2640	-	acetyltransferase	C	0	0	0	0		0	0	0		2	1					Possible aminoglycoside modifying function
ABUW_2973	mqo	malate dehydrogenase	C	0	0	0	0		0	0	0		1	4					Central carbon metabolism
ABUW_3116	-	ribosomal large subunit pseudouridine synthase B	C	0	0	0	0		0	0	0		2	4 v					Possible ribosome modification function.
ABUW_3153	-	secretion protein HlyD	C	0	0	0	0		0	0	0		5(1Δ)	1 v					Annotated as efflux function
ABUW_3362	-	efflux transporter, RND family, MFP subunit	C	0	0	0	0		0	0	0		3	1					Annotated as efflux function
ABUW_3364	-	RND efflux system, outer membrane lipoprotein, NodT family	C	0	0	0	0		0	0	0		3	1					Annotated as efflux function
ABUW_3486	abeM	multidrug efflux pump	C	0	0	0	0		0	0	0		4(1Δ)	1 v					Annotated as efflux function
ABUW_3560	-	HlyD family secretion protein	C	0	0	0	0		0	0	0		4(1Δ)	1 v					Annotated as efflux function
ABUW_3609	-	DNA-binding protein H-NS	C	0	0	0	0		0	0	0		2	8 v					Annotated in PGAT as antibiotic resistance gene.
ABUW_3710	-	putative acetyltransferase	C	0	0	0	0		0	0	0		2	1					Possible aminoglycoside modifying function
ABUW_3754	-	putative adenylyltransferase	C	0	0	0	0		0	0	0		1	1					Possible aminoglycoside modifying function
ABUW_4087	aphA6	Aminoglycoside phosphotransferase	A	0	0	0	0		0	0	0		5(1Δ)	1 v,e		3	2 v,e		Aminoglycoside modifying function. Deletion: ΔTnaphA6 (3 genes)
ΔMIC, average fold decrease in MIC of mutants relative to the parent strain.
* Parantheses indicate the number that were gene deletions (e.g., 5(1Δ) indicates that four insertion alleles and one deletion allele were assayed). Most insertions were T26 insertions; fewer than 5% were T101 insertions.
v, Allelic variability observed. Reported ΔMIC values represent the phenotype of deletion mutants when tested, or the most common insertion phenotype.
e, Testing included efficiency-of-plating assay.

## Sheet: Tobramycin positive selection
				Positive selection by Tn-seq [µg/ml tobramycin]									Individual mutant analysis
				AB5075					AB5075ΔRI				AB5075			AB5075ΔRI
Locus	Gene	Product	Core/Accessory	[4]	[6]	[8]	[12]		[0.25]	[0.375]	[0.625]		n*	ΔMIC		n*	ΔMIC		Notes
Genes positively selected by Tn-seq analysis (Significantly selected in at least two Tn-seq assays in either AB5075 or AB5075ΔRI)
ABUW_0093	nusB	transcription antitermination factor NusB	C	0	0	1	1		0	0	0
ABUW_0105	phoR	phosphate regulon sensor kinase PhoR	C	0	0	1	1		0	0	1		3	0.25					Variability in ΔMIC observed for different media batches.
ABUW_0106	phoB	phosphate regulon transcriptional regulatory protein PhoB	C	0	0	1	1		0	0	1		2	0.25					Variability in ΔMIC observed for different media batches.
ABUW_1032	rnc	ribonuclease III	C	0	1	0	1		0	1	1
ABUW_2209	-	histidine triad protein	C	0	0	0	1		1	0	1
ABUW_3086	rluD	ribosomal large subunit pseudouridine synthase D	C	0	0	1	1		0	0	1
ABUW_3146	-	putative ATP-binding protein	C	0	0	1	1		0	0	1
ABUW_3292	-	hypothetical protein	C	0	0	1	1		0	0	1
ABUW_3305	cysM	cysteine synthase B	C	0	0	0	0		0	1	1
ABUW_3513	hslO	heat shock protein 33	C	0	0	1	1		0	0	1
ABUW_3618	-	Fe(II) trafficking protein	C	0	0	1	1		0	0	1
ABUW_3636	hom	homoserine dehydrogenase	C	0	0	1	1		0	0	1
ABUW_3719	-	TonB-dependent copper receptor	C	0	0	1	1		0	0	1
ABUW_3720	-	hypothetical protein	C	0	0	1	1		0	0	1
ABUW_3846	dsbA	thiol:disulfide interchange protein DsbA	C	0	0	1	1		0	0	1
ΔMIC, average fold decrease in MIC of mutants relative to the parent strain.

## Sheet: Read count data, all genes
Shown for each sample are: hits (h) and total normalized reads (r) between the 5th and 90th percentile of each gene's coding region, and the calculated fitness value (f) (Text S1).
Sample names correspond to those listed in Table S3, with PreAv corresponding to the average normalized reads per position from samples Pre3, Pre13, Pre11 and Pre17.
		PreAv		TM0_1			TM0_2			TM4			TM6			TM8			TM12			TMAv			dRIpre		dRITM0			dRITM.2			dRITM.3			dRITM.6			dRITMAv
Locus	orf.bp	h	r	h	r	f	h	r	f	h	r	f	h	r	f	h	r	f	h	r	f	h	r	f	h	r	h	r	f	h	r	f	h	r	f	h	r	f	h	r	f
ABUW_0001	1398	11	63.9176	1	18.755	0.849401	2	9.90216	0.736496	3	11.914	0.77734	1	10.3619	0.775133	2	15.8691	0.826424	0	0	0	5	9.53623	0.761975	0	0	0	0	NA	0	0	NA	0	0	NA	0	0	NA	0	0	NA
ABUW_0002	1149	11	82.1361	3	22.4957	0.840362	3	24.7819	0.827049	1	21.405	0.821819	1	3.44533	0.601921	1	15.8399	0.79353	0	0	0	2	10.1726	0.737927	1	7.37312	1	7.99784	1.03146	0	0	0	0	0	0	0	0	0	0	0	0
ABUW_0003	1083	160	3613.6	89	3422.52	1.00309	130	2994.47	0.964288	122	2881.62	0.970248	104	2325.08	0.951743	90	1717.81	0.910982	55	990.887	0.851668	142	1978.85	0.929903	31	3962.22	29	3526.19	1.0068	30	2850.24	0.994049	27	2062.74	0.953091	19	1917.2	0.91943	30	2276.73	0.958921
ABUW_0004	2469	17	60.6567	0	0	0	1	2.47834	0.555439	0	0	0	1	3.43618	0.640421	2	27.6039	0.905323	0	0	0	2	7.76002	0.742117	0	0	0	0	NA	0	0	NA	0	0	NA	0	0	NA	0	0	NA
ABUW_0005	393	60	1099.98	34	1074.8	1.00718	54	1190.78	1.00061	48	930.914	0.978148	35	936.007	0.98757	31	1089.51	1.00659	14	1077.45	1.01183	52	1008.47	0.996479	13	979.776	15	979.728	1.02132	14	487.228	0.948131	13	696.253	0.993838	6	910.931	1.01219	15	698.137	0.98734
ABUW_0006	558	93	2329.29	55	2146.01	0.999465	81	2207.78	0.982548	75	2658.49	1.01785	76	2795.36	1.03163	68	2498.95	1.01699	36	1897.24	0.988628	85	2462.51	1.01489	29	2052.13	32	1416.88	0.975171	29	1317.09	0.979863	30	1257.85	0.974477	17	1207.6	0.94723	32	1260.85	0.96777
ABUW_0007	1932	348	9232.47	180	7245.21	0.978406	288	7780.24	0.966554	295	10301.8	1.01486	290	14006.5	1.06173	285	16471.6	1.08333	182	17238	1.09311	338	14504.5	1.06613	79	7459.43	78	4967.56	0.970657	79	6436.92	1.01669	76	8977.68	1.06287	59	11232	1.08072	82	8882.21	1.05518
ABUW_0008	1005	135	3252.98	76	3177.48	1.00714	112	3333.89	0.993165	102	3241.97	0.999849	88	2624.21	0.980727	84	2017.75	0.945633	41	1290.27	0.898104	117	2293.55	0.962551	29	4053.37	32	3653.62	1.00839	30	3295.84	1.00929	30	2941.22	0.996572	19	2059.71	0.926383	31	2765.59	0.981607
ABUW_0009	1008	151	3584.05	86	3765.01	1.01668	136	3875.19	1.00044	123	3220.83	0.986112	105	2659.73	0.970028	78	2067.64	0.93619	45	1631.85	0.915454	139	2395.01	0.955621	32	5038.55	36	4746.67	1.0139	34	3700.64	0.996635	30	3289.68	0.982741	19	2736.41	0.935825	37	3242.24	0.973871
ABUW_0010	1005	158	3919.81	81	3439.53	0.993068	125	3921.02	0.989868	110	3530.33	0.986404	105	2610.76	0.956169	75	1992.99	0.919737	37	1044.7	0.848086	132	2294.69	0.938523	31	2973.07	31	2367.2	0.992931	30	2108.36	0.992273	27	1741.61	0.968543	13	1733.66	0.945933	30	1861.21	0.970242
ABUW_0011	336	3	11.0587	0	0	0	1	2.41081	0.7829	0	0	0	0	0	0	0	0	0	0	0	0	0	0	0	0	0	0	0	NA	0	0	NA	0	0	NA	0	0	NA	0	0	NA
ABUW_0012	846	110	2458.68	60	2579.85	1.01653	88	2488.37	0.991458	90	3076.55	1.03006	82	2972.76	1.03259	71	2228.77	0.995047	43	2108.64	0.995117	101	2596.68	1.01476	26	3431.87	24	2966.07	1.00315	22	2866.7	1.01264	22	2766.99	1.01037	16	2499.5	0.97751	24	2711.06	1.00096
ABUW_0013	1128	190	3990.77	109	3911.28	1.00758	163	4583.8	1.00865	139	2726.62	0.949726	108	1747.84	0.902447	68	880.805	0.811069	30	532.831	0.761141	152	1472.02	0.878855	40	8620.97	38	8250.73	1.01587	37	4797.37	0.962099	33	3412.28	0.917184	26	3086.2	0.87661	37	3765.28	0.922675
ABUW_0014	1233	8	64.321	2	33.9611	0.926449	2	9.63598	0.73194	0	0	0	0	0	0	0	0	0	0	0	0	0	0	0	0	0	1	2.40597	NA	0	0	NA	0	0	NA	0	0	NA	0	0	NA
ABUW_0020	600	68	1367.35	39	1465.34	1.01929	62	1851.38	1.031	60	2193.5	1.06304	61	2541.75	1.08771	59	2954.53	1.10818	35	3042.11	1.11505	69	2682.98	1.09478	16	2021.24	17	2071.92	1.02441	18	2577.12	1.06525	16	4061.63	1.12997	15	6386.27	1.18597	18	4341.68	1.13308
ABUW_0021	693	124	2237.91	67	2805.98	1.03989	105	2836.42	1.02203	107	2822.93	1.03113	102	3283.88	1.05741	91	3048.75	1.0481	50	3287.51	1.06283	121	3110.77	1.05025	22	2633.26	22	2543.61	1.01701	23	2705.66	1.0384	21	3291.18	1.06778	18	4725.63	1.10561	23	3574.16	1.07245
ABUW_0022	1479	245	5042.99	133	5046.59	1.01031	219	5340.36	0.997612	206	5824.29	1.01943	199	5766.82	1.02545	178	5119.9	1.00981	95	3624.11	0.972867	240	5083.78	1.00874	61	5267.24	57	4649.17	1.00578	57	4735.25	1.02179	54	4975.45	1.03112	46	5063.67	1.01694	60	4924.79	1.02322
ABUW_0023	144	24	525.59	13	476.584	0.997377	22	684.194	1.02566	20	507.528	0.995657	18	547.466	1.01348	16	465.968	0.992154	8	378.57	0.973164	22	474.883	0.994594	9	466.999	8	402.878	1.00292	8	271.953	0.967771	7	310.771	0.985242	8	523.749	1.03882	8	368.824	1.00093
ABUW_0024	1305	266	7131.97	151	6339.75	0.994767	227	7073.38	0.988702	175	3530.6	0.906935	103	1472.73	0.806081	71	874.053	0.734441	18	571.416	0.696882	199	1612.2	0.815584	78	8949.13	72	8011.14	1.00754	66	3498.06	0.91815	52	1841.41	0.831519	32	1260.1	0.744097	69	2199.86	0.846764
ABUW_0025	963	5	26.0437	0	0	0	1	12.0169	0.884757	0	0	0	0	0	0	0	0	0	0	0	0	0	0	0	2	92.7723	2	4.80322	0.652444	2	9.44765	0.750909	0	0	0	1	7.03788	0.656341	2	5.49518	0.658922
ABUW_0026	1830	288	5899.63	143	3576.59	0.944549	234	4205.7	0.943827	218	5299.7	0.986058	193	5419.07	0.997366	173	5653.65	1.00229	97	7796.46	1.04954	248	6042.22	1.01079	59	6349.99	63	4288.71	0.972415	61	4160.45	0.982423	55	5501.17	1.01979	35	6088.9	1.01658	63	5250.17	1.00698
ABUW_0027	1290	187	4442.93	103	4087.39	0.999275	150	4809.43	1.0006	155	5547.24	1.02978	152	7789.76	1.08025	146	7897.87	1.08279	88	7653.07	1.08289	175	7221.98	1.07049	32	2649.4	38	1770.02	0.971067	35	2843.18	1.04381	37	4159.8	1.09766	28	4352.88	1.09307	37	3785.29	1.07922
ABUW_0028	711	142	2908.97	80	2965.9	1.01276	116	3700.74	1.02254	111	3401.06	1.02105	102	2774.2	1.00218	88	1851.93	0.949023	45	993.251	0.879256	125	2255.11	0.974808	24	3884.76	22	3262.17	0.999562	18	3201.26	1.01096	18	3069.02	1.00771	16	2785.63	0.975297	19	3018.63	0.998782
ABUW_0029	891	139	2930.35	69	3289.91	1.0254	117	3546.8	1.01577	114	3358.59	1.01841	101	3033.42	1.01269	90	2443.15	0.984152	52	1383.98	0.920065	125	2554.78	0.989981	27	2306.71	29	1887.54	0.996337	25	1934.49	1.01314	24	1608.65	0.991374	20	1650.81	0.97502	26	1731.31	0.994201
ABUW_0030	1296	185	3788.32	95	2810.82	0.971062	156	3978.83	0.996494	135	3681.44	0.996499	118	3115.3	0.983187	93	2771.5	0.967127	51	2432.93	0.958724	155	3000.29	0.977569	44	4384.91	45	3375.89	0.988739	43	2753.43	0.977139	37	2602.61	0.970258	26	2245.66	0.927491	45	2533.9	0.959667
ABUW_0031	2685	394	8397.89	216	7411.36	0.993819	334	8699.03	0.994612	279	6019.19	0.956068	214	4189.22	0.9191	163	2534.13	0.851763	89	1926.96	0.829218	316	3667.37	0.900637	77	9478.82	83	6937.9	0.982433	81	3922.1	0.925228	69	2734.44	0.875758	44	2068.75	0.806325	82	2908.43	0.87604
ABUW_0032	117	4	50.9932	1	41.76	0.984015	2	19.2298	0.857347	2	52.8922	1.00515	3	54.4826	1.01673	2	19.837	0.884897	0	0	0	3	31.803	0.946718	1	27.8942	1	35.114	1.05	1	9.16429	0.896582	1	6.66353	0.851119	0	0	0	1	5.27594	0.812216
ABUW_0033	624	85	2295.45	45	2297.26	1.01032	80	2817.6	1.01768	67	2051.46	0.985381	56	1272.83	0.932688	49	836.816	0.876426	23	496.699	0.821886	73	1164.45	0.920028	29	3871.48	30	3360.71	1.0037	29	2069.44	0.957107	28	1293.65	0.895034	18	856.299	0.808261	30	1406.46	0.898375
ABUW_0034	1101	181	4250.48	95	3666.74	0.990835	161	4650.39	1.00205	134	3714.58	0.982405	121	2751.77	0.95253	86	1602.5	0.88079	43	1153.04	0.850308	147	2305.47	0.928664	32	5642.93	28	5515.77	1.01849	30	4086.06	0.994867	30	3199.33	0.964257	19	1983.29	0.874017	31	3089.56	0.952536
ABUW_0035	3126	392	8019.42	198	6853.42	0.989599	335	8936.7	1.00455	299	6615.13	0.974731	230	4633.4	0.93793	173	2999.35	0.879721	84	1864.74	0.830893	334	4028.15	0.91872	81	8194.14	81	6868.93	0.999345	79	5220.16	0.978928	69	4241.64	0.95233	43	2772.78	0.868615	82	4078.2	0.939928
ABUW_0036	378	48	1019.14	29	1128.94	1.02364	42	1245.99	1.01713	27	428.907	0.885424	16	118.529	0.732576	7	39.5553	0.58478	2	15.7334	0.489811	29	150.681	0.760798	14	1165.46	13	789.816	0.972848	8	144.296	0.7752	5	78.928	0.686083	2	41.8629	0.550172	9	88.3622	0.691507
ABUW_0037	1113	112	407.426	5	31.947	0.676321	1	4.69233	0.383416	0	0	0	0	0	0	0	0	0	1	5.88527	0.481453	1	1.47132	0.281351	19	293.481	3	11.9929	0.622961	0	0	0	0	0	0	0	0	0	0	0	0
ABUW_0038	351	61	844.71	31	967.446	1.02801	53	1121.15	1.02829	50	1108.55	1.03638	45	1063.87	1.03781	47	1161.56	1.04931	25	992.541	1.03472	57	1081.63	1.03963	8	1036.97	8	860.464	0.998077	10	903.638	1.0179	9	1103.34	1.04669	4	1022.91	1.02059	10	1009.96	1.02861
ABUW_0039	822	8	30.8594	0	0	0	2	18.7709	0.922295	0	0	0	1	2.9621	0.707985	0	0	0	1	0.621691	0.523296	2	0.895947	0.550567	1	12.8885	2	31.2548	1.13169	1	2.27891	0.81953	2	6.52084	0.949364	0	0	0	2	2.93325	0.836648
ABUW_0040	654	112	3024.81	62	3092.04	1.0131	98	3208.37	0.997832	92	2900.36	0.994721	75	1815.59	0.94284	63	1856.99	0.944292	31	1278.78	0.906128	101	1962.93	0.951837	35	3472.9	33	2352.23	0.972775	32	1880.82	0.958735	31	1498.14	0.928476	17	1131.64	0.863284	32	1503.53	0.921537
ABUW_0041	1191	196	4443.55	104	3922.72	0.993861	160	4610.18	0.994829	150	3661.25	0.974587	120	2262.2	0.92173	89	1567.51	0.872129	40	968.649	0.8228	170	2114.9	0.911779	49	4387.57	48	4304.65	1.01895	48	2249.62	0.951924	42	1592.12	0.905828	23	1213.72	0.840021	49	1685.15	0.905719
ABUW_0042	804	99	2324.66	51	2091.43	0.996347	83	2616.16	1.00588	69	1921.33	0.975003	63	1321.62	0.935888	50	1185.69	0.920157	21	483.89	0.81701	78	1228.13	0.925273	23	2801.71	23	2376.89	1.00084	24	1794.62	0.979615	21	1089.11	0.914848	13	650.756	0.815216	24	1178.16	0.917697
ABUW_0043	903	115	2417.45	64	2370.89	1.00767	91	2798.18	1.0097	92	2704.47	1.01519	91	2429.88	1.00891	76	2083.99	0.988503	44	1368.5	0.942857	106	2146.71	0.992356	31	2483.56	27	2379.43	1.01599	26	2386.12	1.03005	23	1995.71	1.00993	17	1823.09	0.978627	26	2068.31	1.00793
ABUW_0044	375	43	660.28	19	727.052	1.02285	29	869.267	1.02719	27	741.876	1.01576	26	777.435	1.02918	23	834.256	1.03829	12	885.947	1.05142	32	809.879	1.03408	9	1587.24	11	1833.27	1.03928	12	1604.23	1.03635	11	1399.15	1.02205	7	1043.26	0.962939	12	1348.88	1.01061
ABUW_0045	1425	218	5199.05	116	4825.19	1.00043	185	5975.98	1.00875	181	5324.93	1.00348	164	4819.73	0.998546	143	4709.97	0.994966	72	2504.45	0.922538	201	4339.77	0.984358	62	7745.78	60	7558.02	1.01828	60	6823.99	1.01927	58	5049.99	0.98255	39	4149.21	0.933859	61	5341.06	0.982998
ABUW_0046	1029	131	3086.54	63	2807.06	0.997765	117	3544.92	1.00864	105	2938.38	0.993768	101	2709.98	0.991581	94	2891.79	0.999345	47	1993.95	0.959468	123	2633.52	0.987193	28	4075.1	26	4403.68	1.031	26	4162.14	1.03766	25	3685.63	1.02542	21	2404.17	0.947586	26	3417.31	1.00885
ABUW_0047	561	70	1380.28	33	1307.4	1.0031	63	1420.14	0.993697	57	1429.47	1.00495	52	1235.32	0.994036	49	1088.17	0.976867	21	1262.11	1.00318	64	1253.77	0.995281	27	1600.84	25	1549.88	1.0173	24	1538.83	1.03011	22	1217.21	1.00269	12	742.109	0.913357	24	1166.05	0.990245
ABUW_0048	246	29	623.055	15	553.693	0.994734	26	621.049	0.989391	26	812.96	1.03561	27	1102.3	1.08136	27	1659.13	1.13538	16	1891.97	1.15417	29	1366.59	1.10916	6	829.95	6	465.443	0.949264	6	615.534	0.997847	7	620.899	1.00057	4	815.102	1.01997	7	683.845	1.00652
ABUW_0049	537	84	1686.03	38	1532.23	0.997669	69	2167.76	1.02398	64	1776.36	1.00723	57	1578.07	0.999775	47	1179.82	0.961341	29	790.123	0.919093	72	1331.09	0.977165	20	2247.07	20	2207.25	1.0191	19	1944.73	1.01705	19	1656.76	0.998662	16	1568.34	0.971462	19	1723.27	0.997046
ABUW_0050	1035	158	3706.01	79	3634.83	1.00767	140	4327	1.01088	136	3747.14	1.00176	119	3169.18	0.9882	97	2551.13	0.959198	54	1925.83	0.932083	147	2848.32	0.973692	34	3048.63	33	3309.72	1.03157	32	2834.47	1.02597	32	2195.57	0.995586	19	1124.93	0.880945	33	2051.66	0.979792
ABUW_0051	363	59	1343.23	32	1388.37	1.01455	45	1507.77	1.00553	44	1322.13	0.998197	36	911.866	0.958621	30	636.507	0.91058	19	484.765	0.886236	47	838.817	0.946879	16	2619.11	16	2320.86	1.00626	15	1074.92	0.924244	14	765.618	0.877531	10	546.517	0.799998	15	795.684	0.874768
ABUW_0052	738	142	3453.2	74	3654.36	1.01765	124	3750.05	1.00103	118	3443.22	0.999915	103	2492.17	0.966456	71	2232.53	0.951027	43	1650.83	0.921588	133	2454.69	0.963606	41	7048.16	40	7188.54	1.0238	40	4584.74	0.981525	38	3576.7	0.949733	26	2638.01	0.882942	42	3599.82	0.94335
ABUW_0053	159	20	544.225	12	620.149	1.02734	19	725.404	1.02887	19	937.4	1.07247	19	509.502	0.999806	12	355.568	0.952408	9	435.721	0.986467	23	559.548	1.01129	9	407.744	10	410.201	1.02207	9	516.799	1.0645	10	398.517	1.03557	7	457.208	1.03879	10	457.508	1.04729
ABUW_0054	459	71	1424.56	41	1013.22	0.965522	61	1778.62	1.01999	57	1258.32	0.983828	55	1077.44	0.972469	50	1010.28	0.963084	22	440.073	0.866675	64	946.529	0.954891	13	775.266	13	998.603	1.05287	12	686.734	1.01994	12	478.607	0.975415	6	335.473	0.90358	13	500.271	0.974249
ABUW_0055	1170	165	3457.2	88	3054.96	0.993989	143	3485.06	0.990917	135	2996.97	0.981333	115	2187.16	0.949577	105	1764.49	0.920236	47	980.171	0.855866	151	1982.2	0.935837	40	4053.39	39	3948.99	1.01808	41	3460.81	1.01537	39	2815.63	0.990856	24	2297.27	0.941885	42	2857.9	0.985942
ABUW_0056	1266	151	3085.05	78	3293.01	1.01878	130	3670.08	1.01342	118	3018.93	0.997423	103	2422.06	0.977247	83	1694.26	0.92978	43	1266.18	0.902402	130	2100.36	0.958031	37	5058.45	34	4782.72	1.01435	34	4375.58	1.01699	33	4066.22	1.00998	26	3942.83	0.987146	34	4128.21	1.00526
ABUW_0057	840	95	1663.27	46	1435.8	0.990925	77	2049.11	1.01817	73	1901.56	1.01807	69	1496.46	0.994712	62	1519.68	0.996076	29	840.621	0.928595	83	1439.58	0.989041	22	2428.69	22	1999.43	0.997092	21	2085.27	1.01606	16	1697.93	0.991699	15	1190.11	0.921232	21	1657.77	0.981664
ABUW_0058	204	17	440.295	9	421.399	1.00446	14	396.93	0.975744	15	439.041	0.99992	14	499.904	1.02452	14	520.329	1.02958	9	637.117	1.06092	15	524.098	1.0302	4	167.78	3	123.127	0.982772	4	160.636	1.02961	3	250.662	1.09112	2	355.98	1.12935	4	255.759	1.08775
ABUW_0059	720	94	510.179	12	117.409	0.817532	42	301.155	0.918217	13	67.2065	0.731267	10	50.2927	0.711395	3	31.6021	0.645652	1	1.91438	0.311907	17	37.7539	0.671409	23	662.546	19	150.98	0.837065	13	86.8787	0.782347	9	79.5972	0.761131	6	136.018	0.797701	16	100.831	0.783511
ABUW_0060	606	123	2513.77	66	2007.98	0.980745	105	2645.12	0.996748	76	1478.77	0.929867	60	1015.72	0.892131	42	832.848	0.863975	24	419.231	0.789129	88	936.642	0.880171	39	5417.08	40	4071.57	0.985745	29	2026.51	0.912706	29	1718.2	0.888202	17	1757.35	0.862642	33	1834.02	0.889058
ABUW_0061	894	7	50.2823	2	26.7022	0.927205	2	18.6777	0.855297	1	23.1465	0.897331	2	20.7392	0.894782	0	0	0	1	1.87648	0.600839	2	11.4405	0.81648	0	0	0	0	NA	1	2.22102	NA	0	0	NA	0	0	NA	1	0.740341	NA
ABUW_0062	645	102	2271.01	54	1789.92	0.978988	86	2469.24	1.0012	81	1568.62	0.951179	62	852.415	0.882687	35	495.151	0.809493	15	275.254	0.748986	88	797.86	0.872577	27	3147.9	28	2589.69	0.997004	24	1432.28	0.937069	21	1125.64	0.903913	15	743.322	0.817555	24	1100.42	0.893297
ABUW_0063	939	123	2674.3	62	2447.04	0.998566	103	2725.56	0.992407	87	2010.12	0.962399	79	1476.97	0.932173	54	925.201	0.869607	25	471.925	0.796234	103	1221.05	0.906426	33	2862.19	36	2822.42	1.01959	34	1826.04	0.979118	31	1429.47	0.947658	18	1144.98	0.892416	35	1466.83	0.943815
ABUW_0064	1344	227	4314.98	120	4291.89	1.00951	193	5436.39	1.02122	185	4306.24	1.00003	158	2944.08	0.959257	121	1809.89	0.894677	51	1062.87	0.83817	209	2530.77	0.938764	50	5951.2	51	5318.48	1.00732	50	3877.9	0.981743	45	2810.14	0.940304	31	2646.01	0.907405	53	3111.35	0.946438
ABUW_0065	474	85	2046.87	51	2385.36	1.03029	78	2682.6	1.02658	76	2472.36	1.02537	71	1682.01	0.983096	55	1413.87	0.959651	27	862.124	0.905666	88	1607.59	0.976493	20	1765.67	23	1649.14	1.01282	20	1451.05	1.01061	19	898.211	0.950072	11	1085.24	0.953411	20	1144.83	0.974879
ABUW_0066	1056	136	3300.47	80	3410.67	1.01453	120	3996.46	1.01583	116	3165.44	0.994753	103	2480.17	0.971635	87	2113.97	0.949812	39	1058.13	0.871331	126	2204.43	0.955558	22	1975.79	24	1896.9	1.01625	21	1429.82	0.994794	18	1058.57	0.956856	13	1104.08	0.939887	21	1197.49	0.965968
ABUW_0067	780	127	2171.02	59	1916.16	0.993835	107	2596.79	1.01416	109	2694.37	1.02897	91	3285.79	1.06137	84	4366.61	1.09885	45	3914.27	1.08861	118	3565.26	1.07179	40	3968.03	39	3691.64	1.01233	38	3945.96	1.03434	36	5949.15	1.09163	28	11830.2	1.17779	38	7241.78	1.11159
ABUW_0068	549	79	1364.49	43	1144.83	0.987191	60	1225.91	0.975278	52	1094.25	0.971002	49	1178.47	0.989474	43	1520.08	1.0219	26	2341.93	1.0824	62	1533.68	1.0228	22	1872.9	21	1346.12	0.980175	18	1734.31	1.02546	16	3696.94	1.12763	9	10404.1	1.26618	21	5278.45	1.16896
ABUW_0069	633	67	1032.76	35	856.184	0.98562	57	1159.18	1.00552	49	1051.81	1.00272	43	716.814	0.961462	33	527.825	0.920427	14	296.365	0.857405	55	648.204	0.947534	17	1379.73	17	974.743	0.978032	17	944.88	0.987933	16	1015.09	0.998381	10	1305.39	1.01467	18	1088.45	1.00078
ABUW_0070	1308	155	2439.97	73	1696.23	0.962522	115	2680.71	1.00261	92	1837.31	0.96264	79	1522.57	0.947821	71	1618.79	0.954398	39	1743.3	0.972142	114	1680.49	0.959527	30	2490.06	26	1683.86	0.972578	22	1573.99	0.977967	22	2460.31	1.037	13	3929.26	1.08733	25	2654.52	1.04054
ABUW_0071	1389	176	3576.24	93	3213.2	0.996173	147	4062.56	1.00715	137	3894.08	1.0116	120	2759.04	0.975006	109	2693.02	0.97089	55	1397.64	0.896239	157	2685.95	0.970714	36	3550.97	34	3310.84	1.0126	33	2402.82	0.986439	29	1859.11	0.953831	26	1815.71	0.927271	37	2025.88	0.957978
ABUW_0072	684	122	2944.09	71	2631.54	0.995493	112	3417.84	1.0101	113	3770.55	1.03315	96	2587.92	0.99173	81	1811.83	0.944608	41	896.163	0.864808	116	2266.61	0.973915	25	1682.98	25	1503.25	1.00725	25	1552.02	1.02495	24	1336.67	1.0084	14	891.467	0.932291	26	1260.05	0.993875
ABUW_0073	1266	131	1859.05	65	1820.15	1.00744	117	2294.31	1.01841	106	1844.81	0.999278	75	1142.06	0.945819	58	822.601	0.901656	26	648.39	0.881936	116	1114.47	0.941601	28	2061.86	28	2210.05	1.02998	28	1925.68	1.02653	25	1940.7	1.03064	13	2080.03	1.02378	28	1982.14	1.02689
ABUW_0074	1113	99	1745.75	53	1912.76	1.0222	81	2184.54	1.02029	75	2289.95	1.03632	69	1571.81	0.994805	55	1374.07	0.976656	30	823.799	0.919964	83	1514.91	0.989378	20	1553.94	21	1481.05	1.01534	19	1324.92	1.01519	21	844.136	0.958667	17	944.208	0.951782	22	1037.75	0.978779
ABUW_0075	753	79	1297.44	41	1112.31	0.990022	69	1360.52	0.996279	57	936.749	0.957062	42	691.547	0.927628	27	400.26	0.854694	14	272.257	0.818033	66	575.204	0.90263	13	938.929	14	891.934	1.01493	14	682.688	0.995382	12	497.346	0.955367	9	621.54	0.963949	14	600.525	0.973076
ABUW_0076	576	47	1005.97	23	891.182	0.994324	42	1008.86	0.990219	37	813.393	0.972094	35	561.391	0.933515	26	491.641	0.914604	12	377.612	0.891186	42	561.009	0.932269	14	1752.49	14	1685.16	1.01645	14	1394.64	1.00661	13	855.354	0.944652	11	748.504	0.901722	14	999.498	0.957941
ABUW_0077	1677	278	4769.42	133	3599.8	0.973303	234	4851.09	0.992133	202	3977.81	0.9762	164	2985.44	0.94821	139	2218.96	0.90817	57	1000.42	0.817955	237	2545.66	0.926583	53	3896.47	52	2133.37	0.946264	53	1902.68	0.945856	45	1745.43	0.93341	22	1481.75	0.885218	55	1709.95	0.923326
ABUW_0078	1539	242	4672.93	120	4437	1.00342	208	5391.93	1.00928	187	4340.68	0.990506	161	2911.07	0.947597	119	2092.01	0.903161	50	1376.28	0.860649	210	2680.01	0.935869	42	4263.87	45	4013.7	1.0138	44	3178.84	0.998496	38	2010.91	0.940149	24	1008.06	0.817719	45	2065.94	0.9364
ABUW_0079	1413	192	3852.67	105	3240.79	0.987527	164	4206.39	1.00176	145	2822.92	0.95901	115	1822.92	0.912352	91	1047.99	0.838286	30	459.911	0.747061	161	1538.44	0.889105	43	4331.5	42	4469.28	1.02524	42	3259.96	0.999673	36	2582.05	0.970825	24	2157.29	0.92353	42	2666.44	0.968019
ABUW_0080	1206	151	1915.56	69	1494.96	0.977696	113	2060.01	0.999706	97	1355.36	0.954377	60	692.145	0.877812	43	422.905	0.811123	23	406.208	0.819349	105	719.154	0.88115	32	2669.25	31	1838.81	0.974888	30	1371.62	0.952203	24	813.818	0.883041	15	612.875	0.813578	30	932.77	0.893253
ABUW_0081	954	129	2027.87	72	2468.42	1.03601	108	2538.29	1.02033	101	2375.55	1.02131	88	1821.03	0.994468	80	1615.4	0.978218	41	716.81	0.88362	121	1632.2	0.979659	23	2172.71	23	1795.23	0.997547	21	1659.81	1.00153	23	1160.82	0.956489	16	853.491	0.889836	23	1224.71	0.95639
ABUW_0082	1827	168	3110.37	100	3347.47	1.01986	146	4122.67	1.02812	147	3914.16	1.03082	132	3561.55	1.02562	119	2674.74	0.988182	61	1630.57	0.93319	160	2945.26	1.00065	43	4306.04	40	4759.74	1.03382	41	5065.59	1.05525	37	4156.89	1.03396	30	3090.26	0.975413	41	4104.24	1.02576
ABUW_0083	639	101	1966.79	60	2033.89	1.01462	92	2596.71	1.02758	90	2836.21	1.0489	81	2299.71	1.0283	79	1952.2	1.00686	42	1420.52	0.973505	96	2127.16	1.01783	21	2230.56	20	2004.96	1.00804	19	2110.22	1.02813	18	2359.95	1.04595	16	2137.46	1.01648	20	2202.54	1.03043
ABUW_0084	801	104	2048.88	59	2376.54	1.02968	97	2233.07	1.00152	87	2699.1	1.03689	85	1681.34	0.98292	76	1296.96	0.948284	39	872.057	0.906983	104	1637.36	0.978736	29	2545.18	33	2263.38	1.00671	29	2587.38	1.03707	29	2109.12	1.01396	19	1272.75	0.924112	31	1989.75	0.999583
ABUW_0085	285	64	1373.7	38	1946.25	1.05592	61	2119.88	1.04878	56	1944.08	1.0464	50	1510.47	1.02042	46	806.841	0.938538	23	430.677	0.868533	62	1173.02	0.987299	16	1631.35	17	1498.02	1.0107	16	1442.73	1.01974	12	955.357	0.968507	11	662.94	0.894656	16	1020.34	0.970125
ABUW_0086	1068	106	1986.21	54	1768.92	0.995018	89	2321.12	1.011	82	2122.92	1.00914	68	1570.81	0.978187	64	1134.68	0.934922	37	621.203	0.868225	94	1362.4	0.959002	35	2494.45	37	2361.91	1.01452	33	2484.77	1.03454	33	3015.89	1.06343	22	3197.83	1.05782	33	2899.5	1.05197
ABUW_0087	2994	313	6256.9	174	7738.23	1.03811	273	8289.99	1.02807	270	10294.1	1.06644	273	11696.3	1.08849	252	11254.4	1.08435	150	9782.99	1.07072	313	10757	1.07776	104	7137.96	109	7225.23	1.02285	104	9317.55	1.06822	107	11563.1	1.10182	89	12149.9	1.09815	116	11010.2	1.0894
ABUW_0088	1701	262	4820.65	147	5640.38	1.03083	224	6239.73	1.0249	222	7004.04	1.04991	208	8041.85	1.07387	200	8117.05	1.07573	123	8468.86	1.08538	251	7907.95	1.07168	72	7125.67	71	5636.09	0.992102	71	6961.77	1.03215	69	8489.6	1.06154	58	9321.13	1.06072	73	8257.5	1.05159
ABUW_0089	1839	8	19.0086	0	0	0	1	4.55619	0.795785	0	0	0	1	2.87763	0.766362	1	9.5034	0.917567	0	0	0	2	3.09526	0.773273	0	0	0	0	NA	0	0	NA	0	0	NA	0	0	NA	0	0	NA
ABUW_0090	1365	8	74.119	2	54.4765	0.969831	3	43.348	0.916959	4	22.574	0.842508	1	5.75048	0.680714	3	19.045	0.830897	0	0	0	4	11.8424	0.770823	0	0	0	0	NA	0	0	NA	1	2.80273	NA	0	0	NA	1	0.934244	NA
ABUW_0091	516	74	725.973	27	226.486	0.857436	37	323.702	0.880103	3	10.2686	0.435105	1	2.87262	0.299423	1	3.17429	0.300488	0	0	0	5	4.07887	0.338438	11	143.068	10	62.2753	0.917698	2	4.21992	0.596799	1	2.82289	0.524641	0	0	0	3	2.3476	0.489436
ABUW_0092	918	7	8.53247	1	6.40423	0.972583	0	0	0	0	0	0	1	5.74265	0.957521	0	0	0	0	0	0	1	1.43566	0.777506	0	0	1	4.2972	NA	0	0	NA	0	0	NA	0	0	NA	0	0	NA
ABUW_0093	450	45	201.846	1	10.4059	0.621322	4	22.8247	0.693727	2	12.3213	0.629181	4	34.4538	0.78174	10	73.0259	0.87545	7	67.8022	0.87722	17	46.9008	0.819194	11	204.225	2	8.53735	0.625793	2	4.21342	0.552343	2	14.0906	0.688527	2	31.1461	0.755499	5	16.4834	0.699774
ABUW_0094	471	3	7.96411	0	0	0	2	6.85569	0.969471	0	0	0	0	0	0	0	0	0	0	0	0	0	0	0	0	0	0	0	NA	0	0	NA	0	0	NA	0	0	NA	0	0	NA
ABUW_0095	1122	198	5292.19	103	3759.34	0.965345	173	5403.11	0.992644	133	3319.63	0.938375	99	1935.61	0.879347	67	1012.43	0.792441	29	498.316	0.717206	153	1691.49	0.860339	57	7007.21	57	6358.44	1.00923	53	3155.41	0.935766	47	2237.02	0.889042	25	1447.18	0.798503	56	2279.87	0.883797
ABUW_0096	1290	7	27.8446	2	23.9764	0.990598	5	27.4439	0.987861	3	8.20624	0.838146	1	5.74323	0.805992	0	0	0	0	0	0	3	3.48737	0.739373	0	0	0	0	NA	1	4.22051	NA	1	2.82827	NA	0	0	NA	1	2.34959	NA
ABUW_0097	1224	121	1342.89	13	150.943	0.723542	28	185.156	0.720654	4	10.2491	0.353218	3	8.61848	0.361383	0	0	0	0	0	0	7	4.7169	0.277766	32	1461.9	26	254.671	0.803599	8	27.4213	0.540493	1	5.65748	0.311381	4	41.6887	0.517399	9	24.9225	0.494473
ABUW_0098	336	59	1561.45	36	1499.22	1.00488	50	2171.75	1.03465	39	1303.78	0.976359	33	1139.38	0.967873	37	962.209	0.944787	18	619.711	0.89819	48	1006.27	0.950944	19	2077.36	17	1778.51	1.00197	15	518.566	0.862407	13	354.118	0.806927	6	224.653	0.706671	15	365.779	0.802754
ABUW_0099	480	96	2626.42	50	2152.12	0.984089	84	2617.07	0.989343	65	1622.03	0.936322	53	950.737	0.878042	37	377.592	0.755265	15	188.874	0.683325	76	784.809	0.851664	20	3000.13	22	2667.08	1.00667	19	1062.17	0.905865	18	699.289	0.847882	10	589.721	0.791513	22	783.728	0.854833
ABUW_0100	444	69	1335.88	33	1366.95	1.01323	53	1573.69	1.01209	52	1424.14	1.00879	41	1103.32	0.983745	33	1065.86	0.978427	20	1545.72	1.03279	60	1284.76	1.00266	13	1332.88	14	1589.02	1.04323	14	1059.7	1.00649	13	785.335	0.969305	10	463.814	0.872628	14	769.617	0.95957
ABUW_0101	1215	150	2749.64	79	2771.61	1.01126	129	3336.73	1.01612	115	2785.34	1.00201	106	1961.21	0.964951	93	1371.04	0.917206	43	966.123	0.88286	133	1770.93	0.950862	45	5431.44	44	5292.43	1.0181	44	4585.61	1.01397	41	3562.42	0.983338	29	2763.61	0.926564	45	3637.22	0.979136
ABUW_0102	849	121	2918.2	68	2483.71	0.989067	110	3306.22	1.00679	82	2146.49	0.959525	66	1326.26	0.907195	54	914.409	0.856712	28	679.894	0.831179	87	1266.76	0.899897	32	3000.98	32	2404.61	0.99372	28	1872.97	0.976384	26	1378.67	0.93672	19	704.943	0.816815	30	1318.86	0.92352
ABUW_0103	852	32	60.6416	0	0	0	0	0	0	0	0	0	0	0	0	0	0	0	0	0	0	0	0	0	5	71.6915	0	0	0	1	2.10792	0.596406	0	0	0	0	0	0	1	0.702642	0.421392
ABUW_0104	1197	213	5179.9	115	5413.88	1.01602	195	6592.47	1.0226	186	6124.9	1.02255	181	5611.84	1.01853	157	3863.85	0.969652	86	2574.53	0.926474	202	4543.78	0.99077	40	2746.42	42	2651.7	1.01696	45	2813.61	1.03804	39	2349.37	1.01812	26	1565.18	0.942676	46	2242.72	1.00534
ABUW_0105	1359	182	2716.54	85	1526.23	0.934583	141	1902.89	0.941458	150	2726.11	1.00077	147	4846.45	1.08246	158	9108.12	1.16546	102	17368.6	1.24806	175	8512.32	1.15531	37	2410.41	34	1679.34	0.976295	40	2532.11	1.04116	40	4282.86	1.11386	36	8193.01	1.19637	42	5002.66	1.12855
ABUW_0106	711	136	2478.34	59	1084.91	0.901853	113	1664.92	0.935777	102	1937.55	0.96762	113	4180.39	1.07527	124	8332.22	1.16581	82	13698.7	1.22968	130	7037.2	1.14256	24	1886.71	23	1034.66	0.94647	26	1504.01	1.00682	23	2593.55	1.08024	21	4257.1	1.13812	26	2784.89	1.08352
ABUW_0107	672	70	1146.06	33	758.723	0.956116	52	1153.9	0.990755	45	753.282	0.944598	42	674.575	0.940342	31	462.217	0.88959	13	337.155	0.860531	53	556.807	0.914457	23	2346.81	24	2344.64	1.02121	22	1451.02	0.975219	19	904.82	0.913777	14	711.054	0.852961	22	1022.3	0.922357
ABUW_0108	834	78	1433.93	38	1305.4	0.997898	58	1466.71	0.9929	52	1133.37	0.969076	36	772.473	0.928991	29	595.215	0.893338	15	705.871	0.925283	55	801.732	0.932599	15	1864.38	16	1437.21	0.988902	17	800.712	0.929895	13	511.712	0.869285	11	360.374	0.789138	17	557.599	0.872706
ABUW_0109	1368	195	5706.21	114	5417.66	1.00341	167	7156.4	1.02061	157	5517.96	0.995844	141	5220.8	0.996861	121	3353.87	0.938608	60	2200.84	0.894567	177	4073.37	0.964144	46	9566.26	50	10088.2	1.02797	46	9642.06	1.03604	43	7762.02	1.01121	34	5804.16	0.951548	50	7736.08	1.00405
ABUW_0110	1155	174	4289.56	97	3874.21	0.996856	158	4846.76	1.00642	138	3800.92	0.984241	128	3052.56	0.964652	98	1500.63	0.871044	48	774.575	0.799113	158	2282.17	0.92617	53	6728.87	53	7071.41	1.02753	52	5738.54	1.01523	46	4256.73	0.978603	37	3091.85	0.912074	53	4362.38	0.974853
ABUW_0111	1311	196	4005.49	107	3796.39	1.00318	174	4701.36	1.0116	145	2468.03	0.936009	107	1293.49	0.863401	71	584.337	0.757157	31	310.693	0.692833	163	1164.14	0.848069	43	3533.97	43	3455.36	1.01853	43	1704.48	0.94432	35	955.768	0.867345	20	828.175	0.816474	43	1162.81	0.885301
ABUW_0112	564	69	1655.05	33	1172.18	0.964966	62	1832.76	1.00369	53	1420.48	0.980011	43	938.305	0.935533	34	644.757	0.885073	15	622.65	0.891463	57	906.547	0.929944	13	1217.53	13	1216.53	1.02122	12	785.139	0.980453	12	472.53	0.914645	8	304.408	0.825683	14	520.692	0.91993
ABUW_0113	540	60	1874.72	32	1644.2	0.993005	54	2049.9	1.00197	47	1228.98	0.944245	42	672.536	0.876891	27	465.314	0.826373	17	365.058	0.808625	51	682.972	0.877266	13	1796.14	13	1608.94	1.00761	12	1160.02	0.980641	9	541.367	0.881543	6	251.681	0.743459	12	651.021	0.898083
ABUW_0114	1578	202	2372.68	39	308.28	0.742539	70	402.154	0.748689	55	365.518	0.752026	41	213.576	0.699736	32	167.41	0.662591	16	149.586	0.666774	90	224.022	0.702862	42	2594.69	33	456.854	0.80492	31	272.071	0.754527	15	135.186	0.651743	2	50.1974	0.4623	36	152.485	0.657865
ABUW_0115	516	74	1098.65	22	212.066	0.794464	30	271.203	0.799774	32	198.942	0.773489	32	284.847	0.83529	30	315.499	0.845366	14	271.664	0.838679	50	267.738	0.82534	13	558.721	11	270.503	0.930951	11	236.565	0.928129	10	185.835	0.894447	6	262.108	0.915051	12	228.169	0.913841
ABUW_0116	3306	509	9242.2	265	8591.1	1.00063	423	11325.6	1.01746	412	10637.5	1.01898	376	8963.87	1.00434	325	6532.33	0.962619	161	3483.17	0.891635	465	7404.21	0.979042	123	15218.2	121	14865.1	1.01843	114	14371.5	1.02794	110	13810.5	1.02589	78	11343	0.980776	118	13175	1.01307
ABUW_0117	1749	193	3208.59	106	3625.74	1.02625	158	4284.24	1.02912	158	5406.7	1.06959	155	5482.95	1.07694	157	5706.8	1.08285	93	4982.62	1.06983	182	5394.77	1.07484	61	5169.45	56	3895.29	0.986061	58	4391.27	1.01474	57	5846.03	1.0547	51	8044.48	1.08538	60	6093.93	1.05384
ABUW_0118	459	29	467.087	16	526.73	1.02598	24	430.964	0.978894	23	631.108	1.04025	25	593.878	1.03903	25	522.266	1.02237	12	614.399	1.04892	28	590.413	1.03796	6	173.032	5	131.087	0.986736	6	177.26	1.03802	5	335.973	1.12543	6	860.342	1.25029	6	457.858	1.16057
ABUW_0119	357	59	1508.03	36	1644.78	1.0216	52	2050.83	1.0316	53	2681.39	1.0767	50	3124.37	1.10161	51	3662.02	1.12339	32	3540.93	1.12183	56	3252.18	1.10699	27	3149.08	27	2069.93	0.969041	27	2802.78	1.02054	28	3388.56	1.04817	24	7205.37	1.14014	29	4465.57	1.07824
ABUW_0120	738	90	1478.39	54	2415.15	1.0746	76	2015.08	1.03191	79	3031.48	1.09563	80	3486.75	1.11822	83	4833.05	1.16212	51	5738.52	1.1851	92	4272.45	1.14481	25	2500.18	23	1863.35	0.984694	24	2883.57	1.05278	24	4853.45	1.12545	25	9661.8	1.21462	26	5799.61	1.14325
ABUW_0121	726	102	2601.02	44	2540.14	1.00711	85	3876.19	1.04404	87	5231.55	1.09308	89	6245.92	1.12055	85	7553.53	1.14673	47	5853.01	1.11651	103	6221	1.12039	34	5730.89	35	4616.38	0.994378	36	6761.89	1.05563	34	11157.8	1.1259	32	19566.9	1.19715	37	12495.5	1.13514
ABUW_0122	1344	207	4210.33	111	3788.65	0.996372	183	4750.55	1.00623	173	3945.17	0.991662	150	2928.69	0.961732	114	1783.89	0.89599	50	1188.12	0.855272	191	2461.47	0.938349	37	3578.75	36	2797.63	0.990643	35	2202.43	0.974636	30	1665.14	0.938383	20	1157.73	0.862256	35	1675.1	0.931841
ABUW_0123	582	81	2125.92	44	1903.64	0.995729	71	2523.11	1.0131	65	2093.4	0.998253	54	1435.91	0.95797	42	759.854	0.873856	22	413.985	0.808627	71	1175.79	0.931192	17	1915.61	20	1265.17	0.969638	17	1173.09	0.974025	19	713.68	0.90929	14	641.95	0.867275	19	842.907	0.923688
ABUW_0124	1884	11	31.8111	1	18.9987	0.942611	3	16.8292	0.903336	2	15.7501	0.906999	3	8.08083	0.83268	1	3.05373	0.702698	0	0	0	4	6.72115	0.806915	0	0	0	0	NA	0	0	NA	0	0	NA	0	0	NA	0	0	NA
ABUW_0125	504	43	751.892	23	756.674	1.01105	32	870.466	1.00972	34	782.029	1.00552	24	514.533	0.959649	17	344.144	0.906066	10	362.595	0.9227	38	500.825	0.955214	9	561.141	9	430.532	0.988314	10	396.456	0.991812	10	268.869	0.942238	6	237.213	0.900266	11	300.846	0.94978
ABUW_0126	1011	110	2686.82	56	2367.87	0.993639	96	2802.17	0.995539	94	2763.22	1.00402	80	1946.24	0.966931	64	1411.36	0.92399	30	878.309	0.873781	99	1749.78	0.952296	19	1052.13	19	997.044	1.01463	19	832.092	1.00584	16	657.689	0.97705	8	295.947	0.842415	20	595.242	0.956878
ABUW_0127	1158	150	3089.62	73	2666.66	0.990903	134	3263.21	0.997255	128	3022.2	0.99737	111	2405.36	0.976171	86	1781.91	0.936156	46	1011.12	0.87392	138	2055.15	0.955029	38	2771.61	35	2435.57	1.00522	39	2608.43	1.02748	33	1980.74	0.994578	30	1709.01	0.953865	40	2099.39	0.995411
ABUW_0128	726	96	2216.65	53	1883.49	0.988851	85	2431.9	1.00242	80	1977.63	0.985152	68	1712.05	0.975153	56	1347.82	0.943043	31	1033.23	0.918415	88	1517.68	0.958764	15	1799.86	17	1076.28	0.957257	17	644.016	0.907189	15	495.643	0.869719	7	219.809	0.723939	18	453.156	0.849971
ABUW_0129	1368	224	3870.77	113	3392.87	0.992928	199	4074.57	0.996799	182	3820.21	0.998553	169	3266.2	0.98649	142	2541.71	0.95305	70	1473.85	0.892961	205	2775.49	0.964725	44	5961.05	44	5482.54	1.0109	47	4840.77	1.00913	43	3782.38	0.978999	33	2512.69	0.899827	47	3711.95	0.969531
ABUW_0130	324	35	728.491	21	689.32	1.00297	31	783.999	0.999805	35	776.56	1.00878	24	512.016	0.963072	19	348.756	0.911917	16	159.948	0.823732	35	449.32	0.945281	6	585.164	6	674.297	1.03899	5	614.073	1.04102	5	471.406	1.01026	3	304.914	0.929966	5	463.464	1.0013
ABUW_0131	504	72	1483.9	36	1517.47	1.01315	66	1741.64	1.01159	59	1488.17	1.00068	56	1159.35	0.976627	43	588.018	0.887293	24	407.444	0.851851	66	910.744	0.944641	16	1316.88	15	755.674	0.952124	15	741.298	0.96355	11	441.07	0.895356	6	181.844	0.741385	15	454.737	0.891689
ABUW_0132	966	147	3183.46	77	2674.2	0.987348	129	3364.22	0.997332	123	2823.67	0.984377	103	1981.95	0.947524	80	1219.3	0.882851	37	540.324	0.791333	134	1641.31	0.922117	32	3565.23	32	3398.56	1.01536	37	2804.58	1.00517	32	1992.81	0.9624	19	1446.18	0.894386	38	2081.19	0.961006
ABUW_0133	351	55	1198.15	34	1104.01	0.999481	47	1233.59	0.993789	42	955.994	0.970329	35	738.054	0.946169	28	458.797	0.882834	18	334.47	0.853933	47	621.829	0.922981	18	2102.37	19	1374.52	0.968376	19	1328.49	0.977927	19	1147.64	0.959304	9	832.914	0.891045	21	1103.01	0.946916
ABUW_0134	552	91	2248.97	51	1978.08	0.993379	85	2450.02	1.00146	80	2344.99	1.00585	73	1596.79	0.964367	60	1263.55	0.93275	31	863.039	0.893954	87	1517.09	0.956844	21	1448.01	22	1100.59	0.987143	20	928.908	0.979804	18	626.279	0.928827	12	386.649	0.835023	20	647.279	0.925772
ABUW_0135	768	125	2041.09	60	1894.11	1.00041	96	1603.52	0.957045	87	1389.09	0.949214	73	976.423	0.913769	50	713.047	0.870879	32	1024.52	0.92773	100	1025.77	0.918821	29	2848.06	30	1999.87	0.977271	28	1248.2	0.93241	24	1228.17	0.928433	16	1202.15	0.900039	29	1226.17	0.920805
ABUW_0136	1815	332	7857.53	184	7264.49	0.999922	302	8694.75	1.00359	286	8474.26	1.01034	272	6927.41	0.992105	212	4990.73	0.9487	118	3261.39	0.903787	313	5913.45	0.970966	75	6183.91	74	4927.88	0.993034	82	4877.93	1.00552	72	3914.87	0.9787	46	2839.54	0.911982	85	3877.45	0.970445
ABUW_0137	1194	218	3717.31	108	3934.52	1.01767	190	4494.59	1.01563	177	5285.05	1.04702	175	4372.29	1.02906	153	3686.43	1.00675	88	2644.53	0.971598	206	3997.07	1.01708	46	3638.68	47	2691.85	0.98377	46	3208.13	1.01936	45	3235.04	1.02318	32	2911.35	0.990863	46	3118.17	1.01171
ABUW_0138	912	144	2999.09	85	3155.54	1.01689	130	3536.91	1.01224	122	3344.69	1.01478	112	2715.96	0.995547	96	1701.56	0.93402	52	1130.27	0.891674	136	2223.12	0.96902	27	1821.26	26	1948.71	1.02976	27	1908.94	1.04087	25	1844.33	1.04022	16	1301.6	0.974826	28	1684.96	1.02182
ABUW_0139	438	70	1220.5	36	1144.17	1.00174	58	1469.99	1.0151	51	1052.24	0.980608	37	908.533	0.97043	32	605.218	0.916494	10	381.416	0.86813	57	736.851	0.942516	17	1508.49	17	1303.87	1.00316	14	856.955	0.964686	15	629.804	0.924205	9	542.505	0.877305	16	676.421	0.926184
ABUW_0140	351	52	1160.2	29	1519.99	1.04565	45	1687.51	1.04073	41	1349.34	1.02035	39	1033.85	0.99348	30	911.16	0.976368	17	593.706	0.930163	48	972.014	0.984839	14	1865.58	13	1611.05	1.00305	15	1437.41	1.00259	15	1383.03	0.999379	13	1819.65	1.01899	16	1546.7	1.00734
ABUW_0141	825	122	2359.91	61	1982.61	0.987363	103	2383.83	0.991198	85	1904.71	0.971851	69	1006.21	0.899019	43	761.236	0.860493	28	724.07	0.865811	96	1099.05	0.908985	38	5527.52	37	4254.26	0.9887	32	3219.75	0.967792	30	2125.35	0.913404	19	1041.94	0.785545	34	2129.01	0.906088
ABUW_0142	651	22	27.1536	0	0	0	1	4.20309	0.736381	0	0	0	0	0	0	0	0	0	0	0	0	0	0	0	11	101.49	1	6.52157	0.679356	2	4.23119	0.639835	0	0	0	0	0	0	2	1.4104	0.467498
ABUW_0143	2190	255	5289.52	129	5189.62	1.00772	219	5866.72	1.0039	207	5874.34	1.01423	178	4203.9	0.978811	160	3166.41	0.940995	87	1833.53	0.881138	227	3769.54	0.963927	58	6749.56	57	6203.69	1.01082	56	6071.01	1.02186	54	5098.04	1.00182	42	3682.21	0.936458	59	4950.42	0.991152
ABUW_0144	213	43	1121.79	25	952.027	0.988692	41	1242.14	1.00367	37	1312.21	1.02111	37	875.212	0.976449	29	544.885	0.913802	17	388.208	0.880959	41	780.129	0.960782	12	813.892	12	918.128	1.03634	12	918.995	1.05013	11	795.945	1.03564	11	673.609	0.995668	12	796.183	1.02919
ABUW_0145	945	134	1894.3	56	678.402	0.875523	92	937.605	0.894279	67	624.507	0.85301	48	357.337	0.794534	23	169.561	0.693575	13	136.292	0.683392	81	321.924	0.778777	33	3046.57	36	1176.84	0.902805	27	719.778	0.855555	23	414.671	0.777456	13	346.949	0.714006	31	493.8	0.791812
ABUW_0146	1098	11	60.8457	2	4.80963	0.677381	3	31.4805	0.90031	3	17.5636	0.835389	0	0	0	0	0	0	1	8.0523	0.76006	3	6.40397	0.716908	0	0	0	0	NA	0	0	NA	0	0	NA	0	0	NA	0	0	NA
ABUW_0147	1449	10	51.2512	0	0	0	6	21.0101	0.86869	1	3.90206	0.658507	2	10.6722	0.807212	0	0	0	0	0	0	3	3.64356	0.666233	0	0	0	0	NA	0	0	NA	0	0	NA	0	0	NA	0	0	NA
ABUW_0148	927	9	38.0558	1	0.801175	0.503863	2	4.20293	0.690522	2	3.90087	0.697976	0	0	0	0	0	0	2	18.6278	0.924579	4	5.63216	0.760934	2	18.9805	1	4.48477	0.841582	1	10.3328	0.959391	1	2.66551	0.781571	0	0	0	2	4.33278	0.837047
ABUW_0149	855	9	125.684	2	74.6144	0.941825	6	109.203	0.970734	5	66.2456	0.915303	1	10.6554	0.692076	2	12.0935	0.703003	0	0	0	5	22.2486	0.784062	1	46.1681	1	94.3621	1.11038	1	28.8831	0.976685	1	21.2561	0.937017	1	15.9529	0.871637	1	22.0307	0.934402
ABUW_0150	1263	9	39.0183	2	10.4411	0.837316	3	12.6099	0.836384	1	1.946	0.602362	0	0	0	0	0	0	1	0.479985	0.461252	2	0.606496	0.469873	0	0	0	0	NA	0	0	NA	0	0	NA	0	0	NA	0	0	NA
ABUW_0151	1176	11	50.6125	1	5.75151	0.724988	4	18.9201	0.856159	2	11.6916	0.805816	1	16.0011	0.860711	1	3.03361	0.641371	0	0	0	2	7.68156	0.764186	1	5.40101	1	2.17949	0.908263	0	0	0	0	0	0	0	0	0	0	0	0
ABUW_0152	903	14	69.1301	1	7.39619	0.717081	2	29.3837	0.873605	2	3.89142	0.618427	0	0	0	0	0	0	0	0	0	2	0.972854	0.457031	1	2.67319	0	0	0	0	0	0	0	0	0	0	0	0	0	0	0
ABUW_0153	441	26	307.431	11	288.072	1.00168	15	201.502	0.932439	9	64.1367	0.792289	7	48.116	0.770624	4	31.3623	0.710613	1	8.9658	0.569823	12	38.1452	0.738162	4	61.3974	2	52.0522	1.00075	2	12.2542	0.834596	1	7.96066	0.771118	0	0	0	2	6.73828	0.74035
ABUW_0154	693	144	2353.75	66	1469.61	0.948429	114	1714.35	0.94676	54	763.715	0.850892	41	307.3	0.747378	21	159.911	0.657667	10	198.85	0.703588	74	357.444	0.764243	38	3643.68	35	2199.74	0.958441	31	462.302	0.778228	22	199.108	0.657977	7	175.866	0.592108	32	279.092	0.692839
ABUW_0155	2718	436	2466.2	57	402.204	0.772349	122	605.379	0.799001	47	262.702	0.703057	38	226.797	0.702477	26	169.484	0.659159	12	119.448	0.633612	94	194.608	0.679688	124	2672.96	53	273.021	0.737077	29	86.5459	0.608379	14	75.129	0.570947	6	97.0416	0.551678	40	86.2388	0.578689
ABUW_0156	1980	236	1148.06	26	164.016	0.754996	49	236.664	0.775292	22	138.124	0.719225	20	104.047	0.700616	11	59.5812	0.622606	8	92.2877	0.697346	45	98.5099	0.690519	58	1467.99	26	147.693	0.735201	10	35.5534	0.572277	3	10.9204	0.396933	4	64.4745	0.578725	15	36.9828	0.546035
ABUW_0157	273	63	1397.72	35	1466.06	1.01648	54	1704.96	1.01682	49	2028.58	1.04975	56	2817.65	1.0981	54	2998.94	1.10726	31	3852.05	1.14199	60	2924.3	1.10307	17	1410.6	17	1375.92	1.01822	17	1897.44	1.07191	18	2935.08	1.13452	16	3879.21	1.16622	19	2903.91	1.12745
ABUW_0158	576	90	1735.69	51	1831.39	1.01726	86	2096.64	1.0155	83	2055.21	1.02273	69	2114.18	1.03353	64	1937.15	1.02213	32	1527.76	0.998386	91	1908.58	1.01997	22	3315.18	26	3149.92	1.01496	21	2768.73	1.01262	23	2670.36	1.01025	14	2228.83	0.966145	24	2555.97	0.997748
ABUW_0159	2157	358	8564.64	203	8631.5	1.01124	311	10138.1	1.01275	307	10541.9	1.0279	272	9266.81	1.01837	256	8088.82	1.00039	154	6441.62	0.978589	331	8584.79	1.00801	101	7270	104	6704.26	1.01124	104	5937.49	1.00984	96	5254.13	0.996045	63	4786.73	0.96317	108	5326.11	0.991003
ABUW_0160	798	138	3057.51	75	3230.45	1.01744	124	3846.72	1.02103	124	3642.2	1.02353	112	3342.07	1.01966	106	2325.87	0.972212	50	1797.78	0.947628	133	2776.98	0.995267	45	4102.1	43	3448.71	0.999708	46	3604.42	1.01894	40	3053.77	0.999925	27	2583.98	0.956892	47	3080.72	0.99428
ABUW_0161	366	83	1635.06	44	1738.11	1.01823	74	1866.73	1.00783	74	1860.86	1.01747	63	1365.64	0.985182	52	912.787	0.931922	27	612.01	0.890823	79	1187.83	0.966421	18	1371.27	18	1469.92	1.02998	17	1246.36	1.02314	14	721.225	0.954438	13	671.006	0.921037	17	879.532	0.973449
ABUW_0162	1467	28	63.733	0	0	0	4	31.4652	0.893946	5	21.4411	0.855711	1	5.35983	0.691043	2	25.0871	0.886433	1	5.00839	0.694503	5	14.2241	0.813991	5	26.9435	0	0	0	1	6.30768	0.854436	0	0	0	0	0	0	1	2.10256	0.695323
ABUW_0163	1338	11	73.8005	3	38.0271	0.92325	3	79.8389	1.00051	3	33.1478	0.894069	3	10.9748	0.764075	1	6.27691	0.686937	1	27.3181	0.889433	4	19.4294	0.835326	0	0	0	0	NA	0	0	NA	0	0	NA	0	0	NA	0	0	NA
ABUW_0164	657	19	124.718	5	82.6633	0.956273	6	67.19	0.905803	6	66.4055	0.916646	2	57.6723	0.909432	4	82.7335	0.95439	2	61.0025	0.924485	6	66.9535	0.927354	2	16.1313	0	0	0	0	0	0	0	0	0	0	0	0	0	0	0
ABUW_0165	1701	256	5436.8	146	4502.62	0.98548	219	5843.32	0.999625	216	4952.54	0.987911	178	4022.03	0.969622	146	3205.57	0.939018	71	1760.84	0.872593	236	3485.24	0.950246	51	4456.68	54	3891.2	1.00442	50	3671.9	1.01093	48	2840.02	0.979564	35	2254.33	0.925732	53	2922.08	0.976347
ABUW_0166	768	164	3701.08	88	3392.72	0.998804	140	4205.72	1.0072	106	2919.76	0.968817	102	3219.65	0.990396	78	3178.86	0.988023	44	3031.06	0.989312	126	3087.33	0.984274	34	4630.15	34	3520.04	0.987168	33	2468.26	0.956767	25	2915	0.977976	18	2934.9	0.957778	34	2772.72	0.964375
ABUW_0167	933	8	67.3954	3	52.3027	0.976963	3	65.2634	0.985463	1	13.9823	0.791554	2	16.5727	0.828516	0	0	0	0	0	0	3	7.63874	0.726476	0	0	0	0	NA	0	0	NA	0	0	NA	0	0	NA	0	0	NA
ABUW_0168	132	12	184.293	5	199.948	1.02091	13	225.374	1.01717	5	113.851	0.936373	5	91.0679	0.917934	4	59.712	0.861088	1	5.60877	0.575187	6	67.5598	0.878085	1	2.71465	1	2.2544	0.998178	1	2.14295	1.00561	0	0	0	0	0	0	1	0.714316	0.85581
ABUW_0169	303	67	1463.88	36	977.127	0.957193	57	1367.08	0.980534	38	1258.34	0.980216	41	1363.22	0.999126	34	1955.57	1.04555	16	1824.1	1.04211	52	1600.31	1.01921	17	1590.79	17	1262.47	0.992523	17	1056.47	0.984113	12	1347.02	1.01679	12	2279.5	1.07363	17	1561	1.0296
ABUW_0170	1059	196	5001.09	114	4863.79	1.00657	175	5748.57	1.00876	163	5445.43	1.0116	148	4111.92	0.983163	122	3561.78	0.963625	66	2474.64	0.925916	183	3898.44	0.975517	41	3118.44	40	3250.85	1.02651	38	3093.22	1.03402	38	2859.2	1.02721	29	2310.89	0.979969	39	2754.43	1.0157
ABUW_0171	1293	6	11.3269	0	0	0	0	0	0	0	0	0	0	0	0	0	0	0	0	0	0	0	0	0	2	56.7189	1	24.7787	0.918152	1	4.26454	0.713177	1	5.88812	0.742013	0	0	0	1	3.38422	0.659885
ABUW_0172	708	97	2526.25	57	2578.15	1.01288	88	3056.94	1.01574	84	3080.19	1.02662	80	2797.26	1.02132	68	2249.36	0.992715	42	1796.82	0.971575	91	2480.91	1.00536	28	4670.21	26	5482.28	1.04132	25	4587.25	1.03281	22	4080.81	1.02091	18	3476.2	0.980597	26	4048.08	1.01322
ABUW_0173	981	159	3309.19	90	3491.67	1.01726	139	3903.51	1.01227	133	4198.11	1.03189	128	3739.84	1.02394	114	3579.28	1.01805	62	2256.68	0.966277	150	3443.48	1.01284	43	4163.55	42	3862.64	1.01198	39	3859.23	1.02559	38	4350.72	1.04434	28	3823.09	1.01042	41	4011.01	1.02717
ABUW_0174	576	72	1300.36	38	1642.58	1.04086	67	1661.28	1.02311	59	1822.6	1.04512	55	1812.14	1.05078	48	1403.2	1.01775	26	957.137	0.975888	65	1498.77	1.02604	24	2095.69	22	1919.98	1.01042	23	2022.58	1.03061	23	1822.54	1.02028	19	1735.26	0.995732	23	1860.13	1.01635
ABUW_0175	1950	334	7828.07	177	6600.59	0.987836	292	9214.81	1.012	271	7259.64	0.990286	234	5417.92	0.961077	194	4455.58	0.934414	93	2735.24	0.882126	303	4967.09	0.948915	67	6573.16	69	6613.41	1.0221	69	5445.63	1.01162	62	4550.61	0.990414	44	3978.89	0.951227	70	4658.38	0.986618
ABUW_0176	543	58	1114.81	29	1050.1	1.00237	45	1315.99	1.01237	47	1538.15	1.04303	43	1290.71	1.02703	38	1386.48	1.03623	25	1417.25	1.04463	51	1408.15	1.03787	17	2135.7	20	1627.57	0.987471	20	1856.59	1.0176	19	1671.49	1.00648	13	1764.5	0.995419	21	1764.19	1.00686
ABUW_0177	414	64	1252.36	38	1482.31	1.03233	56	1671.09	1.02902	53	1801.19	1.04854	45	1516.46	1.03278	46	1614.89	1.04094	24	1562.85	1.0423	58	1623.85	1.04126	17	2066.16	17	1683.76	0.995825	16	1840.77	1.02066	16	1657.45	1.00971	14	1729.85	0.997304	17	1742.69	1.00961
ABUW_0178	1113	181	4078.2	97	4071.31	1.01	158	4907.07	1.01497	163	4786.63	1.02157	142	4269.02	1.01412	129	3336.44	0.981686	69	2649.57	0.960179	174	3760.42	0.997219	35	3942.07	38	3451.25	1.00476	40	3115.43	1.00575	33	2570.83	0.982592	23	2298.7	0.945928	41	2661.65	0.980225
ABUW_0179	738	103	2144.52	51	1998.18	1.00094	87	2405.36	1.00542	84	2335.63	1.01163	82	2562.6	1.03108	69	2100.34	1.00512	41	1393.92	0.960243	97	2098.12	1.00487	23	3517.86	21	3773.18	1.03006	22	4561.43	1.06736	22	4597.96	1.07365	15	4551.49	1.05913	22	4570.29	1.06667
ABUW_0180	651	104	3244.63	63	2831.91	0.992368	91	3538.07	1.00159	86	3099.36	0.994218	78	2910	0.994305	66	3630.99	1.02249	41	3296.67	1.01644	97	3234.25	1.00729	30	1894.95	30	1967.24	1.02599	30	1761.7	1.02596	28	1960.84	1.04304	16	1617.95	1.00009	31	1780.16	1.02384
ABUW_0181	768	131	2868.28	74	2763.99	1.00536	122	3183.55	1.004	120	3230.35	1.01608	102	2847.62	1.00733	97	2503.77	0.990132	56	2357.45	0.989763	130	2734.8	1.00154	50	4316.9	47	3386.82	0.99109	50	3411.52	1.00575	48	3209.66	0.999761	37	3233.12	0.981475	53	3284.76	0.996009
ABUW_0182	3498	523	10074.5	288	9793.57	1.00651	459	12146.2	1.01525	449	11411.8	1.01686	423	11313.4	1.02314	380	9219.16	0.996276	200	5508.88	0.938463	498	9363.3	0.998241	134	10379.9	136	10906.3	1.02751	138	10814.1	1.04016	130	9739.67	1.03026	98	8277.43	0.990383	143	9610.4	1.02194
ABUW_0183	333	45	811.375	24	860.31	1.0179	36	913.677	1.00596	35	805.605	0.999352	36	731.007	0.994889	29	414.873	0.92049	14	231.556	0.856713	41	545.76	0.956478	15	1888.19	15	953.783	0.936232	15	831.691	0.933039	15	674.152	0.903719	10	494.976	0.832402	15	666.94	0.894673
ABUW_0184	1716	289	5139.31	144	4766.53	1.00034	244	5783.42	1.00587	229	5389.89	1.00662	215	4620.21	0.994608	193	4028.51	0.976113	93	2890.76	0.94204	264	4232.34	0.982612	52	6645.96	54	6716.98	1.02266	54	5567.14	1.013	48	4863.92	0.997693	35	4884.94	0.978806	54	5105.34	0.997266
ABUW_0185	693	105	1883.8	54	1752	1.0007	80	2138.15	1.00704	88	2561.36	1.04109	84	2724.7	1.05556	81	2216.58	1.02902	44	2095.88	1.02786	103	2399.63	1.03897	24	2886.09	25	2181.52	0.986452	25	2693.24	1.02643	25	2895.82	1.03901	22	2768.52	1.01663	25	2785.86	1.02743
ABUW_0186	1968	345	6473.69	191	6215.57	1.00488	297	7824.98	1.01559	297	9435.69	1.05034	290	9952.16	1.06341	268	10497.3	1.07084	150	9851.39	1.06731	335	9934.13	1.06306	71	6414.63	70	5550.57	1.0033	73	6727.87	1.04098	73	8268.69	1.07186	61	9428.14	1.07728	78	8141.57	1.06361
ABUW_0187	882	129	1528.42	58	982.033	0.95219	90	1154.96	0.951763	57	663.119	0.88946	52	968.081	0.949736	49	1256.65	0.982336	29	1849.43	1.03842	74	1184.32	0.974751	24	965.227	21	290.256	0.871616	15	183.056	0.828238	9	246.486	0.859847	5	157.775	0.765339	17	195.773	0.821433
ABUW_0188	1707	186	4091.15	94	4489.14	1.0224	161	4973.21	1.01636	148	4856.92	1.02308	152	4164.13	1.01052	128	2964.48	0.965877	74	2115.49	0.931459	174	3525.26	0.988466	43	4447.27	45	3807.63	1.00198	44	3467.14	1.00406	40	3241.16	0.997144	33	3026.17	0.967852	44	3244.82	0.990464
ABUW_0189	2835	488	10458.3	268	9492.99	0.99751	427	11608.9	1.00401	418	10359.5	0.999038	375	8845.22	0.986777	307	6750.22	0.950783	173	6073.68	0.946039	450	8007.15	0.97318	110	11469.7	107	10478.8	1.01008	107	9566.13	1.01246	100	9132.12	1.00873	81	10174.5	1.00552	111	9624.26	1.00894
ABUW_0190	603	112	2933.18	71	2340.01	0.980577	103	2764.94	0.981801	73	2712.15	0.989898	69	2566.79	0.991156	67	3157.92	1.01745	36	3454.16	1.03501	81	2972.76	1.00943	41	2686.94	41	2222.28	0.997668	28	2303.48	1.01587	21	3096.13	1.05714	15	3535.33	1.06151	30	2978.31	1.04569
ABUW_0191	978	179	3140.79	92	3108.16	1.00885	156	3773.07	1.01475	139	2997.94	0.994119	118	1777.5	0.935301	80	1281.57	0.891095	35	1128.83	0.885705	160	1796.46	0.935528	37	2943.89	37	2849.61	1.01727	35	1868.21	0.978456	32	1198.81	0.920932	18	956.396	0.862862	36	1341.14	0.928268
ABUW_0192	354	47	1005.43	26	1026.06	1.01288	45	1034.76	0.993735	37	941.662	0.991602	28	428.893	0.89909	21	336.585	0.865337	10	522.348	0.932066	41	557.372	0.931498	19	1428.34	17	1132.97	0.992461	19	723.448	0.950413	16	363.797	0.859502	11	267.999	0.784918	19	451.748	0.88009
ABUW_0193	342	58	1017.68	30	1228.94	1.03496	50	1472.55	1.04003	48	1082.45	1.00849	38	814.902	0.979781	34	570.233	0.932407	12	632.984	0.954708	52	775.143	0.972535	20	1729.95	20	1699.05	1.01908	19	1406.09	1.00924	19	856.803	0.946568	12	754.927	0.904774	19	1005.94	0.960499
ABUW_0194	675	99	2971.39	62	2796.26	1.00225	90	3682.81	1.019	84	2890.99	0.996657	79	2150.1	0.966795	65	1600.54	0.927259	40	1806.95	0.951863	93	2112.15	0.963604	32	4401.41	31	4627.08	1.02756	31	4091.72	1.02596	30	3078.41	0.991754	23	2713.75	0.953848	34	3294.63	0.993845
ABUW_0195	1083	202	3700.75	108	3557.69	1.00505	180	4176.24	1.00625	146	2371.43	0.941215	109	1851.25	0.919484	84	1005.92	0.83819	37	770.159	0.816971	162	1499.69	0.891008	55	6211.08	53	5143.22	0.997819	52	3920.52	0.977784	49	2849.54	0.936529	31	2824.11	0.910585	54	3198.06	0.944422
ABUW_0196	1362	230	3825.28	110	2789.24	0.968777	180	3487.43	0.977261	149	2030	0.916185	92	914.618	0.824891	70	488.829	0.739915	18	257.859	0.675181	163	922.827	0.824012	61	4176.45	61	2856.69	0.973998	62	1773.49	0.928476	49	1089.25	0.862587	24	937.782	0.810399	63	1266.84	0.874555
ABUW_0197	582	4	20.2834	1	5.87258	0.847647	0	0	0	0	0	0	1	5.39541	0.838583	0	0	0	0	0	0	1	1.34885	0.657609	0	0	0	0	NA	0	0	NA	0	0	NA	0	0	NA	0	0	NA
ABUW_0198	324	40	965.659	22	987.356	1.01313	35	1201.21	1.01948	34	1206.46	1.02985	28	1007.36	1.01367	26	737.576	0.972746	16	496.027	0.930639	35	861.855	0.993009	12	1412.58	15	1319.55	1.01284	13	1307.36	1.0254	13	983.795	0.991201	9	730.352	0.928857	15	1007.17	0.987423
ABUW_0199	696	112	2451.74	58	2142.84	0.99255	98	2970.45	1.01591	89	2658.27	1.01104	84	1840.66	0.971517	69	1320.13	0.927212	30	834.187	0.878816	99	1663.31	0.957578	35	3825.17	32	3511.72	1.01068	31	3213.34	1.01335	28	2686.2	0.992283	24	2000.42	0.930465	33	2633.32	0.982787
ABUW_0200	549	88	1826.52	45	1238.72	0.959276	75	1563.62	0.968713	61	1027.07	0.923881	53	695.914	0.884608	34	413.932	0.814529	18	256.402	0.767463	70	598.33	0.863541	20	1751.65	20	1234.96	0.977775	18	713.105	0.923242	15	439.312	0.85748	9	435.436	0.824863	20	529.285	0.874061
ABUW_0201	1443	248	5302.54	142	5757.99	1.02103	222	6034.44	1.0074	213	6682.81	1.03102	195	5696.42	1.01744	184	4784.72	0.994449	95	3866.27	0.974691	244	5257.56	1.0066	58	6139.16	57	6629.88	1.03092	55	4846.83	1.00563	51	4182.49	0.988312	41	3911.89	0.958519	58	4313.74	0.985488
ABUW_0202	1545	259	5701.81	140	5379.55	1.00259	232	6189.05	1.00097	216	5716.89	1.00065	183	4551.85	0.979383	153	2953.92	0.92217	81	1874.51	0.874474	232	3774.29	0.95439	58	5149.44	58	5169.25	1.02181	55	4335.61	1.01363	52	3331.57	0.981547	37	2877.67	0.939881	59	3514.95	0.981662
ABUW_0203	1293	166	2896.11	59	931.053	0.861358	111	1342.06	0.885321	79	931.233	0.849687	78	1153.29	0.890262	74	937.941	0.86101	46	1394.34	0.922482	112	1104.2	0.883138	34	1392.26	29	690.004	0.933861	22	566.943	0.923276	18	713.159	0.950977	15	896.149	0.959966	23	725.417	0.946006
ABUW_0204	1449	200	2702.13	64	775.499	0.846475	105	953.164	0.848255	69	681.37	0.817426	78	930.226	0.871606	78	942.352	0.87065	50	1812.3	0.964186	113	1091.56	0.890608	30	1090.91	23	212.361	0.817435	21	247.285	0.850418	18	560.339	0.951338	16	2328.41	1.13021	26	1045.34	1.02646
ABUW_0205	975	140	2098.56	70	2365.45	1.02592	117	2620.03	1.01998	114	2599.88	1.02874	91	1701.48	0.981375	85	1186.11	0.933528	38	742.028	0.883658	125	1557.37	0.969171	20	1557.77	21	1568.15	1.02215	19	1314.76	1.01393	18	1042.82	0.98602	15	1026.7	0.963327	21	1128.09	0.989476
ABUW_0206	627	77	1293.89	38	1228.24	1.00339	67	1445.76	1.00491	61	1281.87	0.999061	52	973.077	0.971742	42	774.037	0.940927	22	559.532	0.908986	67	897.13	0.960395	20	1624.77	19	1248.67	0.988521	17	1206.52	0.998003	16	919.426	0.964017	12	790.721	0.92026	21	972.223	0.96428
ABUW_0207	873	148	3183.19	79	3064.61	1.00524	130	3479.88	1.00194	121	2922.7	0.988964	95	2004.85	0.949007	77	1632.42	0.920859	46	1723.28	0.937236	133	2070.81	0.952155	42	3451.94	44	3008.14	1.00418	41	2120.61	0.974415	37	1536.15	0.932549	24	984.369	0.844345	42	1547.04	0.926104
ABUW_0208	1338	250	5554.04	131	5305.29	1.00421	216	5844.41	0.996751	170	3211.45	0.927564	122	1451.19	0.836247	83	800.925	0.755637	38	515.789	0.715464	189	1494.84	0.838134	64	5734.43	69	4459.31	0.989986	58	1303.69	0.850754	45	802.244	0.781031	27	1046.74	0.780978	61	1050.89	0.808006
ABUW_0209	828	113	2357.13	66	2491.84	1.01751	107	2801.35	1.01329	105	2829.11	1.02453	98	2856.01	1.03286	88	2400.55	1.01021	53	1937.53	0.989777	114	2505.8	1.0156	28	2351.78	30	1601.35	0.973438	30	1727.14	0.996625	28	1599.6	0.988102	20	1400.58	0.948928	32	1575.78	0.979215
ABUW_0210	423	89	1571.47	46	1726.36	1.02255	69	1699.67	1.00048	69	2149.25	1.04186	69	2216.23	1.05231	66	1963.88	1.03686	42	1781.96	1.03025	79	2027.83	1.04064	21	2507.5	24	1886.39	0.985861	22	2225.09	1.02016	23	2508.35	1.03862	18	2399.38	1.01628	24	2377.61	1.02507
ABUW_0211	171	20	293.425	13	367.06	1.03958	18	370.19	1.0214	17	474.445	1.06408	16	390.458	1.04486	16	374.156	1.03948	9	321.958	1.02611	19	390.254	1.04453	6	316.001	6	302.692	1.01596	6	363.845	1.05255	7	454.821	1.08624	5	490.31	1.08491	7	436.325	1.07469
ABUW_0213	1245	230	5534.55	131	5390.3	1.00675	205	6651.8	1.01482	194	6894.56	1.02948	188	5904.64	1.01656	162	4531.48	0.981786	87	3921.52	0.971087	221	5313.05	1.00242	58	5921.23	56	5099.86	1.00272	56	4924.84	1.01211	55	4012.54	0.987613	38	3447.78	0.945715	59	4128.39	0.984462
ABUW_0214	921	136	3578.67	75	3238.25	0.997103	123	4070.28	1.00732	120	4363.69	1.02663	114	3843.81	1.01742	94	3167.77	0.991948	61	2553.8	0.971988	137	3482.27	1.00417	50	4695.67	47	3757.23	0.993544	48	4409.6	1.02721	47	4180.2	1.02335	30	3647.18	0.986645	48	4078.99	1.01351
ABUW_0215	888	119	1881.85	58	2212.12	1.03143	102	2498.23	1.02833	99	2885.12	1.05703	95	2481.21	1.04369	83	2018.14	1.01694	44	1700.7	1.00171	111	2271.29	1.032	28	1975.25	28	2045.71	1.02569	28	2165.65	1.04647	26	1906.35	1.03392	20	2423.81	1.0516	29	2165.27	1.04422
ABUW_0216	744	100	2326.69	52	2657.23	1.02764	90	2759.59	1.01301	89	3148.52	1.04046	86	3139.23	1.04665	77	2670.44	1.02578	43	1756.87	0.979099	98	2678.77	1.0259	22	2811.6	23	2864.68	1.02366	21	2884.92	1.03823	21	3075.46	1.05032	16	2576.19	1.01012	24	2845.52	1.03368
ABUW_0217	393	49	1264.27	29	1335.07	1.01736	47	1644.27	1.02553	43	1392.91	1.01316	40	906.063	0.965566	29	726.971	0.935774	18	446.276	0.883451	50	868.055	0.959131	17	1178.66	17	1309.67	1.03446	17	1484.06	1.06368	16	1063.24	1.02507	14	1225.85	1.02811	17	1257.72	1.04067
ABUW_0218	1002	169	3190.68	90	2856.76	0.995714	152	3612.03	1.00668	139	2933.46	0.98914	127	2956.58	0.99849	101	2450.85	0.973476	57	1720.27	0.93672	153	2515.29	0.976972	39	3373.87	38	2602.8	0.988994	38	2949.66	1.01831	38	2816.44	1.01492	29	2186.69	0.960942	39	2650.93	1.00025
ABUW_0219	903	114	2095.42	61	2038.09	1.00658	102	2464.22	1.01186	97	2590.51	1.02846	87	2701.36	1.04081	85	2681.92	1.03997	48	2701.9	1.04642	107	2668.92	1.03895	33	3270.39	32	3111.95	1.01514	35	3713.75	1.05085	33	3745.47	1.05634	27	3325.95	1.02493	36	3595.06	1.0446
ABUW_0220	213	30	267.299	12	163.086	0.945411	25	263.084	0.98767	24	309.452	1.01973	19	239.228	0.994038	15	190.536	0.963752	6	61.7945	0.830223	28	200.253	0.970398	5	404.36	5	388.265	1.01626	5	373.013	1.02498	5	256.338	0.978888	5	169.89	0.899395	5	266.414	0.976996
ABUW_0221	120	24	517.692	14	477.428	0.999595	22	604.041	1.01079	21	669.826	1.0345	18	645.111	1.03645	18	424.801	0.982081	10	431.989	0.991672	22	542.932	1.01385	7	714.37	6	798.466	1.03519	7	797.548	1.04872	6	824.739	1.05737	5	398.588	0.939677	7	673.625	1.02434
ABUW_0222	552	64	1410.9	37	1798.44	1.04205	56	1716.56	1.01647	59	1793.12	1.03212	53	1445.45	1.01135	46	1333.56	1.00049	23	1872.82	1.05007	65	1611.24	1.02485	11	1255.55	11	860.922	0.974312	12	575.308	0.937952	10	418.753	0.894802	8	528.862	0.899753	12	507.641	0.912518
ABUW_0223	417	44	688.24	22	661.497	1.00502	40	797.017	1.00976	32	620.575	0.986562	28	491.398	0.965088	26	415.393	0.942086	18	337.115	0.924662	37	466.12	0.957364	11	1304.35	10	1182.69	1.00913	10	1518.96	1.05397	10	1604.2	1.06566	9	3114.19	1.14614	11	2079.12	1.09366
ABUW_0224	315	38	692.987	19	827.175	1.03343	28	866.436	1.02018	31	926.012	1.03878	30	1106.2	1.06818	33	1080.62	1.06569	20	911.312	1.04889	38	1006.03	1.05585	11	391.165	11	357.552	1.01013	11	523.429	1.07125	9	704.411	1.11558	8	1057.83	1.16381	11	761.889	1.12012
ABUW_0225	525	83	1642.55	48	2028.5	1.0379	70	2222.02	1.03088	72	3237.84	1.0904	74	3408.46	1.10182	69	4264.35	1.1321	41	4611.67	1.14434	83	3880.58	1.11878	21	2179.19	23	1728.09	0.992426	23	2307.42	1.04214	23	3049.96	1.0826	20	4732.42	1.13269	25	3363.27	1.08941
ABUW_0226	219	37	705.644	20	760.607	1.02005	35	781.08	1.00363	32	894.254	1.03174	33	811.386	1.02615	30	865.432	1.03441	18	873.845	1.04133	34	861.229	1.03344	12	1245.85	12	947.316	0.987193	12	986.66	1.00601	11	1253.07	1.03932	8	1676.88	1.06473	12	1305.54	1.03827
ABUW_0227	336	54	1152.01	33	1013.45	0.993406	46	1240.7	0.999905	49	1514.54	1.03662	47	1258.4	1.01957	43	1053.51	0.996193	25	1304.55	1.03008	53	1282.75	1.02158	22	1572.83	20	1129.58	0.980079	22	1238.01	1.00525	18	1523.21	1.03437	16	2329.63	1.07833	23	1696.95	1.04212
ABUW_0228	558	82	1762.95	47	2121.61	1.03451	71	2183.61	1.0189	70	2617.12	1.05275	68	2602.97	1.05819	65	2235.24	1.03875	39	2045.68	1.03315	80	2375.25	1.04621	25	2392.1	27	2099.79	1.00509	25	2572.82	1.04409	25	2871.96	1.06251	20	3093.04	1.05904	26	2845.94	1.05504
ABUW_0229	834	89	1306.39	50	1695.55	1.04442	74	1798.1	1.03323	74	2020.58	1.05819	76	2133.89	1.07114	65	1940.01	1.05933	37	2236.46	1.08207	89	2082.74	1.06795	23	2238.51	24	2413.54	1.03071	24	2777.08	1.06185	25	2895.25	1.07226	17	3899.42	1.10137	27	3190.58	1.0789
ABUW_0230	543	115	2376.31	72	2508.88	1.01734	106	2927	1.01815	97	3295.46	1.04371	97	2749.04	1.02693	91	2196	0.997557	58	2919.34	1.04033	110	2789.96	1.02843	22	1999.41	24	1734.62	1.00363	21	2141.17	1.04355	21	2054.56	1.04213	16	2595.13	1.05958	22	2263.62	1.04849
ABUW_0232	1878	388	6435.4	205	4450.72	0.96183	318	5094.09	0.958055	107	841.526	0.730239	55	296.399	0.613852	37	235.385	0.577014	15	166.122	0.554434	156	384.858	0.643849	87	6852.42	92	4180.37	0.959734	62	501.463	0.709766	31	228.219	0.593134	17	386.948	0.614373	69	372.21	0.647439
ABUW_0233	444	113	2621.42	68	2048.68	0.977877	101	2972.63	1.00691	95	2017.73	0.965552	83	1718.3	0.954126	69	1036.07	0.886945	31	547.155	0.817351	103	1329.81	0.920027	28	2920.05	28	2879.65	1.01959	26	1735.1	0.970273	24	1604.51	0.960162	19	1068.74	0.879789	27	1469.45	0.941407
ABUW_0234	1080	191	3875.41	95	2618.55	0.958785	152	3189.22	0.963345	140	2885.04	0.961118	126	2279.66	0.940249	109	2008.75	0.922247	47	1681.47	0.909389	167	2213.73	0.935355	49	3702.51	47	3269.47	1.00583	43	3038.89	1.01046	42	2275.69	0.974834	28	2315.77	0.955885	46	2543.45	0.982506
ABUW_0235	600	76	2161.83	45	2391.9	1.02348	64	2797.33	1.02484	63	2922.09	1.0403	66	2596.51	1.03174	54	2116.29	1.00506	35	1545.69	0.972233	69	2295.15	1.01543	16	1218.78	16	825.88	0.972838	17	910.218	0.998712	16	749.165	0.974849	10	869.108	0.974514	18	842.831	0.983387
ABUW_0236	243	29	525.339	15	702.271	1.04829	25	716.892	1.03206	22	749.829	1.04752	22	735.987	1.05146	21	693.406	1.04398	13	699.684	1.05049	28	719.727	1.04836	4	209.27	3	262.516	1.04957	3	196.536	1.02721	5	144.259	0.989858	3	124.165	0.948406	5	154.986	0.99244
ABUW_0237	690	129	2733.84	72	2686.73	1.00794	106	3098.88	1.00686	100	3032.76	1.01408	93	2799.47	1.0113	78	2324.83	0.986727	51	1747.74	0.958155	112	2476.2	0.994913	29	2089.44	31	2493.78	1.04337	31	2351.61	1.04973	30	2535.03	1.06388	23	2409.74	1.04279	32	2432.13	1.05215
ABUW_0238	1005	161	2824.11	79	3026.05	1.01928	142	3185.22	1.00618	139	3610.82	1.03293	137	3983.66	1.05235	124	3776.18	1.04568	73	3551.2	1.04327	157	3730.46	1.04366	34	2435.89	31	2317.16	1.0151	29	2620.17	1.0441	29	2913.5	1.06202	23	3439.36	1.07154	31	2991.01	1.05921
ABUW_0239	639	114	3478.16	63	3213.19	0.999822	98	3911.97	1.0058	87	3764.46	1.0108	87	3603.89	1.01281	73	2530.83	0.966422	48	1843.7	0.934583	102	2935.72	0.985794	26	3678.22	27	3446.31	1.01321	27	3633.91	1.03352	24	3005.39	1.01212	18	2312.33	0.956608	28	2983.88	1.00447
ABUW_0240	759	139	2280.7	74	1901.57	0.986367	116	2210.2	0.985562	91	1418.36	0.937247	76	1274.07	0.933639	54	773.788	0.86707	28	597.971	0.846038	110	1016.05	0.903252	30	2222.5	32	2157.3	1.01762	25	1458.28	0.98261	24	1429.65	0.980798	14	979.506	0.906175	26	1289.15	0.96017
ABUW_0241	951	146	2643.03	63	1257.27	0.912753	111	1549.05	0.917234	111	2263.31	0.979709	111	2657.54	1.00896	110	3715.04	1.05218	79	4745.68	1.08809	132	3345.39	1.03815	27	3640.89	25	1797.54	0.933375	25	2275.48	0.976554	25	2783.41	1.0034	22	4337.5	1.04741	26	3132.13	1.01222
ABUW_0242	630	89	1805.11	47	1714.96	1.0035	77	1983.71	1.00265	70	2111.96	1.02114	68	1654.84	0.997116	59	1242.64	0.959209	35	1071.35	0.94881	81	1520.2	0.985509	15	1603.85	15	1779.58	1.03428	14	1508.94	1.02744	15	1219.93	1.00274	13	1117.6	0.971235	15	1282.16	1.00253
ABUW_0243	396	50	1138.56	30	1223.55	1.01966	42	1446.19	1.02232	42	1530.02	1.03953	40	1213.57	1.01643	34	1155.4	1.00974	19	889.504	0.983384	47	1197.12	1.01418	8	1402.21	9	1159.17	0.997609	8	1098.96	1.00471	8	1311.04	1.02976	7	1355.03	1.01767	8	1255.01	1.01745
ABUW_0244	903	128	2519.88	66	2659.33	1.01728	111	3247.83	1.02431	100	3356.1	1.03834	106	3064.57	1.03334	85	2272.78	0.994392	48	1891.99	0.978385	118	2646.36	1.01403	36	3837.57	34	3261.44	1.00106	34	3130.17	1.00968	32	2842.93	0.999286	24	2340.89	0.952328	35	2771.33	0.989106
ABUW_0245	552	85	1823.81	47	1621.05	0.994756	79	1741.96	0.983589	65	1949.08	1.00912	66	1941.77	1.01629	61	1923.18	1.01474	29	1422.41	0.983167	80	1809.11	1.00665	19	2345.46	20	2043.09	1.00413	19	1702.26	0.995154	16	1455.14	0.97606	13	1322.6	0.941174	20	1493.33	0.972474
ABUW_0246	732	128	1969.81	64	1719.5	0.992388	111	2201.56	1.00494	90	1346.81	0.94983	70	998.363	0.921172	57	824.377	0.8944	28	687.971	0.882109	104	964.381	0.915441	29	2762.38	28	2645.4	1.01594	27	1861.43	0.985921	22	1669.9	0.972662	17	1707.94	0.954249	27	1746.43	0.971542
ABUW_0247	642	75	1606.35	41	1702.94	1.01788	65	1825.34	1.00719	62	2273.36	1.0464	57	1782.35	1.02158	44	1420.05	0.99178	30	1227.16	0.980566	66	1675.73	1.01316	28	2650.1	28	2133.91	0.994332	27	2247.94	1.01455	24	2080.53	1.00688	18	1589.86	0.949968	28	1972.78	0.993116
ABUW_0248	549	82	2016.48	53	2001.31	1.00923	72	2397.45	1.01334	71	1991.22	0.998626	68	1567.25	0.975958	56	1246.97	0.945241	32	1179.82	0.947011	79	1496.32	0.969159	31	5530.39	31	4051.97	0.982563	30	3333.65	0.972053	29	2553.51	0.937368	24	2321.55	0.899243	31	2736.24	0.939158
ABUW_0249	618	138	3669.57	85	3230.58	0.993501	127	3429.64	0.980637	106	2329.46	0.939968	91	1979.68	0.929163	67	1478.07	0.889406	36	1038.38	0.855623	115	1706.4	0.908781	35	5196.05	38	4579.15	1.00558	35	1887.27	0.909035	36	1766.21	0.897266	20	1183.76	0.81245	38	1612.41	0.877555
ABUW_0250	594	111	3029.27	66	2687.93	0.994533	102	2752.28	0.976797	60	857.717	0.832805	33	276.468	0.701498	15	259.524	0.687859	7	278.534	0.714233	67	418.061	0.751882	47	7231.8	45	6420.78	1.00651	43	1687.34	0.853973	37	1189.36	0.802197	28	1404.23	0.789743	45	1426.97	0.817756
ABUW_0251	384	53	203.409	2	28.015	0.750202	3	50.6475	0.800956	4	45.4784	0.801481	2	35.2534	0.783691	4	15.6342	0.67375	1	12.6905	0.665475	5	27.2641	0.748134	22	341.829	3	120.888	0.891822	3	25.7054	0.713195	2	20.8225	0.672219	1	6.67565	0.463649	3	17.7345	0.641423
ABUW_0254	432	59	852.168	29	927.247	1.02129	46	975.179	1.00815	43	1028.81	1.0253	40	888.427	1.01359	30	655.758	0.973717	18	446.808	0.933222	55	754.95	0.992052	14	1734.52	14	1974.49	1.03747	14	1969.12	1.05081	15	1489.12	1.01859	12	1199.17	0.970115	15	1552.47	1.01745
ABUW_0255	1515	212	4418.42	104	3911.65	0.994234	180	4789.88	1.0008	158	4284.16	0.996201	146	3186.39	0.966358	114	2208.12	0.91749	56	1527.93	0.880844	182	2801.65	0.948839	57	5330.09	58	4109.72	0.988925	59	2864.8	0.957786	53	2665.41	0.947816	40	2792.36	0.930709	60	2774.19	0.94585
ABUW_0256	1458	209	1841.91	18	396.38	0.808722	43	511.449	0.815752	27	583.086	0.847624	18	340.747	0.792037	18	305.445	0.773862	5	137.444	0.68798	35	341.681	0.790092	41	1585.48	13	243.297	0.787796	7	208.211	0.782525	7	211.848	0.775045	3	170.056	0.705508	9	196.705	0.75653
ABUW_0257	765	14	89.8865	3	37.2521	0.894688	3	33.8336	0.857094	3	27.657	0.843862	2	29.73	0.866496	3	12.4653	0.750594	3	51.9147	0.945389	3	30.4417	0.867854	1	654.158	2	541.111	0.997686	1	109.796	0.813048	1	81.2714	0.765524	0	0	0	1	63.6891	0.724531
ABUW_0258	2349	393	8320.61	218	7388.34	0.994624	341	8794.16	0.997347	295	7405.84	0.984829	271	7117.35	0.988231	236	7682.61	0.997442	115	7189.44	0.996054	333	7348.81	0.99165	87	6581.11	81	5597.78	1.00116	75	3575.74	0.95913	71	2813.79	0.927296	45	2781.65	0.900212	81	3057.06	0.930823
ABUW_0259	2202	318	6815.24	171	7131.1	1.01617	268	8537.78	1.02046	278	8680.1	1.03243	259	8200.28	1.03198	225	6472.58	1.00112	130	6033.03	0.999101	310	7346.5	1.01741	65	7559.92	64	7795.12	1.02516	63	8281.37	1.04639	62	7694.43	1.0409	49	7819.58	1.02735	65	7931.79	1.03846
ABUW_0260	891	118	2033.54	59	1921.46	1.00278	99	2407.8	1.01278	83	1583.4	0.967086	62	903.008	0.904229	49	572.72	0.842826	21	319.044	0.78145	95	844.543	0.894189	34	2185.24	34	2349.51	1.03036	30	1111.87	0.950978	28	842.351	0.91375	16	733.592	0.867523	34	895.939	0.914355
ABUW_0261	1278	275	6229.38	154	6670.71	1.0192	248	7271.59	1.01085	239	6826.28	1.01245	207	5751.07	0.998016	189	4117.24	0.953891	113	3759.77	0.950903	259	5113.59	0.982195	78	10990.6	81	9883.54	1.0081	78	8781.85	1.00712	77	7913.92	0.995562	55	6586.97	0.949798	80	7760.91	0.986137
ABUW_0262	1662	243	1580.19	21	145.493	0.697376	49	202.985	0.711036	26	86.902	0.615322	38	183.689	0.732507	26	135.609	0.688092	14	149.133	0.717525	77	138.833	0.693569	60	1300.14	23	98.739	0.700166	15	44.9907	0.616658	8	35.4445	0.56696	3	29.6633	0.485728	21	36.6995	0.561053
ABUW_0263	594	86	1334.74	41	1374.24	1.01404	76	1431.04	0.999294	67	1520.13	1.01756	57	1080.2	0.981141	57	1171.65	0.990862	29	838.523	0.955963	77	1152.62	0.98875	23	2217.89	22	1893.76	1.00164	23	1993.46	1.02176	22	1989.3	1.02433	15	1829.51	0.995194	23	1937.42	1.01424
ABUW_0264	693	66	1224.52	35	1563.34	1.04226	61	1674.58	1.03236	50	2252.57	1.08121	57	1974.83	1.0695	54	2251.43	1.08715	32	2230.89	1.0899	59	2177.43	1.08206	20	1359.82	19	1191.49	1.00486	19	1260.24	1.02556	17	1457.11	1.04761	15	1620.76	1.04746	19	1446.04	1.04021
ABUW_0265	399	52	922.051	26	803.113	0.9921	45	1112.82	1.01538	45	1132.44	1.02758	39	998.022	1.0184	38	910.204	1.00615	20	680.152	0.976161	48	930.205	1.00884	23	1441.88	23	1297.61	1.00819	22	1465.31	1.03703	21	1208.74	1.01547	17	1857.24	1.05849	23	1510.43	1.03823
ABUW_0266	1311	194	3689.41	96	3750.79	1.01238	165	3819.26	0.994527	158	3877.18	1.00689	143	2889.66	0.976942	117	2711.14	0.967705	60	2613.68	0.971069	176	3022.92	0.981958	44	2850.77	44	2828.05	1.02033	43	2961.26	1.03976	41	2433.18	1.01783	29	1922.43	0.966578	46	2438.96	1.01149
ABUW_0267	1218	183	3955.08	98	3579.82	0.997138	158	4565.44	1.00933	148	4516.39	1.01792	144	3287.96	0.984579	125	2838.47	0.964626	71	1819.73	0.916769	164	3115.64	0.976877	37	3469.9	34	2878.53	0.998045	36	2973.65	1.01583	30	2619.72	1.00177	26	2968.25	1.00036	36	2853.87	1.00628
ABUW_0268	3159	451	10243.9	231	9415.93	0.999159	396	11232.5	1.00235	371	9606.51	0.991764	333	7471.6	0.967792	294	5832.05	0.934434	158	4702.06	0.916435	416	6903.06	0.95668	117	8875.53	112	7847.23	1.00599	114	7328.7	1.01121	108	5753.58	0.981799	67	5481.27	0.954065	119	6187.85	0.984451
ABUW_0269	957	158	3051.21	89	2981.77	1.0072	132	3778.7	1.01889	136	3948.6	1.03453	128	2837.07	0.99893	124	2684.18	0.991142	72	2408.44	0.984677	153	2969.57	1.0042	42	3556.62	43	2773.81	0.99035	43	2734.8	1.00234	40	2348.21	0.984206	30	2490.75	0.97194	43	2524.59	0.986832
ABUW_0270	339	60	1129.99	35	1125.52	1.0097	53	1236.87	1.00211	45	860.673	0.964162	38	496.385	0.902849	30	433.405	0.883048	13	333.814	0.861054	53	531.069	0.910168	14	1301.73	14	872.775	0.971515	14	472.271	0.908914	9	265.475	0.830405	5	161.024	0.725761	14	299.59	0.838117
ABUW_0271	948	164	4003.06	94	3672.18	0.998899	149	4742.74	1.01287	144	4883.03	1.02668	141	5229.85	1.04253	133	5071.62	1.03866	80	3819.77	1.00854	165	4751.07	1.02984	40	4278.02	43	3535.9	0.997586	42	3786.94	1.01986	40	3774.34	1.02217	32	3636.1	0.999445	43	3732.46	1.01408
ABUW_0274	885	124	2024.13	67	2352	1.02991	100	2245.16	1.00391	103	2937.38	1.04973	108	2916.5	1.05507	95	3302.08	1.07158	57	3335.25	1.07727	121	3122.8	1.06372	35	3504.54	33	2766.61	0.991865	35	3670.94	1.0408	33	4119.23	1.05974	27	5788.3	1.09383	35	4526.16	1.06589
ABUW_0275	1419	195	4312.68	110	3772.26	0.992651	170	4418.35	0.993115	162	4634.09	1.00984	153	4470.02	1.01285	145	5201.19	1.03224	88	5820.96	1.05219	182	5031.57	1.02762	38	2873.87	37	2160.24	0.985759	39	2168.43	0.999989	33	2117.27	0.998562	21	2464.67	1.00072	40	2250.12	0.999783
ABUW_0278	1509	5	23.4243	1	28.8093	1.03735	2	12.6589	0.906227	1	15.8103	0.948124	2	28.7618	1.03455	0	0	0	1	31.5626	1.05194	2	19.0337	0.98089	1	2.69075	0	0	0	0	0	0	0	0	0	0	0	0	0	0	0
ABUW_0279	300	55	968.129	29	782.913	0.982363	53	905.665	0.980768	35	792.945	0.973804	30	496.74	0.92275	32	479.727	0.916402	10	397.29	0.902398	44	541.675	0.932691	12	1788.13	12	1175.73	0.969083	11	320.812	0.82133	8	234.906	0.772823	6	265.924	0.75191	11	273.881	0.784348
ABUW_0280	1002	136	2442.88	79	2232.28	0.99839	125	2718.8	1.00437	114	2312.14	0.992997	102	1754.48	0.965836	85	1279.45	0.923608	36	772.197	0.869559	126	1529.57	0.947217	29	1995.93	32	1925.24	1.01683	32	1541.31	1.00287	27	1110.81	0.961837	16	838.692	0.899405	33	1163.6	0.960839
ABUW_0281	924	101	1330.38	39	547.647	0.893795	68	733.014	0.90885	32	235.415	0.770429	16	85.7596	0.656965	8	27.7604	0.503973	4	68.2718	0.640895	43	104.302	0.67886	17	867.54	15	681.709	0.991291	10	135.888	0.804452	7	51.3981	0.668578	3	53.8095	0.627742	11	80.3652	0.717962
ABUW_0282	333	6	11.1115	1	6.07439	0.93101	2	13.8376	1.01964	3	9.90775	0.98508	2	5.36417	0.914947	0	0	0	0	0	0	4	3.81798	0.869724	2	132.008	3	44.0674	0.884635	2	37.9365	0.879935	2	94.0072	0.994116	1	11.955	0.681493	2	47.9662	0.898421
ABUW_0283	1833	11	52.7573	0	0	0	4	20.3727	0.86057	1	5.95007	0.710658	1	4.77905	0.700565	0	0	0	0	0	0	2	2.68228	0.622932	0	0	0	0	NA	0	0	NA	0	0	NA	0	0	NA	0	0	NA
ABUW_0284	1500	8	14.2385	0	0	0	1	4.22153	0.824673	1	1.97701	0.738256	1	2.39189	0.779695	3	14.9526	1.0142	0	0	0	4	4.83038	0.868075	2	16.1582	1	6.53914	0.908621	1	7.76583	0.943894	1	2.60192	0.799485	0	0	0	1	3.45592	0.828447
ABUW_0285	1401	13	31.9288	1	19.3456	0.9445	3	14.7608	0.885019	0	0	0	1	7.17017	0.816888	1	8.96015	0.842375	1	9.5119	0.862121	1	6.41056	0.800327	0	0	0	0	NA	0	0	NA	0	0	NA	0	0	NA	0	0	NA
ABUW_0286	1119	4	19.3894	0	0	0	0	0	0	0	0	0	0	0	0	1	5.98735	0.854828	0	0	0	1	1.49684	0.676876	1	8.16412	1	13.1018	1.08025	1	25.2653	1.17552	1	10.4279	1.0706	1	23.5684	1.17307	1	19.7538	1.14875
ABUW_0287	333	33	479.463	16	429.595	0.99581	26	560.282	1.01099	23	546.92	1.01777	24	636.264	1.04451	19	482.107	1.00855	15	362.698	0.97933	26	506.997	1.01491	6	548.669	6	312.995	0.951391	5	358.514	0.982095	5	307.737	0.962857	5	388.3	0.973439	6	351.517	0.973301
ABUW_0288	825	167	4877.36	92	4447.85	0.998123	147	5969.99	1.0173	137	5604.9	1.01876	134	4288.9	0.991776	119	4127.94	0.986104	65	2822.15	0.945601	157	4210.97	0.988718	38	5623.01	38	5150.42	1.01039	39	4806.61	1.01552	37	3846.79	0.988857	30	3770.09	0.965751	39	4141.17	0.991697
ABUW_0289	2556	308	6280.27	166	5104.23	0.98301	265	6427.36	0.992971	248	5509.25	0.982904	246	5121.13	0.982101	210	4740.85	0.971202	111	4064.82	0.959696	291	4859.01	0.974545	72	5721.29	71	4063.33	0.978682	71	4034.63	0.991575	62	3897.62	0.988307	45	3254.78	0.942413	74	3729.01	0.97556
ABUW_0290	1059	121	2917.89	67	2950.29	1.01167	102	3391.94	1.01028	100	3535.67	1.0258	99	3159.59	1.01846	92	2640.82	0.99484	51	2123.73	0.974471	117	2864.95	1.00534	28	2437.56	28	1950.46	0.993548	27	2177.7	1.021	29	1982.4	1.0115	18	2191.52	1.00742	29	2117.2	1.01349
ABUW_0291	642	102	1577.41	49	1456.9	0.999791	85	1778.06	1.0061	83	1690.74	1.00951	73	1511.27	1.00277	70	1327.87	0.985407	36	990.327	0.955879	94	1380.05	0.990433	15	1243.7	19	1143.32	1.01084	17	1253.91	1.03604	15	1117.14	1.02451	14	977.664	0.988354	17	1116.24	1.01781
ABUW_0292	741	91	1468.2	49	1405.71	1.00451	72	1611.69	1.0025	67	1735.41	1.02249	62	1378.82	1.00021	57	1321.23	0.994098	29	962.752	0.961352	76	1349.55	0.996814	14	980.332	14	951.41	1.01759	14	1024.27	1.04048	14	781.968	1.00896	11	737.007	0.982019	15	847.747	1.0129
ABUW_0293	528	79	2111.5	43	1936.08	0.998839	70	2475.39	1.01143	65	2417.7	1.01828	65	2064.42	1.00537	54	1731.8	0.982016	31	707.266	0.87685	73	1730.3	0.981979	16	1495.03	15	1901.73	1.05131	14	1638.47	1.04642	13	1394.37	1.02944	10	943.289	0.957133	14	1325.38	1.01619
ABUW_0294	2166	332	6806.07	178	6552.86	1.00525	282	8212.05	1.01535	280	7725.36	1.01713	261	6072.73	0.993642	215	5079.63	0.969719	118	4528.89	0.96318	309	5851.65	0.988176	70	7052.06	70	5804.63	0.99707	66	6121.45	1.01743	67	5278.13	1.00063	51	4523.87	0.959471	68	5307.82	0.994569
ABUW_0295	570	25	94.492	0	0	0	1	2.30323	0.485266	1	19.7161	0.792311	1	7.15743	0.677642	2	11.953	0.738624	0	0	0	3	9.70664	0.713772	3	22.0753	0	0	0	0	0	0	0	0	0	0	0	0	0	0	0
ABUW_0296	1083	10	53.005	1	16.0509	0.853535	1	16.1303	0.828214	2	13.8093	0.821781	1	19.0893	0.877404	1	20.9343	0.886869	1	76.0778	1.05989	2	32.4777	0.944432	2	22.8208	0	0	0	0	0	0	0	0	0	0	0	0	0	0	0
ABUW_0297	876	108	1852.04	51	1703.36	0.999239	91	2021.51	1.00172	87	1902.79	1.00389	83	1882.72	1.01036	76	2081.21	1.02303	45	2280.38	1.04061	100	2036.78	1.01998	32	3522.53	32	3234.95	1.01072	27	3443.79	1.03222	30	4800.66	1.07912	23	9961.93	1.17027	30	6068.79	1.10397
ABUW_0298	4476	587	11454.7	302	10463.5	0.998341	503	13355.4	1.0107	482	11796.5	1.00421	448	9090.31	0.97861	376	7619.96	0.954713	192	5432.44	0.92054	541	8484.81	0.968904	140	15891.7	138	15746.2	1.02021	146	13376.4	1.01361	137	11606.3	0.997417	97	9903.87	0.955334	149	11628.9	0.990841
ABUW_0299	1422	179	4012.67	101	3896.69	1.00637	157	4668.44	1.0104	150	4122.32	1.00388	137	3091.78	0.974841	107	2624.17	0.952519	55	2732.39	0.96609	173	3142.66	0.976125	44	6055.24	46	5278.9	1.00423	46	3875.04	0.979494	45	3517.86	0.96745	31	3027.3	0.924063	48	3473.4	0.958687
ABUW_0300	888	129	2856.04	74	2791.75	1.00723	106	3351.98	1.01158	106	3226.68	1.0165	105	2437.44	0.987944	87	1763.15	0.945017	60	1506.31	0.933952	119	2233.4	0.97593	28	2317.52	29	2228.44	1.01644	29	1999.57	1.01667	28	1707.63	0.99858	20	1560.73	0.966387	30	1755.97	0.995451
ABUW_0301	591	80	1444.4	39	1424.65	1.00841	66	1682.57	1.01057	63	1657.93	1.0186	61	1211.62	0.985736	53	1072.31	0.969042	32	860.569	0.949295	69	1200.61	0.983819	23	3126.27	24	2907.48	1.01229	24	2816.78	1.02206	22	2355.58	1.00151	19	3590.89	1.04222	25	2921.09	1.02313
ABUW_0302	1083	162	3197.28	81	3262.15	1.01285	139	3901.45	1.01688	139	4094.71	1.03315	136	3619.64	1.02416	121	3420.06	1.01661	66	2709.19	0.993598	157	3460.9	1.01794	28	2632.09	31	2500.17	1.01492	28	2202.29	1.01285	24	2347.71	1.0236	17	2317.84	1.00448	29	2289.28	1.01367
ABUW_0303	561	76	1412.55	41	1593.51	1.02603	68	1786.1	1.02171	67	1816.77	1.03371	66	2039.13	1.0553	64	2227.58	1.06716	44	2385.37	1.08036	76	2117.21	1.05998	22	2501.6	22	1989.63	0.992795	18	2203.59	1.01925	21	3059.92	1.06495	15	4145.16	1.09427	21	3136.22	1.06196
ABUW_0304	474	68	985.137	32	1071.45	1.02123	56	1279.58	1.02536	55	1278.32	1.03488	48	980.911	1.0077	48	989.742	1.00844	26	765.92	0.982775	61	1003.72	1.01011	17	2881.09	16	2957.11	1.02458	19	3276.31	1.05102	16	3305.83	1.05658	12	4624.47	1.08976	19	3735.54	1.0664
ABUW_0305	1629	242	5254.94	132	6082.05	1.0294	209	7358.21	1.03558	203	7024.11	1.03884	198	5929.77	1.02375	176	5576.27	1.01557	105	5121.78	1.01121	224	5912.98	1.02295	56	5952.7	54	4479.23	0.985886	56	4515.79	1.00066	55	5370.35	1.0251	46	6883.99	1.0432	60	5590.04	1.0238
ABUW_0306	465	60	1341.73	33	1507.99	1.02554	51	1540.77	1.00862	47	1279.78	0.994025	40	1073.76	0.979706	36	1213.73	0.994776	20	1178.73	0.998144	54	1186.5	0.991817	19	2463.07	20	1913.35	0.989857	20	1563.66	0.978503	18	1614.43	0.983256	14	2794.65	1.04048	20	1990.91	1.00399
ABUW_0307	195	19	507.837	9	437.066	0.99053	16	536.863	0.99738	9	484.512	0.994058	11	397.782	0.976957	11	375.814	0.968629	4	324.175	0.957974	14	395.571	0.975429	10	1148.87	9	619.208	0.944314	8	489.352	0.92887	7	633.728	0.960674	7	592.615	0.928525	8	571.899	0.93998
ABUW_0308	384	53	1368.95	29	1118.74	0.98374	49	1460.19	0.998595	40	1331.13	0.996581	38	1154.36	0.986407	34	1146.8	0.984774	19	791.245	0.945479	45	1105.88	0.980134	16	2126.23	17	1795.32	1.00025	17	1536.76	0.994638	17	1715.08	1.01043	11	1539.05	0.976636	17	1596.96	0.994293
ABUW_0309	2106	41	176.51	3	18.3275	0.713152	9	38.2235	0.781992	7	53.3225	0.841426	9	52.6894	0.853353	11	95.5988	0.927986	9	118.064	0.963853	21	79.9188	0.905356	10	162.398	4	16.8675	0.739179	4	14.242	0.732319	2	28.8131	0.812177	1	49.0266	0.852461	5	30.6939	0.81212
ABUW_0310	279	37	353.122	13	234.809	0.956697	23	246.448	0.940969	13	153.714	0.889908	13	193.992	0.931505	15	543.51	1.06399	8	1054	1.15199	17	486.305	1.04903	10	377.964	5	141.404	0.898832	0	0	0	0	0	0	0	0	0	0	0	0
ABUW_0311	630	4	33.7597	1	15.7019	0.909817	1	16.7416	0.89455	0	0	0	0	0	0	0	0	0	0	0	0	0	0	0	0	0	0	0	NA	0	0	NA	0	0	NA	0	0	NA	0	0	NA
ABUW_0312	951	4	23.0461	0	0	0	1	2.39054	0.682004	0	0	0	0	0	0	0	0	0	0	0	0	0	0	0	1	14.1371	2	9.58374	0.972893	1	4.05143	0.879589	0	0	0	0	0	0	1	1.35048	0.722026
ABUW_0313	474	49	824.174	26	830.562	1.01123	43	968.729	1.01178	39	1059.47	1.03363	37	785.677	1.00212	40	793.193	1.00284	19	1029.99	1.04248	46	917.082	1.0215	7	532.605	8	206.231	0.903117	7	153.098	0.879963	6	100.076	0.819685	5	120.109	0.811039	9	124.428	0.8401
ABUW_0314	555	110	2533.38	62	2354.58	1.00061	95	3149.26	1.0194	90	2924.42	1.01936	80	1989.29	0.977271	66	1487.45	0.938486	36	934.001	0.888912	103	1833.79	0.965951	18	2431.31	20	1764.37	0.981373	22	1483.17	0.973544	20	1028.18	0.925879	12	691.919	0.844064	22	1067.75	0.92343
ABUW_0315	1002	181	4118.16	109	3959.02	1.00505	166	5035.4	1.01715	155	4104.21	0.999849	141	3304.82	0.980056	127	2554.7	0.945645	78	2158.82	0.933182	172	3030.64	0.968083	46	4790.47	48	4723.24	1.01957	45	4653.46	1.03143	46	3483.48	0.99685	34	3104.02	0.9609	49	3746.99	0.99965
ABUW_0316	819	110	2097.05	58	2009.47	1.00462	100	2335.13	1.00444	93	2397.69	1.01808	78	1568.21	0.971016	75	1243.28	0.939753	42	895.733	0.907429	102	1526.23	0.966655	35	2849.68	34	2933.66	1.02495	35	2871.43	1.03598	33	2289.6	1.00992	23	2105.8	0.979571	36	2422.28	1.01064
ABUW_0317	3855	636	13223.9	364	12968.8	1.00767	560	16361.8	1.01878	554	14961.3	1.01671	512	12258.5	0.998538	467	10620.6	0.979262	271	8711.61	0.961897	609	11638	0.991187	148	16401	147	15352.6	1.01311	148	13685.7	1.01253	143	11657	0.993853	116	9209.15	0.940514	158	11517.3	0.985396
ABUW_0318	483	62	1240.76	33	1450.95	1.03074	43	1367.39	1.00303	44	1239.6	1.00018	39	706.12	0.936024	27	416.901	0.865815	14	283.597	0.828785	53	661.556	0.926466	20	1498.28	21	1280.01	1.00171	20	925.141	0.975053	20	523.361	0.900855	13	375.766	0.826122	20	608.089	0.913018
ABUW_0319	426	70	2265.89	43	2194.72	1.00603	60	2615.94	1.00935	56	2140.86	0.992764	48	1249.21	0.931949	43	779.053	0.868801	20	500.391	0.824449	60	1167.38	0.922027	25	4066	25	4119.33	1.02296	24	3156.72	1.00354	25	2284.43	0.963072	18	2311.78	0.942338	26	2584.31	0.972242
ABUW_0320	252	1	13.6156	0	0	0	0	0	0	1	5.90841	0.889497	0	0	0	0	0	0	0	0	0	1	1.4771	0.720821	0	0	0	0	NA	0	0	NA	0	0	NA	0	0	NA	0	0	NA
ABUW_0321	549	34	61.9932	0	0	0	0	0	0	0	0	0	0	0	0	0	0	0	0	0	0	0	0	0	5	60.2879	0	0	0	0	0	0	0	0	0	0	0	0	0	0	0
ABUW_0322	741	7	14.2841	0	0	0	0	0	0	1	7.88428	0.921425	0	0	0	0	0	0	1	5.62948	0.897318	2	3.37844	0.821487	1	2.74002	0	0	0	0	0	0	0	0	0	0	0	0	0	0	0
ABUW_0323	369	0	0	0	0	NA	0	0	NA	0	0	NA	0	0	NA	0	0	NA	0	0	NA	0	0	NA	0	0	0	0	NA	0	0	NA	0	0	NA	0	0	NA	0	0	NA
ABUW_0324	975	150	3078.97	76	2556.5	0.985821	131	3347.34	1.00118	126	3057.36	0.999364	118	2890.13	1.00014	110	2632.62	0.987436	66	1930.79	0.955728	146	2627.73	0.987226	36	3688.66	35	4081.16	1.03393	36	3991.86	1.04486	33	3640.95	1.03687	30	2809.45	0.983864	36	3480.75	1.02444
ABUW_0325	1032	102	1873.79	52	1846.39	1.00828	87	2205.5	1.01197	88	2711.58	1.04936	84	2488.94	1.04464	94	3074.64	1.07233	55	2533	1.05236	102	2702.04	1.05499	23	1138.8	25	925.806	0.995526	23	841.446	0.997384	22	958.832	1.01604	15	1239.36	1.03455	24	1013.21	1.01666
ABUW_0326	906	94	1486.29	41	1012.35	0.959844	77	1368.62	0.978622	80	1721.75	1.01982	82	2525.66	1.0762	86	4682.89	1.15731	51	8792.8	1.23816	94	4430.78	1.14882	18	1853.23	19	1333.64	0.98033	18	1749.39	1.02785	17	3142.2	1.10771	17	9429.18	1.25368	18	4773.59	1.15707
ABUW_0327	777	59	1059.79	32	957.401	0.996888	52	1274.92	1.01494	53	1397.9	1.03705	45	974.249	0.997471	42	1171.69	1.0209	28	768.165	0.973955	53	1078	1.0099	6	190.772	6	168.268	1.00569	7	220.549	1.05306	7	215.11	1.05428	3	154.468	0.992556	8	196.709	1.03614
ABUW_0328	444	30	677.71	17	611.023	0.996628	21	847.774	1.02025	21	841.863	1.02909	24	1155.71	1.07665	25	1362.06	1.09873	14	1543.55	1.11798	28	1225.8	1.08425	4	150.534	5	126.402	0.999556	5	133.704	1.02027	3	152.802	1.04052	3	273.779	1.10747	5	186.761	1.06056
ABUW_0329	861	134	3138.79	72	2986.79	1.0037	115	4161.32	1.02815	109	4074.31	1.03493	110	3821.21	1.03347	101	3920.08	1.03679	66	3369.76	1.02338	124	3796.34	1.03228	35	3219.98	36	3364.84	1.02681	36	3476.99	1.04459	38	4035.43	1.06814	35	3798.84	1.04602	38	3770.42	1.05294
ABUW_0330	885	132	2445.31	70	2802.21	1.02809	110	3313.7	1.03112	103	3534.23	1.0492	101	2838.44	1.02736	92	2798.35	1.0254	59	2547.35	1.01958	124	2929.59	1.03104	34	2600.67	32	2331.98	1.00774	32	2658.26	1.03775	31	2778.67	1.04724	29	2801.78	1.03312	33	2746.24	1.03929
ABUW_0331	1233	146	938.899	11	357.537	0.883582	16	306.212	0.837615	13	362.292	0.873906	17	627.888	0.956699	14	1252.58	1.04537	9	2366.37	1.13073	19	1152.28	1.03415	43	1075.1	10	266.641	0.847612	5	185.857	0.816717	4	500.031	0.93834	6	2093.77	1.1172	7	926.553	1.01246
ABUW_0332	1410	162	2468.62	52	798.174	0.862111	97	868.818	0.847948	7	17.7178	0.345057	5	14.0031	0.345559	4	20.1131	0.381518	2	7.9726	0.293029	17	14.9517	0.34813	30	3099.02	30	1254.87	0.908677	13	54.2188	0.531823	8	34.4711	0.449591	4	54.3639	0.448398	17	47.6846	0.48093
ABUW_0333	369	25	753.477	12	790.201	1.01646	21	940.076	1.01989	22	980.582	1.03527	20	622.955	0.98388	15	428.455	0.934325	7	249.364	0.875345	25	570.339	0.97173	5	619.071	4	536.92	1.00359	4	563.812	1.02339	3	389.116	0.97777	3	227.46	0.880353	4	393.463	0.972245
ABUW_0334	315	42	713.3	23	897.194	1.0403	36	893.203	1.02039	35	1130.5	1.06143	33	690.491	1.00409	28	592.823	0.983742	15	424.158	0.949053	41	709.492	1.00701	16	964.006	16	840.876	1.0043	16	788.128	1.00997	16	888.786	1.02793	10	821.16	0.999758	17	832.691	1.01276
ABUW_0335	588	89	2043.31	54	1904.75	1.001	77	2407.73	1.01213	79	2509.26	1.02757	77	1883.15	0.997795	58	1738.29	0.986779	38	1272.49	0.95486	89	1850.8	0.994916	19	1710.15	22	1528.62	1.00734	20	1445.01	1.01407	18	1091.16	0.979733	16	1271.79	0.980475	21	1269.32	0.992728
ABUW_0336	366	51	1005.43	26	1039.42	1.01458	41	1129.98	1.0057	37	1134.83	1.01637	34	950.861	1.0011	34	857.875	0.987165	18	722.534	0.972875	42	916.524	0.99574	9	345.22	12	553.153	1.08006	10	399.75	1.05326	10	279.246	1.0108	9	301.18	1.00315	11	326.726	1.02482
ABUW_0337	1230	179	4041.75	96	4105.04	1.01226	159	4674.24	1.00958	152	4706.47	1.02052	141	3464.07	0.988488	125	3710.85	0.996709	70	3057.06	0.979308	168	3734.61	0.997489	48	5291.89	47	4513.61	1.00151	46	4177	1.0056	42	3718.79	0.992374	34	3697.9	0.971626	48	3864.56	0.990582
ABUW_0338	2151	258	4251.79	142	5074.29	1.03343	211	5270.98	1.01903	235	5917.12	1.04419	214	5804.81	1.04817	212	6319.61	1.05947	129	5657.93	1.0504	257	5924.87	1.05058	52	3672.76	53	3538.46	1.01669	55	4172.16	1.0509	54	4830.91	1.07448	44	4554.64	1.05311	58	4519.23	1.0595
ABUW_0339	576	150	4778.79	85	3861.52	0.982254	130	5387.02	1.00611	127	4851.14	1.00229	118	4100.37	0.988631	112	4123.8	0.988633	65	2768.4	0.94575	138	3960.93	0.983447	44	4341.06	44	3716.99	1.00199	44	2920.06	0.985699	39	2857.77	0.983822	35	2923.99	0.966407	44	2900.61	0.978845
ABUW_0340	1119	176	4131.47	99	4098.62	1.00917	156	4769.84	1.00935	152	4849.04	1.02156	141	4289.41	1.01307	137	4284.38	1.01257	82	3537.75	0.99492	168	4240.14	1.01106	42	4785.8	40	3867.97	0.994794	42	3848.79	1.00792	37	3893	1.01154	29	2920.6	0.952388	43	3554.13	0.9928
ABUW_0341	645	75	1382.01	37	1346.23	1.00677	63	1506.49	1.00155	63	1255.24	0.987528	53	883.476	0.950921	39	783.995	0.934012	28	617.445	0.913087	70	885.04	0.950132	12	1031.13	13	720.82	0.976718	14	796.148	1.00285	10	695.335	0.986977	9	576.291	0.939913	15	689.258	0.978904
ABUW_0342	471	44	640.482	23	712.681	1.02422	37	993.175	1.04943	38	636.08	0.999384	32	666.013	1.01326	29	593.565	0.997926	18	323.996	0.928715	41	554.913	0.989175	9	576.706	12	429.783	0.984688	11	355.724	0.974925	10	292.051	0.949483	5	166.343	0.845984	12	271.373	0.932553
ABUW_0343	564	61	1187.21	29	1143.45	1.00529	55	1408.74	1.01307	48	1433.42	1.02532	44	906.795	0.973729	34	668.028	0.932953	18	429.755	0.886618	54	859.5	0.965976	18	1949.82	19	2115.51	1.03149	19	1660.69	1.01506	19	1235.54	0.978831	17	1067.36	0.936963	21	1321.2	0.980698
ABUW_0344	534	82	1641.89	43	1592.78	1.00623	73	1874.99	1.00787	71	1740.55	1.00805	58	1131.17	0.960509	51	863.363	0.92413	31	605.955	0.889048	75	1085.26	0.954217	18	1726.06	18	1610.13	1.01266	18	1047.03	0.972845	18	885.481	0.951174	12	831.63	0.918835	18	921.381	0.949202
ABUW_0345	795	113	2520.92	62	3223.53	1.04247	100	3154.57	1.0203	92	3001.49	1.02346	90	2247.55	0.993545	70	1545.93	0.94415	44	1053.56	0.904684	107	1962.13	0.975327	29	4644.84	29	4944.96	1.02914	27	4510.9	1.03139	28	3370.69	0.996583	25	3315.41	0.974644	29	3732.33	1.00321
ABUW_0346	1278	14	48.5381	2	11.5498	0.821919	6	22.1104	0.883013	3	6.04586	0.723841	3	11.9664	0.828846	0	0	0	0	0	0	6	4.50307	0.700613	0	0	0	0	NA	0	0	NA	0	0	NA	0	0	NA	0	0	NA
ABUW_0347	1434	222	4222.69	123	4109.86	1.00666	187	4931.27	1.01091	189	4624.99	1.01238	181	4303.86	1.0107	166	4627.6	1.01976	95	4119.2	1.01132	214	4418.91	1.01357	44	4014.76	43	3577.12	1.00695	43	3786.62	1.02775	43	3654.42	1.02626	34	3012.89	0.981761	45	3484.65	1.0134
ABUW_0348	147	21	258.557	9	385.427	1.06258	17	424.721	1.05725	17	501.619	1.08826	15	351.883	1.04774	13	348.629	1.04675	7	292.436	1.02992	18	373.642	1.05525	6	317.348	5	320.105	1.0224	5	314.342	1.03384	5	269.565	1.0172	4	406.7	1.05776	5	330.202	1.03733
ABUW_0349	156	2	12.3316	1	9.81214	0.98024	2	17.1828	1.0349	1	18.1298	1.05145	1	23.9287	1.09319	2	40.3323	1.16213	1	15.4578	1.04286	2	24.4621	1.09617	0	0	0	0	NA	0	0	NA	0	0	NA	0	0	NA	0	0	NA
ABUW_0350	1272	205	4106.34	108	3059.52	0.971608	175	4014.26	0.986744	126	2590.65	0.939145	122	3240.89	0.97792	118	4370.92	1.01597	62	4734.26	1.03235	163	3734.18	0.995426	56	4132.83	59	2411.47	0.954193	44	1356.99	0.896486	34	2085.52	0.949007	18	3044.46	0.979124	51	2162.32	0.946544
ABUW_0351	1215	185	3547.09	104	3120.66	0.993413	145	3720.28	0.996305	143	3071.27	0.981176	133	3215.97	0.995696	116	3391.22	1.00198	69	2837	0.986335	164	3128.86	0.991491	47	2970.38	45	2602.7	1.00486	43	1497.95	0.949866	41	1702.4	0.965679	26	2351.73	0.989367	46	1850.7	0.969613
ABUW_0352	1032	143	2206.23	72	2053.35	1.0008	113	2539.64	1.00895	103	2119.74	0.99499	93	1927.83	0.990968	90	1604.49	0.966357	43	1419.92	0.958999	125	1767.99	0.979093	19	3080.62	20	2816.1	1.01014	17	1821.44	0.969655	16	1552.15	0.948809	11	1520.01	0.922208	17	1631.2	0.948128
ABUW_0353	1470	142	1280.51	60	1126.18	0.99337	109	1418.66	1.00375	50	450.066	0.861512	30	191.616	0.764866	17	126.777	0.706707	8	52.5625	0.61281	63	205.255	0.771231	33	1260.03	36	1295.46	1.02478	29	673.294	0.957071	22	381.21	0.882038	9	203.019	0.763292	33	419.174	0.886764
ABUW_0354	1344	152	1211.48	60	863.471	0.965797	106	1024.66	0.967076	34	245.106	0.788211	28	110.256	0.701153	9	60.5335	0.61767	1	7.63448	0.377114	49	105.882	0.692896	25	1428.69	29	862.861	0.958496	19	256.012	0.821181	16	158.529	0.750722	9	193.174	0.738395	24	202.572	0.77416
ABUW_0355	975	108	882.156	47	883.273	1.01038	79	928.865	0.996838	56	462.32	0.91454	45	323.866	0.879861	26	204.856	0.817714	11	157.461	0.797686	73	287.126	0.862718	20	1035.87	20	669.174	0.966883	20	484.547	0.94052	18	338.763	0.892231	6	351.04	0.868869	22	391.45	0.903595
ABUW_0356	762	134	2562.81	70	2385.07	1.00079	121	3115.59	1.01637	111	3057.68	1.02374	111	3306.82	1.04092	96	3377.31	1.04378	62	2744.02	1.02304	126	3121.46	1.03318	29	3709.71	30	3524.5	1.01495	26	2902.15	1.00449	29	2510.53	0.98744	21	3784.18	1.02536	30	3065.62	1.00691
ABUW_0357	312	31	676.566	17	792.375	1.03094	25	958.276	1.03712	25	877.135	1.03476	24	1174.24	1.0789	22	1045.12	1.06446	15	829.393	1.04006	28	981.471	1.05575	5	1344.94	6	1010.52	0.985706	5	1357.13	1.03615	6	1499.71	1.05283	5	1910.79	1.07241	6	1589.21	1.05413
ABUW_0358	1356	263	6116.23	146	5711.58	1.00124	231	6997.17	1.00811	233	7499.97	1.02739	232	8472.4	1.05005	207	8302.29	1.04766	132	7490.57	1.03996	264	7941.31	1.04146	54	4700.01	55	4390.14	1.01283	53	4608.06	1.03258	55	5587.06	1.06123	45	4839.57	1.0267	57	5011.56	1.04058
ABUW_0359	432	52	1129.15	27	1227.42	1.02116	46	1477.53	1.02636	47	1386.51	1.02755	40	1357.96	1.0319	42	1194.14	1.01512	27	825.617	0.975053	52	1191.06	1.01459	13	1590.13	13	1391.36	1.00469	13	1296.02	1.00958	12	1055.84	0.984952	8	1076.42	0.967123	13	1142.76	0.988467
ABUW_0360	420	65	1024.99	39	1171.59	1.02775	55	1347.67	1.02701	57	1484.97	1.04951	63	1676.23	1.07128	62	1729.05	1.07593	37	1768.31	1.08304	71	1664.64	1.07034	17	1264.74	17	1102.9	1.00427	17	1369.3	1.0449	18	1708.44	1.07794	14	1815.78	1.07389	18	1631.17	1.06569
ABUW_0361	867	147	2883.2	75	2661.39	0.999715	131	3369.18	1.01099	130	3809.87	1.0373	126	3728.57	1.04121	124	3929.58	1.04817	69	3009.89	1.01985	149	3619.48	1.03709	37	3245.33	39	3374.16	1.02618	39	3831.52	1.05569	37	4231.31	1.07332	33	4204.28	1.05931	40	4089.04	1.06262
ABUW_0362	903	147	3872.84	88	4349.26	1.02544	129	4708.61	1.01638	131	5795.91	1.05384	133	6583.56	1.07628	127	7121.94	1.08721	86	6402.49	1.07771	148	6475.98	1.07414	43	4152.63	39	3348.65	0.994513	44	4156.34	1.03514	41	4905.97	1.06042	31	6190.27	1.07926	45	5084.2	1.05884
ABUW_0363	285	25	363.985	12	388.935	1.01891	19	350.309	0.984627	23	402.05	1.0135	19	403	1.0213	20	445.302	1.03409	13	555.064	1.06752	24	451.354	1.03549	13	1700.45	14	1329.72	0.990684	14	1312.56	1.00282	13	1800.62	1.04606	12	2692.61	1.08781	14	1935.26	1.04918
ABUW_0364	1068	110	1583.21	59	2207.83	1.05384	102	2258.24	1.03808	91	2645.49	1.06845	98	2741.46	1.07862	100	3374.38	1.1064	60	3929.87	1.12883	113	3172.8	1.09751	41	4606.5	43	3539.33	0.988487	42	4494	1.03196	45	6152.12	1.07648	35	8682.27	1.11261	46	6442.79	1.07643
ABUW_0365	633	85	1597.23	50	1697.41	1.0182	69	1731.06	1.00076	68	2645.51	1.06728	70	2365.04	1.05856	65	2608.59	1.07172	49	2694.94	1.08025	77	2578.52	1.06957	27	3019.55	26	2735.17	1.009	28	3139.64	1.03988	29	3313.78	1.05075	25	4325.32	1.07359	31	3592.92	1.05506
ABUW_0366	2070	11	16.4211	1	5.32097	0.862415	3	14.6993	0.974783	1	10.0614	0.935283	2	5.3021	0.863412	0	0	0	1	7.38857	0.913984	3	5.68801	0.870764	1	14.1535	1	7.27436	0.938399	1	8.39091	0.969996	1	2.65285	0.819365	0	0	0	1	3.68125	0.854276
ABUW_0367	978	10	71.0723	3	18.6144	0.834499	2	29.432	0.870065	3	46.3693	0.943618	2	18.5774	0.83634	2	20.2489	0.844344	2	92.2427	1.04723	3	44.3596	0.946817	0	0	0	0	NA	0	0	NA	0	0	NA	0	0	NA	0	0	NA
ABUW_0368	1185	216	5188.73	125	5123.19	1.00855	196	5854.66	1.00624	187	5998.93	1.01957	180	5164.96	1.00767	164	3575.34	0.959321	92	3254.85	0.955761	210	4498.52	0.989257	57	6121.57	57	5984.08	1.0185	58	6197.23	1.03657	55	4935.29	1.01037	43	4810.66	0.988306	60	5314.39	1.01343
ABUW_0369	1263	128	3360.15	75	3127.47	1.0008	111	3830.09	1.00762	112	3436.7	1.00329	102	3449.58	1.01162	94	2569.05	0.97287	57	1905.26	0.943058	124	2840.15	0.985978	32	4120.05	32	4143.56	1.02204	30	3854.59	1.02675	31	3169.62	1.00423	20	2826.43	0.96901	32	3283.55	1.00213
ABUW_0370	798	95	1873.77	51	1985.09	1.01779	79	2211.47	1.01234	79	2186.79	1.02081	77	2203.65	1.02904	75	1910.01	1.01033	45	2023.56	1.02411	90	2081	1.02125	19	1412.2	19	1340.74	1.01486	22	1522.32	1.04436	19	1325.75	1.03029	15	1226.08	1.00246	23	1358.05	1.02693
ABUW_0371	1101	165	3594.5	95	3174.62	0.99392	145	4167.15	1.00992	141	3619.01	1.0012	120	3217.6	0.99406	112	2607.45	0.966021	65	1999.18	0.940629	151	2860.81	0.978204	39	2059.19	41	2241.26	1.03189	40	1957.14	1.0287	40	1545.47	1.00099	24	1624.68	0.988875	43	1709.09	1.00749
ABUW_0372	255	19	362.677	10	372.359	1.01367	15	332.952	0.978212	9	151.729	0.88464	10	164.461	0.906925	8	92.4983	0.829924	4	33.1852	0.713642	13	110.468	0.854154	6	640.133	6	510.987	0.99325	6	164.519	0.866039	5	79.5266	0.76552	3	26.6341	0.571048	6	90.2266	0.773382
ABUW_0373	621	103	2163.59	60	2233.89	1.01441	86	2463.58	1.00747	93	2183.11	1.00149	79	1549.75	0.965495	66	1336.79	0.945128	39	1371.49	0.957089	105	1610.29	0.969545	24	3082.67	26	3017.95	1.01869	23	2957.18	1.02986	25	3627.15	1.05988	18	4025.05	1.06043	26	3536.46	1.05024
ABUW_0374	1824	367	9339.93	206	8555.66	0.99871	324	10077.8	1.00016	312	8541.18	0.988423	273	6780.03	0.967186	244	5034.56	0.927319	127	2949.28	0.869378	336	5826.26	0.946706	97	11388.5	95	9968.31	1.00473	92	8230.91	0.99463	87	6174.61	0.958386	60	5380.21	0.915994	96	6595.24	0.959931
ABUW_0375	2304	346	6780.62	180	6768.54	1.00999	289	8158.86	1.01498	276	8150.67	1.02474	273	7124.29	1.0146	245	6289.06	0.998032	135	6238.4	1.00396	320	6950.6	1.0109	82	8607.67	79	7208.14	0.999216	79	6697.25	1.00381	79	6608.78	1.00397	58	7149.16	0.996165	83	6818.4	1.00132
ABUW_0376	789	41	90.9527	1	10.0421	0.721208	1	2.5156	0.502433	1	2.04531	0.496644	0	0	0	1	2.90228	0.559288	1	2.79847	0.576562	3	1.93652	0.51051	7	73.6222	0	0	0	1	2.14515	0.595278	0	0	0	0	0	0	1	0.71505	0.420195
ABUW_0377	951	4	22.2049	1	17.3408	0.977787	2	10.0724	0.882441	0	0	0	0	0	0	0	0	0	1	4.20686	0.805189	1	1.05171	0.61378	0	0	0	0	NA	0	0	NA	0	0	NA	0	0	NA	0	0	NA
ABUW_0378	603	4	15.4725	0	0	0	0	0	0	0	0	0	1	2.65128	0.782237	1	14.5229	0.999585	0	0	0	1	4.29354	0.842123	1	14.0326	0	0	0	0	0	0	0	0	0	1	16.1777	1.04273	1	5.39256	0.905815
ABUW_0379	1905	18	127.067	5	36.3824	0.846188	6	50.4043	0.86422	2	24.581	0.782269	7	50.3805	0.889723	4	58	0.905714	3	127.119	1.01449	9	65.0201	0.921159	1	11.1907	0	0	0	0	0	0	1	10.6574	1.03217	1	37.8839	1.19569	1	16.1804	1.08077
ABUW_0380	882	155	2326.61	59	897.078	0.885205	83	830.249	0.849829	82	1080.94	0.898541	84	1428.95	0.945786	95	2918.72	1.03736	52	5843.64	1.13033	114	2818.06	1.03246	40	2384.38	33	847.409	0.892426	35	531.094	0.84823	22	771.783	0.890875	17	2110.79	1.00523	37	1137.89	0.934404
ABUW_0381	1848	197	1732.87	35	674.938	0.886535	63	912.11	0.902636	44	723.327	0.884331	46	878.554	0.921214	49	1453.58	0.984945	22	1753.82	1.01595	63	1202.32	0.960482	37	1279.4	17	757.172	0.955968	11	392.116	0.887933	8	423.575	0.893837	3	403.331	0.858602	12	406.341	0.880644
ABUW_0382	186	25	349.323	13	398.753	1.02757	22	321.057	0.978367	19	444.373	1.03224	18	268.274	0.974429	15	182.478	0.923278	6	154.482	0.911807	21	262.402	0.970742	7	1451.46	7	1174.74	0.99497	7	1237.05	1.01514	7	940.144	0.981703	5	1204.5	0.996047	7	1127.23	0.998709
ABUW_0383	831	118	1846.54	59	1563.27	0.98837	89	1668.87	0.976083	90	1473.28	0.970322	80	1296.36	0.962923	70	1103.59	0.9408	46	1487.39	0.987228	106	1340.16	0.966294	31	5497.67	31	4254.23	0.989374	31	3520.5	0.979576	30	3364.68	0.974272	20	2883.41	0.930869	31	3256.2	0.962919
ABUW_0384	780	153	2919.1	79	2190.5	0.972547	120	2543.54	0.971114	128	2428.28	0.975859	114	2202.11	0.972133	97	2077.13	0.963515	64	2779.67	1.00828	147	2371.8	0.980876	35	4008.05	35	3435.69	1.00213	36	2694.92	0.985647	36	2742.02	0.98886	30	2684.55	0.965609	36	2707.16	0.980271
ABUW_0385	681	83	898.33	43	819.562	0.998178	55	748.785	0.965091	38	699.916	0.967172	41	589.462	0.954268	31	495.015	0.93023	24	839.753	1.00596	53	656.036	0.967099	22	1189.4	22	946.421	0.992853	21	657.572	0.961308	21	689.28	0.967136	12	1316.79	1.03698	23	887.88	0.993485
ABUW_0386	642	89	1451.51	47	1146.01	0.979217	72	1229.73	0.967302	57	745.567	0.911869	37	632.462	0.901806	44	562.4	0.884367	25	679.951	0.919044	71	655.095	0.904934	19	3941.04	18	3255.95	0.997532	17	2181.5	0.961452	16	2756.36	0.991751	13	7231.66	1.10879	18	4056.51	1.03592
ABUW_0387	288	48	1156.51	27	1322.28	1.02779	39	1341.9	1.01003	37	1338.86	1.01973	32	811.089	0.962793	26	907.572	0.976268	19	1133.01	1.01185	40	1047.63	0.994927	6	426.023	6	321.374	0.986204	6	178.612	0.926905	6	174.143	0.92144	3	74.1226	0.774206	6	142.293	0.887296
ABUW_0388	1014	149	2124.99	15	121.17	0.634529	46	296.318	0.72218	4	8.38746	0.2657	3	10.6545	0.32975	2	26.133	0.435127	0	0	0	6	11.2938	0.331253	40	1909.28	22	227.922	0.756508	15	45.21	0.56947	3	22.2114	0.455468	1	5.29737	0.186549	16	24.2396	0.455552
ABUW_0389	582	74	1473.97	42	1336.99	0.997422	66	1758.46	1.01381	68	1483.58	1.00116	63	1890.14	1.04013	58	2020.79	1.04893	36	1751.68	1.03615	73	1786.55	1.03254	14	888.66	12	843.567	1.01484	14	795.594	1.02126	12	531.629	0.971299	10	351.673	0.890893	14	559.632	0.971029
ABUW_0390	402	57	1275.1	29	1525.59	1.03374	50	1933.74	1.04641	49	1640.98	1.03379	45	1552.7	1.0335	42	1089.65	0.987366	25	664.352	0.932425	57	1236.92	1.00377	15	2909.67	15	2678.08	1.01099	14	2735.84	1.02737	14	2460.63	1.01662	11	1700.19	0.946225	15	2298.88	1.00098
ABUW_0391	636	77	1354.29	41	1460.76	1.02014	73	1551.42	1.00829	69	1775.72	1.03626	68	1594.01	1.02914	72	1550.5	1.02545	35	1253.6	1.00472	83	1543.46	1.02459	18	1870.13	18	2237.88	1.0437	17	1263.33	0.986231	15	1197.34	0.980182	14	941.2	0.925026	17	1133.96	0.966027
ABUW_0392	2046	343	5750.6	134	2371.67	0.894012	215	2619.2	0.882955	204	2660.63	0.897967	192	2289.73	0.890229	181	2017.27	0.871391	102	1683.6	0.85989	275	2162.81	0.881355	79	7303.09	68	3312.72	0.922802	71	2887.74	0.919591	67	2713.25	0.908897	44	2723.39	0.882418	79	2774.79	0.904277
ABUW_0393	816	141	3078.64	81	2903.7	1.00254	124	3433.01	1.00463	113	3400.48	1.0135	117	3454.91	1.02304	97	2493.45	0.980376	70	2185.34	0.971321	129	2883.55	0.999242	40	3293.71	42	3364.31	1.02397	40	3461.32	1.04121	40	3567.51	1.04903	33	2759.81	0.997417	43	3262.88	1.03086
ABUW_0394	987	140	3212.57	70	3240.25	1.01134	115	3682.02	1.00836	114	3898.01	1.02598	121	3818.23	1.03039	106	3974.98	1.03557	71	2855.56	0.999618	136	3636.7	1.02372	40	2909.44	41	2534.58	1.00414	40	2816.8	1.031	39	3226.94	1.05214	30	3178.32	1.03509	42	3074.02	1.03937
ABUW_0395	2574	17	89.7451	4	52.1113	0.938919	6	78.5927	0.971803	4	31.4212	0.861007	3	18.6196	0.806742	6	55.1941	0.944536	3	88.7731	1.01307	8	48.502	0.928218	1	93.9889	0	0	0	2	4.34372	0.652649	1	5.26028	0.66113	0	0	0	3	3.20133	0.585863
ABUW_0396	873	99	1678.76	49	1648.32	1.00781	88	1946.11	1.00991	82	1506.11	0.985892	69	1108.21	0.955036	53	835.393	0.916949	24	491.555	0.859936	94	985.317	0.938869	22	2692.91	20	2262.48	0.999626	21	1497.44	0.962023	18	1058.09	0.916252	13	911.256	0.868652	21	1155.59	0.920374
ABUW_0397	1320	201	4199.33	112	3935.87	1.00172	181	5077.06	1.01562	158	4002.32	0.993919	152	3235.37	0.974831	127	2382.17	0.933995	68	1710.97	0.901477	187	2832.71	0.956835	40	2965.83	41	2830.65	1.01552	39	2454.95	1.01151	34	1748.88	0.969407	26	1396.28	0.915543	41	1866.7	0.970952
ABUW_0398	948	119	2511.56	58	2340.14	1.00094	104	2884.13	1.00862	95	2140.62	0.979083	90	2001.56	0.979167	77	1309.51	0.92302	42	838.418	0.87642	110	1572.52	0.947213	25	2398.7	22	2217.28	1.01153	22	2411.26	1.03568	21	2069.46	1.01924	16	1417.59	0.947836	23	1966.1	1.00583
ABUW_0399	777	8	68.9493	1	56.2623	0.983544	3	50.6195	0.947848	2	29.2404	0.886446	4	84.949	1.03499	3	58.1145	0.985572	1	27.2911	0.897861	4	49.8987	0.965931	3	34.23	2	19.6965	0.95247	2	25.5408	0.9986	1	2.6095	0.70159	1	4.9067	0.746701	2	11.019	0.88243
ABUW_0400	438	56	1131.33	31	936.402	0.985411	51	1177	0.995206	44	902.863	0.970357	42	1082.23	1.00257	42	1468.47	1.0418	19	2190.91	1.09759	53	1411.12	1.03625	13	1806.06	13	1541.52	1.00159	12	820.959	0.936954	9	1116.87	0.975636	7	1521.24	0.998161	15	1153.02	0.972833
ABUW_0401	765	147	3194.69	76	3518.47	1.02288	130	3840.05	1.01483	116	2977.27	0.990941	108	1854.97	0.938587	83	1303.7	0.891108	45	1157.05	0.886671	136	1823.25	0.935242	48	5849.29	47	5834.92	1.02103	47	3962.07	0.986564	43	2535.74	0.929111	33	2046.66	0.873381	50	2848.16	0.937047
ABUW_0402	1548	231	5227.66	122	4907.47	1.00193	201	5820.94	1.00444	190	5060.63	0.995987	183	4155.1	0.978822	141	2966.59	0.934037	88	1935.58	0.889432	214	3529.48	0.956944	60	7206.58	59	7381.87	1.02433	61	6504.71	1.02229	56	4679.16	0.982012	43	3392.63	0.915516	64	4858.83	0.98003
ABUW_0403	1191	190	4834.08	108	5064.33	1.01633	165	5398.89	1.00484	159	4611.73	0.994046	147	3873.65	0.979866	121	2104.14	0.899497	74	1473.25	0.864947	175	3015.69	0.946733	64	5905.52	62	5935.28	1.02196	62	5057.67	1.01575	58	3398.23	0.966198	44	2874.08	0.920242	63	3776.66	0.973051
ABUW_0404	729	124	2286.79	71	2335.15	1.01296	100	2685.35	1.01166	92	2207.16	0.995594	86	1498.25	0.954067	61	1146.45	0.917914	32	543.445	0.833676	108	1348.83	0.939503	27	4140.31	29	4460.98	1.03063	25	3409.29	1.01086	25	2170.87	0.954023	20	1312.38	0.859359	27	2297.51	0.954315
ABUW_0405	312	3	15.2533	1	6.4269	0.896857	1	10.0912	0.933706	1	8.38082	0.920817	0	0	0	0	0	0	0	0	0	1	2.0952	0.7513	0	0	0	0	NA	0	0	NA	0	0	NA	0	0	NA	0	0	NA
ABUW_0406	639	6	21.7562	0	0	0	4	15.1226	0.940421	0	0	0	1	5.50619	0.832206	1	5.8504	0.836819	1	6.85103	0.869097	2	4.5519	0.805649	0	0	0	0	NA	0	0	NA	0	0	NA	0	0	NA	0	0	NA
ABUW_0407	603	0	0	0	0	NA	0	0	NA	0	0	NA	0	0	NA	0	0	NA	0	0	NA	0	0	NA	0	0	0	0	NA	0	0	NA	0	0	NA	0	0	NA	0	0	NA
ABUW_0408	321	3	3.35536	0	0	0	1	10.0749	1.13919	0	0	0	0	0	0	2	11.7286	1.17078	1	4.3492	1.04707	3	4.01945	1.03102	0	0	0	0	NA	0	0	NA	0	0	NA	0	0	NA	0	0	NA
ABUW_0409	825	4	27.4847	2	15.6864	0.936658	2	11.2384	0.868343	0	0	0	2	11.0313	0.891289	0	0	0	1	35.3338	1.04603	2	11.5913	0.896186	0	0	0	0	NA	0	0	NA	0	0	NA	0	0	NA	0	0	NA
ABUW_0410	276	0	0	0	0	NA	0	0	NA	0	0	NA	0	0	NA	0	0	NA	0	0	NA	0	0	NA	0	0	0	0	NA	0	0	NA	0	0	NA	0	0	NA	0	0	NA
ABUW_0411	330	3	1.69385	0	0	0	0	0	0	0	0	0	0	0	0	0	0	0	0	0	0	0	0	0	1	11.4061	0	0	0	0	0	0	1	2.79463	0.854434	0	0	0	1	0.931543	0.701334
ABUW_0412	753	5	38.3709	1	7.37629	0.793937	1	2.8113	0.634773	2	14.7064	0.873015	2	19.3691	0.920664	2	27.2334	0.96319	1	21.0889	0.93915	2	20.5995	0.927357	0	0	0	0	NA	1	4.3172	NA	2	11.153	NA	0	0	NA	2	5.15672	NA
ABUW_0413	414	3	2.02316	0	0	0	0	0	0	1	8.40316	1.18929	0	0	0	0	0	0	0	0	0	1	2.10079	1.01256	0	0	0	0	NA	0	0	NA	1	2.78745	NA	0	0	NA	1	0.929151	NA
ABUW_0414	198	6	15.4752	1	3.71802	0.823182	0	0	0	0	0	0	2	13.8358	0.993906	1	3.03684	0.7958	1	5.36243	0.881132	2	5.55875	0.875458	0	0	0	0	NA	0	0	NA	0	0	NA	0	0	NA	0	0	NA
ABUW_0415	258	5	44.6518	1	10.2245	0.816879	0	0	0	2	12.6131	0.832516	2	8.30145	0.792687	1	3.03684	0.657825	0	0	0	4	5.98785	0.748198	0	0	0	0	NA	0	0	NA	0	0	NA	0	0	NA	0	0	NA
ABUW_0416	369	5	9.00036	0	0	0	1	2.81597	0.831981	0	0	0	1	5.53329	0.945923	2	6.08053	0.956768	1	8.56498	1.0082	2	5.0447	0.932925	0	0	0	0	NA	0	0	NA	0	0	NA	0	0	NA	0	0	NA
ABUW_0417	318	1	3.66669	0	0	0	0	0	0	0	0	0	0	0	0	0	0	0	0	0	0	0	0	0	0	0	0	0	NA	0	0	NA	0	0	NA	0	0	NA	0	0	NA
ABUW_0418	537	6	9.51384	1	8.55258	0.996244	0	0	0	0	0	0	0	0	0	0	0	0	1	5.41044	0.943444	1	1.35261	0.755748	0	0	0	0	NA	0	0	NA	0	0	NA	0	0	NA	0	0	NA
ABUW_0419	306	2	4.49078	0	0	0	0	0	0	0	0	0	0	0	0	0	0	0	0	0	0	0	0	0	0	0	0	0	NA	0	0	NA	0	0	NA	0	0	NA	0	0	NA
ABUW_0420	396	1	1.28288	0	0	0	0	0	0	0	0	0	1	2.76664	1.10672	0	0	0	1	5.00141	1.18557	1	1.94201	1.06125	0	0	0	0	NA	0	0	NA	0	0	NA	0	0	NA	0	0	NA
ABUW_0421	534	3	1.86144	0	0	0	0	0	0	0	0	0	0	0	0	0	0	0	1	13.6402	1.26495	1	3.41005	1.08589	0	0	0	0	NA	0	0	NA	0	0	NA	0	0	NA	0	0	NA
ABUW_0422	351	1	0.752333	0	0	0	0	0	0	0	0	0	0	0	0	0	0	0	0	0	0	0	0	0	0	0	0	0	NA	0	0	NA	0	0	NA	0	0	NA	0	0	NA
ABUW_0423	498	4	19.5957	0	0	0	0	0	0	0	0	0	1	22.1303	1.02384	0	0	0	1	20.9171	1.02264	1	10.7618	0.930293	1	6.35406	0	0	0	0	0	0	0	0	0	0	0	0	0	0	0
ABUW_0424	177	0	0	0	0	NA	0	0	NA	0	0	NA	0	0	NA	0	0	NA	0	0	NA	0	0	NA	1	95.2148	1	103.759	1.03203	1	85.3896	1.02147	1	53.3299	0.962677	1	91.8781	1.01747	1	76.8659	1.00382
ABUW_0425	441	0	0	0	0	NA	0	0	NA	0	0	NA	0	0	NA	0	0	NA	0	0	NA	0	0	NA	0	0	0	0	NA	0	0	NA	0	0	NA	0	0	NA	0	0	NA
ABUW_0426	1359	2	1.71723	0	0	0	1	2.89248	1.06066	2	4.64969	1.1325	0	0	0	0	0	0	0	0	0	2	1.16242	0.9573	3	22.5084	0	0	0	1	2.24832	0.748507	0	0	0	1	21.3279	1.01488	2	7.85873	0.893154
ABUW_0427	117	2	13.2063	0	0	0	1	11.5828	0.97201	0	0	0	0	0	0	1	12.1339	0.996804	0	0	0	1	3.03347	0.817708	0	0	0	0	NA	0	0	NA	0	0	NA	0	0	NA	0	0	NA
ABUW_0428	357	1	25.3935	1	5.93244	0.819508	1	17.3742	0.938275	0	0	0	0	0	0	0	0	0	0	0	0	0	0	0	0	0	0	0	NA	0	0	NA	0	0	NA	0	0	NA	0	0	NA
ABUW_0429	387	2	9.70467	0	0	0	0	0	0	0	0	0	0	0	0	0	0	0	1	13.3629	1.05467	1	3.34071	0.869961	0	0	0	0	NA	0	0	NA	0	0	NA	0	0	NA	0	0	NA
ABUW_0430	627	0	0	0	0	NA	0	0	NA	0	0	NA	0	0	NA	0	0	NA	1	10.3454	NA	1	2.58636	NA	0	0	0	0	NA	0	0	NA	0	0	NA	0	0	NA	0	0	NA
ABUW_0431	1008	8	45.6817	2	25.7427	0.934991	2	17.3999	0.858706	1	4.63622	0.696656	2	13.8416	0.855269	2	8.83574	0.793915	2	28.1439	0.953512	5	13.8644	0.853693	1	6.44976	0	0	0	0	0	0	0	0	0	0	0	0	0	0	0
ABUW_0432	378	0	0	0	0	NA	0	0	NA	0	0	NA	0	0	NA	0	0	NA	0	0	NA	0	0	NA	0	0	0	0	NA	0	0	NA	0	0	NA	0	0	NA	0	0	NA
ABUW_0433	1491	195	3931.25	100	3921.66	1.0099	165	4591.04	1.01091	163	4500.16	1.01825	167	4955.31	1.03793	159	5117.41	1.04219	95	4229.06	1.02363	195	4700.49	1.03079	42	4682.28	47	3633.31	0.98972	47	3871.71	1.01138	42	4588.67	1.03593	34	4218.92	1.00774	48	4226.44	1.01857
ABUW_0434	1173	153	3758.22	88	3965.02	1.01725	133	4701.09	1.02025	126	4693.91	1.02982	128	4352.19	1.02707	123	4246.02	1.02373	74	3276.85	0.997195	153	4142.24	1.02027	46	4181.91	44	4454.33	1.0292	44	3850.82	1.02477	47	4266.51	1.0412	40	5188.49	1.05318	47	4435.28	1.03987
ABUW_0435	258	1	4.95132	0	0	0	1	2.91737	0.917971	0	0	0	0	0	0	0	0	0	0	0	0	0	0	0	0	0	0	0	NA	0	0	NA	0	0	NA	0	0	NA	0	0	NA
ABUW_0436	291	31	491.511	14	802.459	1.07451	23	673.485	1.03262	23	928.61	1.08474	25	832.798	1.07582	24	853.212	1.07965	14	789.672	1.07408	27	851.073	1.07861	8	781.669	10	492.819	0.963852	10	569.943	0.995731	10	756.212	1.03423	9	763.799	1.01925	10	696.651	1.01689
ABUW_0437	102	14	278.568	7	211.495	0.974085	11	303.16	1.00132	12	429.864	1.05788	10	260.647	0.999734	10	153.967	0.930628	5	129.625	0.918211	13	243.526	0.990334	4	168.015	4	133.805	0.992959	4	164.892	1.03269	5	172.659	1.04213	3	120.149	0.974916	5	152.567	1.01935
ABUW_0438	1086	178	3647.27	87	3088.96	0.988419	147	4067.85	1.00466	144	3871.54	1.00822	133	3706.12	1.01031	142	3426.72	0.99971	81	2478.64	0.965841	167	3370.75	0.997514	28	2291.89	25	2613.66	1.0377	27	2476.99	1.04469	25	2262.32	1.03687	26	2261.61	1.02065	28	2333.64	1.03448
ABUW_0439	567	84	1724.04	42	1949.43	1.02633	66	2037.68	1.01254	64	2077.86	1.02508	65	1765.64	1.01131	65	2069.17	1.0316	37	1682.65	1.01138	74	1898.83	1.02017	26	2245.68	26	2593.98	1.0393	25	2462.55	1.0465	24	2282.61	1.04071	18	2170.38	1.01769	26	2305.18	1.03555
ABUW_0440	2196	312	6899.24	163	6674.27	1.00587	260	8425.03	1.01698	254	8402.52	1.02648	249	7622.18	1.02104	216	6465.27	0.999373	131	4033.61	0.946895	287	6630.9	1.00258	66	7620.46	69	7285.36	1.01573	72	6824.33	1.02131	67	6835.34	1.02434	57	5598.93	0.978746	74	6419.53	1.00945
ABUW_0441	432	42	553.508	20	621.701	1.02545	31	577.598	0.995617	29	539.474	0.99689	30	647.253	1.0283	27	435.811	0.976703	16	308.513	0.940913	37	482.763	0.990035	7	697.563	6	691.529	1.02024	7	527.784	1.00033	7	314.596	0.934309	5	205.757	0.849162	8	349.379	0.940793
ABUW_0442	210	33	915.594	19	767.369	0.98705	26	906.986	0.988546	25	637.456	0.952238	23	637.035	0.961773	21	659.242	0.965059	14	618.408	0.965074	29	638.035	0.961046	11	1367.27	12	794.403	0.953672	13	889.939	0.98161	9	1026.18	1.00099	7	1308.77	1.01632	13	1074.96	1.00033
ABUW_0443	2040	373	9062.42	217	8327.37	0.999119	305	9267.16	0.992858	315	8033.25	0.984286	303	7346.47	0.981342	271	6341.48	0.961315	175	3852.48	0.906787	360	6393.42	0.962611	94	12176.8	95	9712.43	0.993144	96	7589.63	0.9762	97	6113.07	0.948304	74	5261.32	0.903307	99	6321.34	0.945482
ABUW_0444	2418	348	7240.92	157	3285.76	0.906538	244	4161.34	0.91454	261	5425.5	0.961967	290	7133.07	1.00634	316	11444.2	1.0675	203	14863.5	1.10502	351	9716.56	1.04572	95	9648.28	88	4144.67	0.916008	89	4613.94	0.943236	87	5901.74	0.974193	76	12763.2	1.06233	94	7759.64	1.00333
ABUW_0448	594	72	1423.46	38	1744.9	1.03692	65	1846.21	1.02516	65	2038.96	1.048	62	2465.21	1.07864	61	2497.35	1.08104	38	2362.89	1.0782	75	2341.1	1.07197	16	811.14	18	877.845	1.03117	16	856.322	1.04176	16	907.597	1.05328	13	935.501	1.04279	16	899.807	1.04579
ABUW_0449	2424	400	6102.25	212	5185.78	0.988864	329	6946.11	1.00743	310	6055.46	0.999277	305	6088.44	1.00797	284	5738.15	0.999821	173	4103.17	0.964496	387	5496.31	0.994187	73	3288.4	76	2592.38	0.991692	74	1760.24	0.957284	62	1649.88	0.948257	42	2316.35	0.972767	79	1908.82	0.960264
ABUW_0451	693	81	1566.95	42	1743.08	1.02419	68	2041.67	1.02578	69	2287.1	1.0505	70	2094.92	1.04547	65	1650.09	1.01457	33	1443.75	1.00414	81	1868.96	1.03047	18	2975.98	17	2900.86	1.01814	17	2901.47	1.03187	17	2957.61	1.03776	16	3702.67	1.05357	17	3187.25	1.04116
ABUW_0452	498	76	1755.05	41	1767.8	1.01117	64	2189.41	1.01987	60	1936.93	1.01339	56	1365.92	0.976133	47	1025.47	0.937858	28	681.076	0.895364	68	1252.35	0.964105	17	3445.48	16	2459.85	0.979337	15	1426.75	0.925351	16	1013.76	0.878378	9	1420.83	0.896727	17	1287.11	0.902061
ABUW_0453	642	90	1959.63	50	2153.42	1.02259	73	2218.49	1.00669	72	1921.82	0.997712	67	1913.45	1.0052	55	1573.52	0.979256	31	1562.16	0.985921	81	1742.74	0.992547	12	1038.24	13	1000	1.01665	12	754.081	0.995247	11	707.155	0.988284	10	696.117	0.965763	13	719.117	0.983596
ABUW_0454	795	106	2468.61	56	2206.8	0.995509	86	2919.96	1.01264	94	2457.11	0.999679	90	3017.72	1.034	84	2633.86	1.01627	53	3014.04	1.03956	104	2780.68	1.02308	20	1823.74	22	1813.7	1.02064	19	1796.06	1.03312	17	2123.9	1.05852	16	1859.71	1.02531	20	1926.56	1.03934
ABUW_0455	915	112	2660.11	65	2876.17	1.02046	102	3124.14	1.01168	99	3680.97	1.04342	105	3261.41	1.03438	92	3422.68	1.04066	58	3884.21	1.06207	113	3562.32	1.04543	32	4189.82	33	3830.17	1.01015	31	4922.31	1.05508	31	5689.75	1.07866	29	6790.34	1.09114	32	5800.8	1.07508
ABUW_0456	1248	150	2623.54	72	2718.19	1.01487	119	2734.66	0.995464	113	2664.23	1.00234	117	2255.44	0.988881	115	2284.58	0.989816	66	2434.38	1.00502	139	2409.65	0.996714	43	4123.05	46	3200.33	0.989758	44	2928.86	0.992484	41	2878.25	0.991506	33	2844.6	0.969817	44	2883.91	0.984888
ABUW_0457	594	104	2319.71	59	2151.48	1.00034	77	2339.15	0.990962	47	649.127	0.831249	20	112.313	0.620283	12	65.3126	0.542975	10	101.57	0.620923	51	232.081	0.710343	26	4446.74	24	3453.15	0.989814	21	590.968	0.783989	18	351.29	0.706223	9	247.711	0.612459	24	396.656	0.712949
ABUW_0458	576	85	1523.26	41	1276.07	0.986989	71	1602.94	0.996755	59	1050.33	0.950952	46	895.373	0.940165	46	1117.88	0.967539	24	1294.89	0.994005	68	1089.62	0.964422	15	1346.45	18	850.424	0.964074	16	316.571	0.854962	14	402.519	0.880474	8	449.55	0.866754	17	389.547	0.868326
ABUW_0459	714	88	1787.75	39	1408.6	0.978949	74	1502.89	0.966246	66	1403.23	0.968151	62	1101.39	0.946184	53	786.319	0.900875	30	617.743	0.880765	78	977.171	0.929671	22	2110.21	23	1635.22	0.989551	22	1289.35	0.973743	19	1224.63	0.967319	14	1201.86	0.94259	23	1238.61	0.961735
ABUW_0460	672	69	603.596	9	130.804	0.809647	17	133.205	0.784558	6	46.2114	0.659239	6	31.6946	0.630694	3	47.723	0.677428	2	33.4448	0.650549	9	39.7685	0.656405	30	936.505	17	296.968	0.878228	5	163.528	0.817965	6	112.213	0.760783	3	188.077	0.794575	8	154.606	0.794252
ABUW_0461	885	113	1811.37	56	1691.18	1.00121	97	2084.19	1.00889	88	2004.74	1.01376	91	1674.8	0.99821	83	1609.09	0.992413	37	1119.59	0.953914	107	1602.06	0.991837	19	1542.24	16	1688.45	1.03261	17	1759.65	1.05143	19	1658.15	1.04806	13	1728.15	1.0387	20	1715.32	1.04614
ABUW_0462	477	9	36.1528	0	0	0	1	11.9324	0.839244	1	8.39839	0.806561	2	4.75717	0.748402	2	20.0215	0.930886	1	5.41565	0.775647	3	9.64818	0.837082	1	446.11	1	86.4384	0.81686	1	104.881	0.854961	1	251.99	0.963784	1	2235.89	1.25144	1	864.255	1.11941
ABUW_0463	1089	232	5902.98	125	5304.74	0.996197	206	6044.22	0.993038	189	4234.59	0.956191	167	3446.08	0.939267	143	2804.39	0.910888	69	2316.82	0.896762	211	3200.47	0.928603	64	10114.7	59	9537.21	1.01401	61	5530.03	0.959896	56	4019.79	0.917708	38	3296.02	0.863247	62	4281.95	0.918545
ABUW_0464	1452	259	6350.99	136	5023.56	0.97945	220	5719.42	0.975587	172	3427.21	0.918391	138	1923.23	0.855147	113	1114.42	0.781182	48	651.355	0.727944	201	1779.05	0.843292	69	9309.05	61	6211.34	0.970895	60	2505.25	0.871715	50	1393.87	0.789898	28	1255.05	0.737924	63	1718.05	0.808912
ABUW_0465	1986	352	9266.49	193	7752	0.986798	297	9229.59	0.989278	274	6063.02	0.943958	253	3817.79	0.89458	189	2101.52	0.814562	80	970.236	0.730523	315	3238.14	0.871834	80	9800.63	81	7865.23	0.99391	82	4613.52	0.941274	75	2761.8	0.872688	47	1494.93	0.75545	85	2956.75	0.873805
ABUW_0466	663	139	2685.97	64	1221.38	0.90684	105	1410.57	0.902321	91	1218.74	0.8954	94	1025.22	0.884833	85	974.491	0.875798	60	1319.46	0.925015	124	1134.48	0.896363	36	2426.01	31	1217.59	0.935428	28	1127.24	0.939683	30	1088.38	0.933614	16	374.807	0.757319	33	863.476	0.895679
ABUW_0467	987	71	194.504	0	0	0	2	20.8866	0.686707	4	29.3101	0.749117	2	4.76011	0.532883	9	34.0353	0.780873	3	17.8494	0.714012	16	21.4887	0.723171	18	377.75	1	3.04685	0.420806	3	16.6964	0.647101	2	8.9937	0.549233	5	63.9166	0.770248	6	29.8689	0.69706
ABUW_0468	246	31	385.214	13	400.808	1.01542	27	537.953	1.0352	25	492.914	1.03302	25	368.743	1.00265	23	238.341	0.945318	15	277.767	0.973303	30	344.441	0.993248	4	226.911	4	176.681	0.990151	4	129.744	0.965495	3	168.343	0.999476	2	97.5337	0.902632	4	131.874	0.960431
ABUW_0469	528	89	2047.46	56	1909.54	1.00107	76	2235.79	1.00178	80	1646.5	0.971367	65	1474.87	0.966218	59	1094.5	0.926272	35	977.262	0.921398	82	1298.28	0.948851	19	2077.93	17	1861.69	1.00763	18	1272.16	0.973992	17	1264.12	0.973492	16	1606.64	0.986003	18	1380.97	0.978138
ABUW_0470	606	106	3063.39	59	3308.77	1.02033	89	3760.54	1.01769	87	3468.07	1.01677	92	3901.79	1.03926	92	5069.64	1.07346	58	6090.73	1.10093	100	4632.56	1.06114	12	1864.55	14	1470.86	0.991774	14	1317.71	0.991846	15	1477.73	1.00812	13	2201.99	1.04616	16	1665.81	1.01721
ABUW_0471	858	132	2516.27	53	1628.09	0.953104	90	1649.62	0.932458	32	576.91	0.804798	21	230.734	0.702107	11	153.397	0.643557	6	88.9622	0.594021	39	262.501	0.715744	29	2775.38	26	1601.53	0.952814	16	396.337	0.79294	11	162.984	0.667409	7	56.8571	0.470429	18	205.393	0.688301
ABUW_0472	834	7	57.4104	1	13.7886	0.823138	1	5.98934	0.682782	1	2.09769	0.561068	0	0	0	0	0	0	1	0.729217	0.46528	2	0.706727	0.439747	2	115.663	2	73.3453	0.964575	2	8.39759	0.708828	0	0	0	0	0	0	2	2.7992	0.540742
ABUW_0473	1068	159	4279.56	80	4241.88	1.00906	127	4452.63	0.995214	121	3676.14	0.980119	115	2907.98	0.958732	100	2263.96	0.924902	55	1688.3	0.897417	139	2634.1	0.944998	58	8671.09	59	7277.07	0.999488	55	5892.38	0.986961	55	4503.6	0.952768	42	2615.78	0.852299	59	4337.25	0.940588
ABUW_0479	351	49	903.055	27	827.843	0.998809	34	875.2	0.985572	40	1061.51	1.02176	40	1255.32	1.05046	44	1748.6	1.09389	25	2690.17	1.15177	46	1688.9	1.08857	4	234.837	4	292.153	1.04853	4	280.103	1.05694	4	544.112	1.14857	4	1442.69	1.28033	4	755.636	1.1864
ABUW_0480	564	68	1413.87	33	1191.24	0.987741	54	1444.44	0.992735	50	1454.77	1.00408	56	1831.36	1.04141	58	2520.83	1.08314	39	2823.31	1.10145	67	2157.57	1.0623	14	2852.18	14	2537.45	1.00676	16	2929.25	1.03835	15	4647.81	1.10253	16	8437.07	1.17664	18	5338.05	1.11489
ABUW_0481	1164	163	3815.77	84	3279.22	0.990336	137	3993.59	0.996016	135	3954.35	1.00504	145	4927.01	1.04102	138	5636.96	1.05867	91	5588.48	1.06246	161	5026.7	1.04332	34	5357.69	34	4928.52	1.01093	35	5448.14	1.03712	34	7224.75	1.07775	34	8685.5	1.0912	40	7119.46	1.06967
ABUW_0482	600	73	1132.99	41	1237	1.02174	60	1259.93	1.00426	63	1112.25	0.997846	57	1155.46	1.01077	52	1369.5	1.03252	31	1615.24	1.05905	72	1313.11	1.02676	21	1275.87	20	1548.29	1.04544	19	1131.1	1.02004	19	1102.17	1.0194	15	1393.44	1.03505	20	1208.9	1.02497
ABUW_0483	132	4	46.0045	2	26.4324	0.937535	3	44.8731	0.986447	2	21.0275	0.896389	2	59.4304	1.04106	1	17.057	0.878643	1	3.31387	0.683556	2	25.2072	0.929995	1	57.0905	1	68.0556	1.04321	1	97.133	1.10112	1	101.874	1.11438	1	157.618	1.16674	1	118.875	1.12893
ABUW_0484	1806	238	5561.24	127	5103.79	0.998956	209	5663.48	0.992301	205	5239.48	0.992385	202	6170.07	1.02158	203	6502.94	1.02822	131	5902.47	1.02194	241	5953.74	1.01652	41	3225.72	40	3339.72	1.02566	38	3407.68	1.04186	38	4116.15	1.0705	34	3895.09	1.04932	39	3806.31	1.05396
ABUW_0485	912	133	3026.1	67	2550.61	0.987791	111	2715.38	0.975105	113	3023.32	1.00018	116	3344.8	1.02109	111	3570.51	1.02938	65	3363	1.02772	133	3325.41	1.01989	18	2394.9	19	2005.48	0.999215	22	2013.73	1.01346	22	2260.05	1.03098	18	2331.89	1.01875	23	2201.89	1.021
ABUW_0486	1614	233	4816.41	112	4450.53	0.999852	193	4903.29	0.992255	187	4595.17	0.994055	196	4917.26	1.01091	186	4942.2	1.01119	112	4425.54	1.00379	226	4720.04	1.00509	43	3218.43	48	3130.99	1.0179	50	3194.71	1.03411	46	3377.47	1.04489	37	3180.58	1.02086	51	3250.92	1.03343
ABUW_0487	1158	152	3196.01	74	3161.02	1.00877	123	3168.25	0.988641	129	3084.88	0.9956	125	3497.25	1.0198	119	3818.34	1.03101	75	3554.04	1.0278	145	3488.63	1.01902	18	1621.89	18	1379.12	1.00112	22	1362.19	1.01332	19	1556.13	1.03315	14	2153.88	1.06282	23	1690.73	1.03758
ABUW_0488	834	130	3026.6	70	2702.29	0.995348	108	3419.38	1.00641	114	3430.48	1.01693	112	3439.12	1.02463	109	3808.33	1.03776	73	3553.26	1.03463	129	3557.8	1.02859	23	1255.64	25	1176.91	1.01326	25	1319.68	1.04121	26	1666.78	1.07565	21	1264.34	1.02351	26	1416.93	1.04805
ABUW_0489	1941	257	6401.6	128	5745.16	0.996022	214	6518.21	0.992277	222	6240.94	0.996924	218	6438.45	1.009	210	6521.29	1.01025	123	5447.46	0.994132	254	6162.04	1.00277	64	5575.84	63	5862.89	1.02759	63	5356.75	1.03005	63	6168.38	1.05181	51	5880.31	1.0301	65	5801.81	1.03736
ABUW_0490	657	78	1462.28	36	1608.02	1.02268	57	1457.88	0.989418	67	1413.26	0.995772	63	1472.88	1.00918	55	1672.29	1.02531	31	1435.55	1.01212	74	1498.5	1.01086	14	1713.31	16	1625.53	1.01477	14	1237.25	0.994531	13	1077.72	0.977868	12	1464.49	1.00025	14	1259.82	0.991492
ABUW_0491	429	79	1819.21	38	1808.42	1.00944	68	1687.72	0.979635	71	1563.02	0.980151	65	1442.71	0.978541	58	1445.09	0.97785	35	1075.05	0.948265	76	1381.47	0.972142	12	2719.51	11	2356.66	1.00348	12	1888.94	0.989692	12	1873.76	0.989792	10	1951.78	0.975424	12	1904.82	0.985073
ABUW_0492	654	101	1797.15	47	1837.53	1.01313	74	2284.98	1.02246	76	2304.02	1.03328	84	2232.99	1.03608	80	2477.83	1.04966	49	3117.71	1.08375	97	2533.14	1.05205	13	927.352	14	913.882	1.0195	14	917.947	1.03375	14	1110.84	1.0622	12	1399.82	1.08101	15	1142.87	1.05969
ABUW_0493	387	1	11.7161	2	18.4788	1.06998	1	8.98166	0.953724	1	8.41843	0.956428	0	0	0	0	0	0	0	0	0	1	2.10461	0.785955	0	0	0	0	NA	0	0	NA	0	0	NA	0	0	NA	0	0	NA
ABUW_0494	429	1	0.474987	0	0	0	0	0	0	0	0	0	0	0	0	0	0	0	1	5.31137	1.31811	1	1.32784	1.14048	0	0	0	0	NA	0	0	NA	0	0	NA	0	0	NA	0	0	NA
ABUW_0495	975	3	12.6597	0	0	0	2	8.98684	0.94328	2	4.20695	0.85408	2	4.75594	0.882815	1	2.43159	0.793006	2	30.7108	1.1259	3	10.5263	0.983863	0	0	0	0	NA	0	0	NA	0	0	NA	0	0	NA	0	0	NA
ABUW_0496	813	145	1982.24	39	475.699	0.823015	63	556.852	0.81733	55	540.051	0.827701	24	95.3107	0.619397	12	55.9395	0.543276	3	35.5432	0.508633	68	181.711	0.69905	34	2507.66	22	355.918	0.778066	15	80.1498	0.606771	9	36.7913	0.485841	1	4.13162	0.112546	16	40.3576	0.486862
ABUW_0497	840	132	3279.2	74	2354.74	0.966771	116	2661.22	0.961453	99	1726.89	0.915168	83	1240.05	0.883636	68	832.136	0.829245	35	739.549	0.827085	114	1134.66	0.870603	45	3153.96	44	1838.93	0.954103	40	1080.06	0.901723	40	1186.01	0.9105	23	1127.34	0.876424	44	1131.14	0.896678
ABUW_0498	444	88	2232.16	47	2321.3	1.01535	73	2345.66	0.996566	75	1874.48	0.977115	61	1486.8	0.956183	57	1444.21	0.95113	36	1204.1	0.93679	81	1502.4	0.956556	27	4063.62	27	3698.31	1.00959	28	2759.02	0.986858	27	2475.87	0.973686	22	2475.27	0.952126	29	2570.05	0.971588
ABUW_0499	675	119	3022.53	77	2878.46	1.00381	101	3350.71	1.00383	110	2845.03	0.992264	101	2688.47	0.993245	104	2410.01	0.978339	61	2092.93	0.9682	121	2509.11	0.983649	22	3891.41	22	3502.63	1.00821	23	2844.84	0.996057	23	2712.02	0.991287	19	2096.58	0.934694	24	2551.14	0.976333
ABUW_0500	372	56	1829.66	36	1917.42	1.01636	52	1928.63	0.996986	45	1782.6	0.99684	48	1627.03	0.993214	44	1291.11	0.962432	33	1576.48	0.995702	54	1569.31	0.987871	24	1993.64	21	1361.69	0.973823	21	1354.94	0.986984	21	1442.25	0.996175	18	1927.08	1.01771	21	1574.76	1.00095
ABUW_0501	1335	216	4830.61	115	4416.35	0.998454	187	5280.46	1.00193	188	4937.84	1.00321	188	4134.1	0.988299	174	3615.55	0.970095	104	3025.6	0.955571	214	3928.27	0.980983	38	9014.62	39	8760.77	1.01778	42	7149.79	1.0062	41	5951.95	0.984203	34	4964.03	0.937775	46	6021.92	0.978806
ABUW_0502	810	133	3427.17	74	3181.12	1.00044	118	3737.83	1.00162	113	3016.28	0.983343	104	2337.35	0.959207	96	1907.16	0.931498	56	1868.8	0.938143	128	2282.4	0.955182	36	5577.94	39	3945.94	0.978191	36	2988.69	0.957398	38	2312.39	0.923259	29	1756.25	0.858396	39	2352.44	0.918068
ABUW_0503	1626	240	6576.15	134	5920.43	0.996435	203	6771.91	0.993811	194	6757.92	1.00392	205	6596.59	1.00866	191	7235.9	1.0203	130	7181.98	1.02554	227	6943.09	1.01472	63	10764.1	64	8371.95	0.990002	63	8259.42	1.00208	63	10029	1.02933	59	13451.6	1.05424	66	10580	1.02984
ABUW_0504	1011	168	4186.96	91	3857.12	0.999452	138	3873.26	0.979242	133	3623.97	0.981126	135	3421.82	0.982391	134	3391.57	0.980392	76	3391.35	0.987923	161	3457.18	0.982955	39	3041.88	42	2570.74	1.00036	39	1989.72	0.982222	41	2070.61	0.988204	30	1992.18	0.962423	46	2017.5	0.977868
ABUW_0505	480	68	1358.84	34	1530.8	1.02585	56	1470.77	1.00058	59	1320.19	0.996469	47	914.241	0.957474	40	1087.66	0.978845	22	1029.88	0.979569	64	1087.99	0.978984	19	3097.43	17	2655.83	1.00216	18	1422.26	0.938207	18	1275.67	0.922411	18	1311.8	0.900513	19	1336.58	0.921104
ABUW_0506	1224	142	2553.46	70	2539.68	1.00951	114	2773.56	1.00106	109	2695.84	1.0075	105	2086.32	0.982362	96	1871.74	0.967385	52	1300.23	0.929534	122	1988.53	0.975397	38	6072.97	39	5109.23	0.999795	38	3937.65	0.981125	37	3334.61	0.960061	29	2814.97	0.913319	40	3362.41	0.954012
ABUW_0507	504	80	2324.17	49	2215.63	1.00394	69	2202.19	0.982503	65	1980.3	0.979043	69	1730.05	0.970423	58	1959.41	0.9856	41	2348.59	1.01575	77	2004.59	0.98859	21	2171.42	21	1507.78	0.975878	21	1141.41	0.955027	21	872.357	0.919163	16	720.574	0.865881	23	911.446	0.917458
ABUW_0513	1374	200	4522.6	109	4875.2	1.02007	161	4781.5	0.997391	159	5701.22	1.03105	172	6434.5	1.05346	168	8558.57	1.09095	117	11295	1.12968	200	7997.31	1.08138	52	7959.53	52	6657.8	0.999074	52	6973.8	1.01859	56	9625.17	1.0635	48	18386.8	1.14161	58	11661.9	1.0826
ABUW_0514	1194	140	2672.65	66	2646.04	1.0089	113	3089.74	1.00953	110	3290.78	1.02792	114	3629.25	1.04747	119	4994.32	1.08928	72	5824.87	1.11248	135	4434.81	1.07313	30	3074.67	30	2215.07	0.980466	29	2440.52	1.00629	30	3741.07	1.06427	29	7887.36	1.15639	32	4689.65	1.08786
ABUW_0515	336	54	1597.2	35	1220.04	0.974881	43	1573.33	0.987783	39	1321.73	0.97517	46	1209.04	0.972577	45	1562.1	1.00494	28	1550.93	1.01074	51	1410.95	0.991683	18	2052.25	18	1684	0.996685	18	1177.93	0.965966	18	1242.82	0.972895	17	2135.63	1.02819	18	1518.79	0.992342
ABUW_0516	897	126	2316.08	63	2096.63	0.997158	100	2570.32	1.00398	103	2055.92	0.984481	110	2104.33	0.995969	93	1755.17	0.971719	59	1591.62	0.967247	125	1876.76	0.980528	23	1625.58	21	944.645	0.953692	20	857.77	0.955506	21	1004.49	0.975537	20	1216.69	0.981388	22	1026.32	0.971364
ABUW_0517	438	60	914.218	30	747.981	0.983891	46	849.218	0.979809	43	925.07	1.00187	45	793.2	0.99006	42	845.159	0.997605	24	704.837	0.981719	51	817.067	0.993187	10	1550.23	12	1348.8	1.00398	10	986.033	0.978742	10	997.967	0.980898	8	632.644	0.895256	10	872.215	0.956147
ABUW_0518	423	77	1462.21	39	1555.79	1.01835	53	1748.51	1.01412	62	1761.84	1.02504	56	1540.76	1.01496	53	1376.49	0.999966	23	1401.65	1.00912	69	1520.19	1.01272	21	2324.86	21	2303.85	1.0202	22	1610.88	0.989388	23	1362.16	0.96857	15	1286.63	0.938511	25	1419.89	0.966979
ABUW_0519	495	88	1873.53	42	1810.73	1.00574	74	1765.57	0.981764	74	2103.76	1.01568	73	2016.36	1.01767	65	1983.95	1.01529	37	2360.29	1.0435	84	2116.09	1.02343	10	1442.44	14	1323.28	1.01058	13	1094.75	1.00072	12	1172.3	1.01141	9	1288.52	1.00651	14	1185.19	1.00615
ABUW_0520	489	51	773.947	25	882.117	1.02737	45	976.017	1.02134	48	760.64	0.997997	42	734.409	1.00154	37	754.868	1.00458	23	761.62	1.01242	54	752.884	1.00413	19	2772.53	22	1442.8	0.939938	22	1379.38	0.948184	17	1425.78	0.951487	14	1914.64	0.969953	23	1573.26	0.957269
ABUW_0521	315	52	702.291	19	455.622	0.953463	34	646.078	0.978495	32	504.985	0.956522	29	485.792	0.961028	26	400.748	0.93478	13	462.77	0.961969	42	463.574	0.954046	16	3109.31	16	2753.14	1.00617	14	1023.17	0.896766	13	1075.59	0.899573	11	1336.12	0.902578	15	1144.96	0.900165
ABUW_0522	1872	271	5333.52	131	4577.83	0.99017	209	5063.3	0.982758	215	4761.58	0.985236	214	4124.43	0.975303	187	3968.23	0.969316	110	3449.32	0.959599	253	4075.89	0.972952	60	7667.63	61	5531.55	0.98063	57	4732.09	0.974978	56	3753.31	0.945011	43	3225.11	0.899513	60	3903.5	0.942919
ABUW_0523	480	79	1650.94	42	1286.13	0.97746	64	1545.22	0.980837	42	399.494	0.811965	37	214.046	0.74649	19	99.5721	0.642169	4	18.3404	0.448418	55	182.863	0.72349	22	1744.78	22	1475.95	1.00048	19	224.593	0.780036	15	204.12	0.757645	8	235.586	0.738195	22	221.433	0.759522
ABUW_0524	303	70	1431.94	37	1259.12	0.993344	64	1567.76	1.00214	52	803.532	0.923608	43	462.712	0.863502	32	252.616	0.781922	14	151.589	0.731971	61	417.612	0.848535	13	2329.99	13	1766.6	0.986835	9	369.358	0.805932	11	291.06	0.766228	6	189.409	0.666141	12	283.276	0.753849
ABUW_0525	615	5	21.7927	0	0	0	1	5.74169	0.808634	1	2.01012	0.68397	1	2.30184	0.720244	0	0	0	0	0	0	1	1.07799	0.619387	2	11.4642	0	0	0	0	0	0	0	0	0	0	0	0	0	0	0
ABUW_0526	852	113	2481.62	54	2213.29	0.995205	97	2539.86	0.992979	98	2332.51	0.992073	94	2408.66	1.00443	85	2158.24	0.98965	57	2233.66	1.0012	111	2283.27	0.996938	29	3697.94	29	2665.43	0.980527	29	2155.49	0.967881	27	2043.52	0.960904	22	1969.65	0.933068	29	2056.22	0.954585
ABUW_0527	912	116	2334.51	54	2020.25	0.99125	96	2807.81	1.01491	90	1886.02	0.971978	75	1356.88	0.93872	72	876.382	0.880244	37	496.281	0.819658	103	1153.89	0.916672	30	3017.01	30	2474.44	0.996624	29	1708.67	0.9643	28	1071.19	0.902982	20	1255.08	0.897973	29	1344.98	0.925406
ABUW_0528	708	99	2860.32	57	2582.12	0.996793	86	2913.37	0.992324	88	2739	0.994545	83	2967.64	1.01298	80	2656.96	0.998229	58	2463.56	0.995652	95	2706.79	1.00057	25	2743.85	26	2029.71	0.983761	26	1907.28	0.989785	26	1830.5	0.985566	22	2266.12	0.995366	26	2001.3	0.990421
ABUW_0529	1254	12	55.3094	3	24.9941	0.906038	3	16.6909	0.827074	3	16.0688	0.836245	5	43.8186	0.978415	4	53.3856	1.00322	2	87.3649	1.07194	7	50.1595	0.995075	1	7.47848	0	0	0	1	3.9523	0.955704	0	0	0	0	0	0	1	1.31743	0.802831
ABUW_0530	966	12	71.8563	3	60.1911	0.986981	3	25.0097	0.846456	2	26.1032	0.865902	1	9.22058	0.745182	1	4.85647	0.657007	1	2.44871	0.589412	2	10.6572	0.761209	2	10.592	1	5.74219	0.945045	0	0	0	0	0	0	0	0	0	0	0	0
ABUW_0531	1902	22	55.1823	1	12.4977	0.815437	4	38.8399	0.942121	2	10.0439	0.774181	3	20.7493	0.88293	1	34.0082	0.944806	2	23.7258	0.908268	4	22.1318	0.889695	1	20.9654	1	11.4532	0.946	1	3.93301	0.826889	0	0	0	0	0	0	1	1.311	0.666079
ABUW_0532	330	24	252.332	7	60.5569	0.823034	7	69.2843	0.814242	1	2.00816	0.358779	0	0	0	1	2.48344	0.40613	0	0	0	2	1.1229	0.308328	14	664.296	9	145.625	0.832237	3	7.87164	0.483376	1	4.3209	0.379361	0	0	0	3	4.06418	0.359171
ABUW_0533	1134	181	2986.75	82	1600.35	0.928363	118	1753.31	0.91745	102	1273.97	0.887192	104	1119.83	0.882541	86	1121.75	0.8803	48	1404.95	0.919559	147	1230.12	0.893106	52	3925.28	46	1281.89	0.881877	41	731.68	0.82607	31	404.81	0.741121	16	305.192	0.659805	43	480.561	0.754756
ABUW_0534	570	74	1346.88	40	1276.29	1.00315	61	1541.59	1.00817	58	1409.51	1.00633	67	1716.01	1.03929	57	1645.02	1.03387	38	1878.24	1.05627	77	1662.2	1.03487	17	1047.05	17	621.019	0.956241	18	676.076	0.980615	18	672.576	0.980614	12	525.867	0.924735	19	624.84	0.963925
ABUW_0535	1029	133	2888.86	66	3059.4	1.01774	104	3533.69	1.01721	103	3290.73	1.01759	104	3157.7	1.01966	101	3029.2	1.01401	60	2992.73	1.01888	128	3117.59	1.01755	35	4243.36	36	3267.83	0.988774	37	3109.34	0.996345	34	3017.25	0.993915	29	3187.07	0.981878	38	3104.56	0.990827
ABUW_0536	1038	157	2920.03	80	2336.08	0.980946	119	2757.89	0.982064	120	2382.82	0.973308	115	2370.17	0.981517	103	2423.95	0.983583	62	2028.33	0.968596	141	2301.32	0.976938	33	2786.12	31	1935.64	0.975943	30	1628.79	0.968249	31	1468.98	0.954755	22	1420.66	0.926879	34	1506.14	0.950865
ABUW_0538	1068	155	3533.22	80	3645.53	1.01432	120	4114.68	1.01053	126	3776.93	1.00916	121	2936.98	0.984567	112	2358.73	0.955204	68	2210.33	0.955424	146	2820.74	0.978604	41	5489.71	43	5346.75	1.01805	42	4425.64	1.00823	41	3715.77	0.98746	35	3587.96	0.962126	43	3909.79	0.987271
ABUW_0539	297	59	1079.02	28	1183.31	1.02232	48	1457.09	1.03064	50	1208.57	1.01535	48	804.621	0.970654	38	926.056	0.987925	23	890.443	0.990274	56	957.424	0.992254	14	1089.29	14	1153.98	1.02851	15	735.537	0.98618	14	671.879	0.9753	12	681.034	0.955836	16	696.15	0.972973
ABUW_0540	222	51	902.038	28	1010.57	1.02512	43	1121.07	1.01936	45	958.746	1.00839	44	890.195	1.00656	43	901.204	1.00771	21	748.7	0.991	49	874.711	1.00373	12	1051.61	12	854.075	0.995402	12	571.518	0.959177	11	455.972	0.929157	9	487.607	0.913391	12	505.032	0.935243
ABUW_0541	738	141	3236.49	79	3109.86	1.00498	115	2999.58	0.979497	117	3085.65	0.993962	105	2539.98	0.977198	107	2264.45	0.961317	70	2093.49	0.959628	132	2495.89	0.97413	38	2809.03	39	2481.08	1.00586	43	1981.87	0.991637	37	1513.88	0.957625	26	1097.9	0.889117	44	1531.22	0.951964
ABUW_0542	354	57	1220.85	29	1298.26	1.01828	49	1322.07	1.00065	48	1358.15	1.01445	46	1126.94	0.997998	40	948.505	0.974963	25	1149.26	1.00684	54	1145.71	0.999494	22	1792.42	24	2263.66	1.05041	21	1938.52	1.04477	22	1894.76	1.04584	19	2067.32	1.0428	23	1966.87	1.04436
ABUW_0543	318	51	1378.55	32	1372.63	1.00965	42	1161.63	0.966568	44	1365.16	0.999003	43	1452.99	1.01499	39	1232.06	0.993203	26	980.049	0.971518	50	1257.56	0.995833	13	923.724	14	844.306	1.01012	14	849.874	1.02466	14	932.001	1.03973	9	982.045	1.03123	14	921.307	1.03175
ABUW_0544	171	24	553.837	13	577.901	1.01579	24	579.578	0.996001	24	647.6	1.02106	24	657.305	1.0302	22	722.844	1.04251	13	526.569	1.00809	25	638.579	1.02609	3	271.28	5	143.477	0.941965	4	111.199	0.9241	5	56.4849	0.833129	1	12.6444	0.587173	5	60.1093	0.833113
ABUW_0545	579	63	1237.35	34	1388.71	1.02535	50	1210.89	0.986892	51	1060.48	0.979824	51	783.394	0.949684	48	725.278	0.938273	29	647.652	0.933004	57	804.201	0.952042	22	2646.13	21	2184.27	0.997425	21	1659.32	0.976972	20	1067.64	0.919723	15	952.965	0.877496	22	1226.64	0.930566
ABUW_0546	333	48	584.4	21	359.95	0.946652	31	420.753	0.945196	37	531.068	0.987597	36	580.509	1.0074	37	474.727	0.980768	17	407.554	0.969102	46	498.465	0.987154	8	330.955	8	259.371	0.990959	8	236.713	0.993338	7	290.624	1.02155	6	320.398	1.01793	8	282.578	1.01122
ABUW_0547	2739	458	11150.6	245	10455.3	1.00177	362	10104.7	0.976426	362	10712.4	0.994973	369	9438.88	0.986887	349	8749.02	0.976227	216	8058.67	0.973564	430	9239.75	0.983402	111	11248.8	117	10415.5	1.01175	121	8843.94	1.00511	114	8013.35	0.994155	93	7241.33	0.959955	125	8032.88	0.987619
ABUW_0548	192	42	1123.21	26	1281.93	1.02755	36	1067.09	0.982864	33	1165.68	1.00523	32	706.713	0.948885	34	693.294	0.945003	20	321.832	0.857213	39	721.881	0.950594	9	1135.62	8	499.979	0.919112	9	417.73	0.910631	9	392.058	0.899322	5	359.206	0.859079	9	389.665	0.890852
ABUW_0549	342	70	2716.29	40	3483.84	1.04287	56	1937.47	0.943918	53	2191.03	0.971771	46	836.403	0.857313	40	585.727	0.80805	27	506.631	0.8032	60	1029.95	0.882427	18	3131.18	19	2293.39	0.982526	18	1223.11	0.918094	15	970.53	0.885198	16	1285.91	0.896144	18	1159.85	0.900946
ABUW_0550	216	24	352.983	11	491.211	1.05356	21	470.232	1.02879	19	388.592	1.01306	20	374.605	1.01587	15	176.987	0.917942	7	141.815	0.899736	21	270.5	0.973322	1	39.6352	1	62.8702	1.0788	1	7.77813	0.832494	1	4.36193	0.749655	1	4.22998	0.704808	1	5.45668	0.77028
ABUW_0551	816	134	2702.88	71	2853.12	1.01731	114	2720.93	0.990731	115	2933.37	1.01116	105	2369.39	0.991379	103	1755.57	0.951634	57	1629.87	0.950804	130	2172.05	0.979453	35	2341.22	31	2383.75	1.02357	33	2181.78	1.02625	34	1853.52	1.00798	28	1497.08	0.95903	35	1844.13	1.00058
ABUW_0552	195	31	580.037	16	547.949	1.00275	26	607.185	0.996043	23	699.251	1.02511	23	599.994	1.01259	25	609.086	1.0142	12	679.815	1.0344	29	647.037	1.02182	10	1069.59	9	874.145	0.996184	9	871.484	1.00954	9	742.425	0.990762	9	774.227	0.97664	9	796.046	0.993088
ABUW_0553	879	122	2552.79	73	2695.78	1.01737	111	2805.69	1.00266	111	2872.37	1.01596	104	2736.86	1.01718	105	2382.61	0.998848	64	2395.71	1.00645	121	2596.89	1.00991	36	2497.47	34	1985.43	0.992737	34	1949.38	1.00421	35	2086.12	1.015	25	2172.26	1.00272	36	2069.25	1.00726
ABUW_0554	282	40	712.863	20	843.588	1.0323	32	768.811	1.00009	34	707.221	0.999244	29	586.39	0.983229	26	519.043	0.966515	13	554.924	0.982932	38	591.894	0.983679	6	334.221	6	411.305	1.04718	6	217.119	0.98137	6	249.463	1.00027	4	406.887	1.05047	7	291.156	1.01388
ABUW_0555	219	34	507.726	18	561.773	1.02348	26	495.575	0.986538	26	653.637	1.03383	23	296.727	0.939431	19	250.037	0.915599	10	214.512	0.906064	30	353.729	0.961017	4	294.474	4	378.077	1.05246	4	259.042	1.01908	4	179.81	0.973981	3	142.53	0.91949	4	193.794	0.976845
ABUW_0556	240	37	1026.83	26	971.956	1.00301	34	1151.75	1.00543	34	1010.98	0.998235	31	851.029	0.984193	26	961.583	0.999284	16	720.082	0.969799	35	885.92	0.988633	6	810.577	8	704.129	1.00378	7	488.207	0.971961	7	568.635	0.99215	7	352.057	0.904107	7	469.633	0.960022
ABUW_0557	1314	244	5867.91	123	5555.8	1.00305	204	6064.96	0.994314	205	6169.39	1.00695	202	6397.33	1.01933	196	6204.97	1.01511	116	5069.93	0.996048	233	5960.4	1.00972	63	7147.74	66	6637.61	1.01211	69	6497.93	1.02318	66	6421.73	1.02456	55	5837.95	0.993785	70	6252.53	1.01443
ABUW_0558	441	79	1985.02	44	2032.3	1.0133	70	2087.65	0.996678	69	1958.86	0.998538	66	1866.99	1.0004	56	1412.89	0.963557	38	958.477	0.922853	76	1549.3	0.975686	22	1568.25	22	1346.92	1.00237	22	952.827	0.973045	19	826.431	0.954692	13	549.461	0.873597	22	776.24	0.939229
ABUW_0559	2451	421	9829.06	230	9026.2	0.999037	360	10209.6	0.994985	351	9313.43	0.99314	356	8770.63	0.99365	311	7246.97	0.968123	197	6323.06	0.958916	409	7913.52	0.979682	93	8422.58	94	8285.82	1.0193	88	7406.43	1.01904	86	6380.68	1.00221	70	5837.84	0.970463	95	6541.65	0.998719
ABUW_0561	435	106	1229.23	68	1333.22	1.02087	76	1288.52	0.996229	81	1374.93	1.01517	85	1471.14	1.03128	81	1768.19	1.05518	65	1903.56	1.06946	99	1629.45	1.04411	28	1262.71	29	1232.74	1.01833	32	1254.86	1.03425	29	1613.64	1.07068	27	2022.6	1.08944	35	1630.37	1.06584
ABUW_0562	570	115	1004.43	70	1328.58	1.0469	95	1406.02	1.03552	93	1290.36	1.03355	95	1204.5	1.03153	81	1133.93	1.02362	71	1352.77	1.05189	121	1245.39	1.03547	40	2091.32	41	1807.13	1.00313	44	1650.31	1.00557	36	1587.74	1.0025	31	1810.05	1.00202	45	1682.7	1.00339
ABUW_0563	822	138	3036.96	83	2940.82	1.006	118	3544.62	1.01083	104	2555.92	0.977405	88	2470.68	0.981808	88	2500.22	0.982505	44	2485.61	0.989234	115	2503.11	0.982724	32	2493.1	33	2378.69	1.01547	29	1358.78	0.959527	26	1738	0.991326	21	2435.77	1.01923	30	1844.19	0.99228
ABUW_0564	642	98	1702.61	51	1726.57	1.01205	85	1716.82	0.990958	80	1979.54	1.0203	74	1512.05	0.993045	72	1385.77	0.981019	38	1019.41	0.949912	92	1474.19	0.989091	24	2004.28	21	2366.18	1.04201	21	1808.14	1.02221	20	1370.66	0.988812	17	1737.55	1.00225	23	1638.78	1.00551
ABUW_0565	342	74	1449.39	36	1265.64	0.992433	62	1372.76	0.982448	62	1666.18	1.0188	60	1375.82	1.00158	56	1236.25	0.98712	27	974.347	0.964481	68	1313.15	0.994948	15	1262.62	16	1359.16	1.03051	16	1208.86	1.02961	16	1257.56	1.03804	16	995.968	0.988843	16	1154.13	1.02023
ABUW_0566	519	86	1659.98	52	1820.17	1.0223	79	1940.2	1.01102	71	1713.39	1.0045	70	1372.15	0.983853	64	1166.52	0.961893	35	629.333	0.892432	82	1220.35	0.967956	16	976.388	16	1008.36	1.02534	17	746.739	1.00167	15	539.865	0.960985	5	219.403	0.810529	17	502.002	0.944248
ABUW_0567	1176	209	4616.11	105	4167.76	0.996812	171	4717.78	0.992786	177	4726.37	1.00343	177	4404.11	1.00223	164	3723.75	0.979852	88	3271.09	0.971102	203	4031.33	0.990199	48	4527.63	50	4222.7	1.01264	48	3906.1	1.01666	45	3326.39	0.998198	31	3014.92	0.96478	51	3415.8	0.994881
ABUW_0568	1953	337	6954.67	180	7352.54	1.01752	277	7260.57	0.995674	286	8568.63	1.02802	279	9022.4	1.04164	278	10148.4	1.05709	181	12267.6	1.08592	321	10001.7	1.05468	74	8007.47	78	7838.66	1.01868	78	8126.44	1.03688	75	10762.8	1.07735	69	14121.4	1.1032	82	11003.5	1.07413
ABUW_0569	606	115	1928.99	60	1959.85	1.0123	96	2078.12	0.999946	93	2634.91	1.0417	100	2342.03	1.03312	96	2133.06	1.02093	56	2639.73	1.0539	114	2437.43	1.03792	28	2346.92	31	2506.03	1.0295	27	2694.51	1.05221	26	2362.7	1.03945	23	2354.91	1.02302	28	2470.71	1.03888
ABUW_0570	903	142	3381.1	77	2847.3	0.987674	129	3622.59	0.999201	122	4210.31	1.02942	125	3950.61	1.02821	112	3809.93	1.02339	80	3102.86	1.00364	139	3768.43	1.02171	24	2806.75	21	2357.22	0.999578	20	2448.31	1.01803	19	2433.48	1.01988	17	2202.59	0.988109	20	2361.46	1.00928
ABUW_0571	348	63	932.682	32	819.736	0.993284	55	1187.46	1.02264	47	1109.46	1.02334	38	756.139	0.981366	37	748.813	0.97924	21	578.264	0.954306	57	798.169	0.987581	10	1205.08	12	1186.58	1.0194	10	1088.98	1.02242	10	1032.33	1.01831	8	825.143	0.968748	10	982.15	1.00508
ABUW_0572	633	114	2276.83	66	1989.97	0.992551	94	2272.08	0.989544	92	2279.66	1.00046	101	2135.94	1.00007	87	1700.93	0.969856	50	1264.47	0.94045	110	1845.25	0.980549	17	1762.56	17	1823.22	1.02554	18	1866.88	1.04218	15	1958.5	1.05237	11	1871.45	1.03105	18	1898.94	1.04194
ABUW_0573	450	92	1875.55	56	1969.8	1.01665	77	1876.71	0.989912	73	2375.83	1.03169	75	1870.41	1.0079	74	1733.86	0.997603	46	1751.85	1.00585	86	1932.99	1.0116	26	2431.48	24	2824.72	1.04001	24	2800.05	1.05259	23	3404.18	1.08264	20	4280.05	1.10286	26	3494.76	1.08001
ABUW_0574	528	73	1571.33	38	1562.64	1.00949	62	1849.6	1.01198	59	1904.89	1.02585	58	1670.33	1.01608	58	1681.07	1.01662	34	1825.49	1.0333	66	1770.45	1.02311	17	942.188	15	1058.44	1.03582	15	1097.22	1.05397	15	1055.07	1.05338	14	815.881	1.00209	15	989.389	1.03855
ABUW_0575	843	113	1573.37	54	1747.3	1.02397	99	2071.46	1.0272	100	2101.73	1.03873	91	1844.97	1.02866	90	2174.26	1.04996	53	2188.45	1.05595	109	2077.35	1.0436	31	3805.7	34	2516.01	0.969758	31	2566.81	0.986033	31	2830.11	0.999786	25	2703.56	0.97397	32	2700.16	0.986771
ABUW_0576	270	28	404.996	12	370.775	0.998635	20	500.347	1.01855	22	423.068	1.00609	21	511.797	1.03824	22	295.505	0.966791	8	251.042	0.95428	27	370.353	0.996149	4	350.101	5	347.749	1.02048	5	289.514	1.01139	4	341.884	1.03545	3	339.945	1.01835	5	323.781	1.02177
ABUW_0577	369	88	2590.25	51	2431.18	1.0019	79	2953.84	1.00768	77	2735.69	1.00755	72	1923.66	0.970127	60	1279.96	0.916031	36	1175.46	0.915044	84	1778.69	0.959142	24	2447.58	23	2416.04	1.01971	24	2214.77	1.02259	23	1454.15	0.970391	19	1350.51	0.938087	24	1673.15	0.98186
ABUW_0578	210	38	774.994	15	532.483	0.960989	30	862.455	1.00436	30	873.887	1.01624	32	853.561	1.02063	29	566.202	0.966957	14	392.851	0.928974	34	671.625	0.989208	5	235.386	5	319.35	1.05933	5	267.637	1.05099	6	289.466	1.06564	5	114.829	0.920606	6	223.977	1.02553
ABUW_0579	504	96	1806.78	46	1932.46	1.01904	82	2488.03	1.0333	80	2450.58	1.04076	79	2034.66	1.02348	66	1240.91	0.958907	40	1162.78	0.958995	94	1722.23	1.00151	11	1094.81	14	1153.72	1.02786	12	1301.11	1.0565	14	951.385	1.02018	10	1075.45	1.02	14	1109.31	1.03383
ABUW_0580	747	100	1678.29	51	1860.12	1.02371	89	2608.87	1.04977	84	2584.86	1.05763	80	1634.65	1.00488	77	1162.83	0.96005	34	743.091	0.911952	95	1531.36	0.995864	22	2334.43	21	1937.98	0.998135	25	1725.31	0.997414	20	1419.1	0.973394	21	1382.64	0.948148	25	1509.01	0.974476
ABUW_0581	1011	160	2466.37	80	2200.37	0.995245	124	2502.33	0.991794	124	2323.88	0.992399	115	2128.47	0.989373	95	1585.16	0.950262	55	1154.89	0.918988	147	1798.1	0.966875	33	3011.6	39	2985.42	1.02024	40	2658.79	1.01953	34	2035.79	0.987293	26	1547.35	0.927957	40	2080.64	0.983259
ABUW_0582	828	106	2101.41	51	2170.15	1.01444	90	2783.05	1.028	89	2892.84	1.04273	92	2256.85	1.0174	80	2217.87	1.01486	45	1353.91	0.959135	100	2180.37	1.01246	21	1950.52	22	1609.83	0.997407	22	1570.55	1.00807	20	1390.03	0.99421	13	977.174	0.924375	22	1312.58	0.979787
ABUW_0583	1815	251	5893.34	139	5569.97	1.00281	218	6468.04	1.00247	207	6718.38	1.0177	210	6545.95	1.02172	194	6420.86	1.01901	125	5860.22	1.01374	238	6386.35	1.01809	62	4139.84	59	4219.75	1.02371	61	4379.08	1.04202	61	4210.11	1.04078	46	4375.01	1.03039	64	4321.4	1.03777
ABUW_0584	999	191	3136.8	100	3434.75	1.02212	155	3694.52	1.01206	163	3835.05	1.02698	153	3267.14	1.01347	143	3720	1.03005	82	2985.13	1.00821	182	3451.83	1.02007	46	5448.97	44	5562.64	1.02391	47	5354.96	1.03287	44	4852.94	1.02341	35	4912.83	1.00783	49	5040.24	1.0218
ABUW_0585	1269	184	4509.4	98	4783.79	1.01797	164	5701.1	1.0217	167	6235.69	1.04334	163	6235.25	1.0498	158	6850.14	1.06231	96	5823.57	1.04663	179	6286.16	1.05063	49	5581.19	49	4376.87	0.991037	47	4641.58	1.0121	43	4828.01	1.01959	38	5629.96	1.02378	47	5033.19	1.01845
ABUW_0586	2751	408	8863.71	222	8085.97	0.998168	339	8662.69	0.986702	341	8734.12	0.998343	323	7898.5	0.993476	303	7732.13	0.99004	168	6446.99	0.974374	382	7702.94	0.98956	104	13727	103	14080.8	1.02453	105	13027.1	1.02855	96	11772.3	1.01847	81	11302.3	0.994927	107	12033.9	1.01473
ABUW_0587	927	156	3016.22	84	2778.01	0.999424	130	3193.74	0.997598	112	2485.71	0.974617	104	2223.53	0.969179	94	1814.95	0.94168	49	1479.51	0.924828	136	2000.93	0.954681	34	2889.92	35	2272.84	0.991397	33	1724.23	0.970782	35	1892.37	0.983128	18	1511.63	0.930498	36	1709.41	0.962752
ABUW_0588	891	7	7.21313	0	0	0	0	0	0	0	0	0	0	0	0	1	7.50874	1.01306	0	0	0	1	1.87719	0.833835	0	0	0	0	NA	0	0	NA	0	0	NA	0	0	NA	0	0	NA
ABUW_0589	1029	129	3710.19	72	3536.15	1.00391	115	4212.33	1.00708	113	4175.32	1.01598	107	3192.6	0.988999	91	2359.33	0.948872	54	1307.4	0.883217	124	2758.67	0.969414	39	4578.47	41	4652.04	1.02332	39	4314.29	1.02764	41	4047.68	1.02244	26	3388.64	0.979792	43	3916.87	1.01149
ABUW_0590	756	111	1950.06	52	1484.54	0.974437	88	1670	0.968763	80	1417.78	0.957985	69	710.035	0.878795	39	240.368	0.735234	18	175.404	0.711477	90	635.898	0.862953	23	768.644	24	719.826	1.01315	25	475.193	0.975207	21	268.953	0.901083	6	62.3362	0.665816	26	268.827	0.893374
ABUW_0591	765	86	1383.87	45	1176.79	0.988953	68	1515.04	1.00213	62	1350.95	0.997103	55	1015.52	0.968598	52	820.753	0.939804	22	464.925	0.877231	78	913.037	0.953981	15	1193.49	15	934.672	0.990869	19	872.436	0.996047	16	615.234	0.951808	12	565.881	0.916559	19	684.517	0.958684
ABUW_0592	1035	178	3464.03	98	3866.75	1.02465	151	4101.44	1.01278	149	3590.85	1.00507	134	2697.27	0.97619	125	1794	0.922139	53	1171.24	0.87802	166	2313.34	0.955539	26	2680.62	27	2448.79	1.01006	24	1796.89	0.985269	26	1394.3	0.952979	16	1208.6	0.909404	27	1466.6	0.95245
ABUW_0593	894	116	2275.72	66	2335.24	1.0136	103	2672.78	1.01168	98	2777.74	1.02676	97	2423.19	1.0163	96	2371.21	1.01319	55	1667.67	0.97533	113	2309.95	1.00963	34	2932.99	33	2764.24	1.01395	32	2492.75	1.0148	34	2522.06	1.01881	25	2450.88	0.997031	36	2488.56	1.0104
ABUW_0594	816	130	2728.16	74	3155.16	1.02929	116	3595.76	1.02735	116	3889.04	1.04737	116	3384.42	1.03588	100	2980.8	1.01937	65	2536.85	1.00529	129	3197.78	1.02822	40	2713.84	41	2458.03	1.00899	43	2441.97	1.0219	41	2429.26	1.02406	32	2346.02	1.00185	45	2405.75	1.01618
ABUW_0595	1128	160	3702.83	101	4007.45	1.02059	134	4420.1	1.01389	129	6008.23	1.06457	139	6408.25	1.07857	141	8130.5	1.11031	104	11096.2	1.15261	156	7910.81	1.10581	51	5835.08	53	4094.26	0.977173	52	4719.92	1.00865	52	7021.03	1.06283	50	16477.9	1.17014	58	9406.29	1.09521
ABUW_0596	774	126	2047.18	70	2388.11	1.03042	110	2847.52	1.03467	115	3412.9	1.06815	110	3339.19	1.07096	110	3985.57	1.09461	69	4374.37	1.10998	127	3778.01	1.08687	41	4161.95	40	3135.43	0.986034	40	3507.39	1.01374	41	3890.63	1.02975	39	6463.32	1.08508	44	4620.45	1.04591
ABUW_0597	216	54	1145.44	28	1085.7	1.00319	44	1204.64	0.996674	50	1285.82	1.01564	49	1455.71	1.03897	45	1536.2	1.04606	27	1856.26	1.07517	50	1533.5	1.04539	11	1347.11	12	1090.6	0.995006	13	1127.56	1.01289	12	1320.16	1.03592	10	1510.5	1.03879	14	1319.41	1.02935
ABUW_0598	1779	14	35.9219	1	7.99362	0.813128	4	21.7651	0.921765	1	9.81606	0.828114	3	20.8595	0.938613	5	22.5175	0.947018	6	65.4495	1.0899	8	29.6607	0.982961	0	0	0	0	NA	0	0	NA	0	0	NA	0	0	NA	0	0	NA
ABUW_0599	765	88	1659.77	39	1740.34	1.01643	76	1963.73	1.01268	66	1879.62	1.01681	62	1761.89	1.01591	62	1478.11	0.992738	38	1328.08	0.986392	83	1611.92	1.00392	25	2600.65	23	2039.43	0.991036	22	2105.06	1.00873	22	1920.89	0.998897	16	2148.38	0.995402	22	2058.11	1.0012
ABUW_0600	2076	334	6263.36	180	6003.27	1.00465	272	6730.15	0.999594	267	6033.29	0.995329	242	5089.19	0.981644	215	4108.97	0.95292	124	3073.53	0.924862	311	4576.25	0.967146	69	6558.63	66	6547.1	1.02112	73	5535.32	1.01393	65	4861.47	0.999359	40	3805.05	0.945196	73	4733.95	0.989036
ABUW_0601	1464	186	3029.71	92	3059.98	1.01152	156	3408.48	1.00583	152	3404.53	1.01578	143	2966.9	1.00557	139	2173.77	0.964594	70	1429.86	0.919972	180	2493.77	0.982549	56	4913.08	57	4385.66	1.00718	57	4032.58	1.01046	58	3579.25	0.997093	40	3053.74	0.954991	61	3555.19	0.989372
ABUW_0602	447	80	1871.14	52	1691.02	0.996939	73	1892.78	0.991391	71	2041.08	1.01184	74	1836.21	1.00584	68	1719.99	0.996864	37	2263.67	1.0384	77	1965.24	1.01404	13	1159.43	14	755.518	0.967963	14	696.535	0.971641	12	664.127	0.96561	10	724.947	0.955847	15	695.203	0.964552
ABUW_0603	384	66	1198.54	36	1187.57	1.00901	59	1750.46	1.04129	60	1659.23	1.04347	60	1424.61	1.0304	57	1143.95	1.00176	30	887.745	0.976678	68	1278.89	1.01608	15	1793.39	14	2258.72	1.05007	15	1520.1	1.01446	13	1075.55	0.971623	15	895.767	0.92395	16	1163.81	0.974992
ABUW_0604	483	61	1067.15	34	1216.79	1.02743	53	1273.96	1.0139	53	1336.13	1.03014	54	1452.62	1.04777	53	1339.63	1.03745	33	1311.62	1.04039	61	1360	1.03902	14	1188.54	16	1025.17	1.0029	16	1048.16	1.01939	15	1157.18	1.03506	14	1424.37	1.04824	17	1209.9	1.03444
ABUW_0605	1782	291	5093.6	144	4373.29	0.990212	228	4678.96	0.978285	225	4553.06	0.985402	197	3809.28	0.971014	178	3878.02	0.972317	91	3600.74	0.970797	265	3960.27	0.975181	64	5063.4	64	4382.44	1.00333	65	3327.95	0.982816	57	2446.94	0.94334	42	2364.79	0.914396	66	2713.23	0.949695
ABUW_0606	1803	356	7019.72	190	5983.8	0.989266	289	6876.76	0.987026	203	2990.28	0.886992	152	1467.71	0.807678	105	754.994	0.717442	60	719.698	0.727897	235	1483.17	0.80686	93	8312.65	93	8598.02	1.02555	86	5264.52	0.978194	76	3577.48	0.928147	47	1891.79	0.812278	88	3577.93	0.920745
ABUW_0607	381	74	1953.36	42	1712.93	0.992986	60	2158.9	1.00342	57	1687.81	0.980902	59	1099.03	0.934556	50	1000.53	0.920709	32	573.641	0.860303	68	1090.25	0.932371	18	1831.54	20	1726.17	1.01394	21	1562.9	1.0153	19	1209.04	0.984186	13	1246.44	0.967877	21	1339.46	0.990775
ABUW_0608	1557	205	3734.76	111	3464.76	1.00037	178	4310.6	1.00931	169	4563.18	1.0269	171	4314.2	1.02674	160	3862.97	1.01223	94	2953.85	0.984926	195	3923.55	1.01407	33	1156.43	34	1316.14	1.03745	34	1387.58	1.05769	34	1263.47	1.05016	29	1397.05	1.04938	40	1349.37	1.05247
ABUW_0609	687	70	1417.18	37	1271.08	0.995943	60	1585.63	1.00509	64	1618.17	1.0179	63	1722.31	1.03324	61	1703.17	1.03177	34	1518.72	1.02314	71	1640.59	1.02661	26	2053.41	25	1675.77	0.996004	28	1832.93	1.0209	27	1912.19	1.02924	21	3067.04	1.07952	29	2270.72	1.04538
ABUW_0610	1443	242	5745.42	142	5150.39	0.995873	201	5826.48	0.991728	207	5586.31	0.996569	203	5167.16	0.994659	177	4003.55	0.960779	111	2808.3	0.924369	231	4391.33	0.97297	56	4708.76	54	3718.02	0.991889	54	3671.74	1.00408	52	3498.81	0.999679	43	2566.89	0.936358	56	3245.81	0.982958
ABUW_0611	1173	203	4117.95	102	2553.07	0.947498	160	3228.09	0.956741	145	2246.25	0.919833	142	2112.94	0.922736	120	2167.02	0.924217	63	2254.53	0.938646	187	2195.18	0.926425	64	6071.7	58	5116.12	0.999989	56	2886.36	0.94251	50	3048.32	0.948333	33	3966.16	0.962046	59	3300.28	0.951576
ABUW_0612	531	77	1661.49	46	1667.23	1.01067	67	1815.61	1.00188	65	1521.54	0.988619	60	1195.56	0.966082	50	765.228	0.906873	32	626.463	0.891742	71	1027.2	0.945582	16	1777.48	16	1494.92	0.999755	14	1140.82	0.979864	15	915.278	0.951663	11	721.656	0.894524	16	925.917	0.945974
ABUW_0613	714	103	2443.23	52	2088.1	0.989612	81	2635.55	1.00012	84	2261.66	0.990048	75	2097.9	0.988727	65	1460.87	0.940857	35	1220.45	0.92712	93	1760.22	0.965342	24	2329.3	24	2048.18	1.0053	23	1735.41	0.998414	21	1301.01	0.962306	18	1309.93	0.940789	24	1448.78	0.969387
ABUW_0614	579	82	1677.97	41	1641.07	1.0073	69	1860.35	1.00385	69	1877.09	1.01518	71	2011.79	1.03151	67	2113.89	1.03791	43	1398.5	0.99152	81	1850.32	1.02033	29	2865.08	30	2700.1	1.01394	32	2730.09	1.02903	29	3036.77	1.04619	26	2845.59	1.02157	32	2870.82	1.03236
ABUW_0615	1875	324	6760.35	167	6338.74	1.00177	267	6981.35	0.994196	267	7794.13	1.0192	275	9042.17	1.04555	259	10893.9	1.07003	165	13425.3	1.10084	307	10288.9	1.062	72	6747.7	73	5704.95	1.00041	73	6355.42	1.02759	73	6902.45	1.04156	65	9907.49	1.07713	75	7721.79	1.04993
ABUW_0616	660	130	2912	71	3114.31	1.01903	111	3061.67	0.996638	98	2354.92	0.97211	97	1597.91	0.931346	85	1106.09	0.881771	46	688.626	0.833052	116	1436.89	0.91645	37	4171.34	35	3647.06	1.00459	35	2257	0.958619	32	1528.37	0.907095	22	961.162	0.81407	36	1582.18	0.904068
ABUW_0617	1230	246	6050.39	131	4640.39	0.975402	196	5802.56	0.984139	189	4782.09	0.96906	169	3466.37	0.936857	140	2908.56	0.912424	78	2318.22	0.893733	207	3368.81	0.932038	93	10529	92	9318.17	1.00611	91	5076.23	0.944245	83	3869.13	0.907446	58	3680.42	0.87321	96	4208.59	0.910959
ABUW_0618	513	96	2035.16	54	1990.55	1.00731	86	2334.12	1.00845	87	2370.69	1.02056	82	1963.57	1.00367	76	1651.4	0.980621	43	1264.56	0.954576	97	1812.55	0.992736	28	3881.18	30	3429.54	1.00591	28	2539.91	0.982279	29	2058.49	0.955527	24	1817.76	0.914801	29	2138.72	0.953392
ABUW_0619	996	132	2433.1	71	2435.79	1.01036	107	2835.88	1.01064	101	2845.32	1.02108	106	2976.52	1.03409	100	2728.96	1.02278	64	2503.07	1.01801	119	2763.47	1.02415	34	1926.38	34	1721.66	1.00733	36	1956.72	1.03697	34	1921.11	1.03821	28	2193.29	1.04096	39	2023.71	1.0386
ABUW_0620	876	123	2436.38	68	2546.59	1.01602	113	2877.66	1.01245	110	3616.93	1.05276	103	2902.06	1.03067	88	2434.97	1.00776	54	2152.24	0.998838	122	2776.55	1.02459	38	3856.12	37	2583.45	0.971414	38	2502.48	0.981238	39	2394.61	0.97618	27	2260.26	0.946665	42	2385.79	0.968685
ABUW_0621	1050	172	4175.67	93	3959.15	1.00323	156	4520.55	1.00061	156	4612.9	1.01352	150	4142.07	1.00722	132	3279.21	0.976356	82	2814.51	0.964805	168	3712.17	0.992499	52	4307.04	56	3337.59	0.98955	50	3086.81	0.993587	49	2741.85	0.97943	40	2516.79	0.946225	54	2781.81	0.974362
ABUW_0622	804	140	1391.99	36	458.908	0.864669	80	659.384	0.888317	10	29.7377	0.489828	7	27.3415	0.5047	2	7.33034	0.324698	1	9.88288	0.392109	17	18.5731	0.450144	28	1163.21	23	395.828	0.88702	7	57.2105	0.660383	6	34.4834	0.577931	1	26.017	0.482907	9	39.2369	0.584575
ABUW_0623	897	7	52.6722	3	27.5181	0.925063	2	19.3975	0.854126	2	25.7898	0.90552	1	22.793	0.900931	2	39.0831	0.968978	4	52.8661	1.0149	5	35.133	0.955396	0	0	0	0	NA	0	0	NA	0	0	NA	0	0	NA	0	0	NA
ABUW_0624	1287	11	47.6353	1	10.1608	0.807576	2	4.85469	0.679605	2	7.93346	0.762395	2	11.4037	0.82508	2	9.7637	0.801466	0	0	0	4	7.27521	0.764997	4	32.0274	1	2.54673	0.705901	0	0	0	0	0	0	0	0	0	0	0	0
ABUW_0625	1071	81	1314.26	36	1009.95	0.97567	58	1436.18	1.00188	51	1097	0.976315	46	822.805	0.948246	31	684.814	0.922946	17	491.52	0.89072	57	774.036	0.939315	26	1951.03	23	2138.89	1.03278	21	967.615	0.947794	16	825.909	0.926013	11	894.006	0.911706	22	895.844	0.929312
ABUW_0626	579	91	1971.49	46	2082.2	1.01738	82	2390.75	1.01603	81	2607.06	1.03739	82	2821.45	1.0542	82	3268.72	1.07369	47	2862.56	1.06136	91	2889.95	1.05711	39	4811.77	40	5130.45	1.02933	39	5464.01	1.05086	39	6963.62	1.08701	37	7772.12	1.09067	39	6733.25	1.0765
ABUW_0627	903	137	2879.04	67	2542.29	0.993898	116	3370.37	1.01124	114	3555.98	1.02834	111	3598.11	1.03683	113	3281.71	1.02489	71	2899.66	1.01534	132	3333.86	1.02665	34	2881.31	38	2370.72	0.997022	36	2423.79	1.01352	36	2948.31	1.04158	24	2777.56	1.01733	39	2716.55	1.02432
ABUW_0628	642	126	2400.14	65	2382.52	1.00925	108	2723.75	1.00701	101	2893.07	1.0251	109	2213.66	0.99789	90	2041.31	0.986744	58	1527.2	0.957564	120	2168.81	0.994607	39	4075.73	38	4305.75	1.02817	37	3846.13	1.02782	38	3608.24	1.02262	29	3727.66	1.00986	38	3727.35	1.0203
ABUW_0629	2724	23	116.144	6	112.686	1.00625	9	87.5275	0.951401	5	35.6247	0.843447	6	27.3024	0.822745	9	53.7057	0.907401	5	324.949	1.14385	14	110.395	1.00114	1	2.91029	0	0	0	1	7.59744	1.15436	1	2.15051	0.998953	1	55.9671	1.44235	1	21.905	1.2986
ABUW_0630	444	59	1382.38	29	1260.24	0.998082	51	1493.35	1.00032	44	1206.87	0.982276	39	945.509	0.959582	36	909.622	0.953331	17	592.189	0.9078	51	913.548	0.954193	22	3101.13	22	2788.75	1.0081	21	1814.65	0.968365	20	1636.07	0.954834	18	1546.18	0.923689	22	1665.63	0.95001
ABUW_0631	1311	258	5580.85	143	5231.96	1.00175	218	6017.66	1.00007	225	6774.88	1.02605	218	6938.8	1.03618	214	6905.33	1.03558	136	7434.02	1.05054	255	7013.26	1.03723	55	5266.56	56	4724.48	1.00779	53	4985.38	1.02821	55	5402.19	1.04191	46	6539.96	1.05331	58	5642.51	1.04122
ABUW_0632	630	111	2440.17	69	3508.7	1.05787	94	3433.46	1.03623	100	3660.6	1.05414	98	3598.41	1.05804	95	3839.43	1.06687	67	4272.19	1.08491	109	3842.66	1.06637	30	2709.74	32	2150.78	0.99254	31	2483.66	1.02419	32	2650.04	1.03565	30	3595.22	1.0627	33	2909.64	1.0415
ABUW_0633	1239	145	3261.7	74	3429.47	1.0168	127	3498.28	0.999342	120	4078.37	1.02997	114	3257.34	1.00809	112	2911.21	0.993028	64	2039.07	0.955339	133	3071.5	0.999938	31	3684.22	31	3754.39	1.02368	31	3237.6	1.01895	31	2856.61	1.00525	27	2498.32	0.967365	31	2864.18	0.998845
ABUW_0634	420	78	1687.99	49	1625.34	1.00525	66	1966.72	1.01059	66	2233.62	1.03748	66	2107.41	1.03669	64	2377.2	1.05242	41	1874.82	1.02765	74	2148.26	1.03885	30	3006.42	30	2748.36	1.01014	29	2845.44	1.02818	29	3190.09	1.04634	25	3688.48	1.05158	30	3241.34	1.04204
ABUW_0635	861	126	2434.38	71	2316.42	1.0037	106	2752.82	1.00653	101	2661.76	1.01215	107	2546.86	1.01404	100	2387.59	1.00531	61	2040.83	0.992255	121	2409.26	1.00636	33	4698.35	33	4688.56	1.02107	33	4495.18	1.02953	34	3838.35	1.0121	32	3440.34	0.978271	35	3924.63	1.00833
ABUW_0636	255	33	578.07	17	675.059	1.03056	25	697.445	1.01533	24	664.85	1.01886	30	545.557	1.00084	22	526.627	0.995696	11	315.078	0.938101	34	513.028	0.992281	8	773.136	8	831.863	1.03045	8	976.775	1.0641	8	975.209	1.06897	9	800.088	1.0274	9	917.357	1.05468
ABUW_0637	2136	295	6716.23	152	5580.19	0.985902	239	7085.14	0.997092	240	7441.5	1.01392	246	6982.44	1.01324	231	6561.58	1.0048	141	4676.91	0.968899	278	6415.61	1.00178	57	5782.63	60	5565.53	1.01656	57	5977.02	1.03915	54	5394.67	1.02949	49	5057.9	1.00352	58	5476.53	1.02492
ABUW_0638	1206	144	3141.89	75	3194.13	1.01238	128	3742.17	1.01359	135	3691.49	1.0217	124	3515	1.02264	120	2891.25	0.997006	73	2213.07	0.970349	143	3077.7	1.00503	30	2539.51	29	2355.53	1.01196	30	2427.17	1.0294	30	1869.61	0.998469	22	1619.27	0.958625	31	1972.02	0.998695
ABUW_0639	1011	5	24.2139	1	12.0972	0.919199	1	2.44286	0.678229	1	3.95022	0.759652	3	15.6686	0.952484	2	9.57289	0.887001	2	18.121	0.977978	4	11.8282	0.915164	0	0	0	0	NA	0	0	NA	0	0	NA	0	0	NA	0	0	NA
ABUW_0640	1119	187	3681.84	102	3446.17	1.00154	158	3900.13	0.997653	157	4143.36	1.01598	148	3131.11	0.98749	137	2608.29	0.962936	78	1702.55	0.917403	185	2896.33	0.976696	49	3967.99	50	3453.53	1.00402	45	3113.11	1.00484	46	2411.58	0.97336	40	1950.56	0.921674	50	2491.75	0.970648
ABUW_0641	1254	236	5499.5	129	4750.72	0.991013	208	5849.95	0.998221	197	4911.2	0.985275	182	3881.09	0.96358	162	3619.76	0.953352	88	2752.31	0.927341	223	3791.09	0.959632	58	7082.86	57	4905.12	0.975538	54	2825.84	0.920706	53	2610.24	0.90784	42	2879.25	0.894672	58	2771.78	0.908179
ABUW_0642	2406	439	9192.94	227	7213.46	0.978393	378	8777.76	0.983537	371	7974.14	0.981406	351	7188.16	0.976715	328	7267.13	0.977205	172	5637.55	0.952897	422	7016.74	0.972786	109	12339.3	106	10510.6	1.00134	104	7070.55	0.965733	101	5900.18	0.941924	80	7270.39	0.947374	110	6747.04	0.952341
ABUW_0643	1644	214	2214.6	60	863.284	0.886641	109	1102.93	0.895116	37	185.741	0.671331	45	369.355	0.778753	46	466.654	0.80505	32	767.866	0.881193	85	447.404	0.801109	45	2932.38	42	960.99	0.882319	19	103.837	0.619511	7	42.9748	0.485693	3	94.818	0.535233	20	80.5433	0.557437
ABUW_0644	486	55	461.239	10	103.262	0.813919	25	229.479	0.894992	5	23.7434	0.606559	3	22.1233	0.619096	7	58.4627	0.738882	2	71.4159	0.779803	11	43.9364	0.704021	10	674.787	8	70.9369	0.740678	2	5.66077	0.440422	2	4.09034	0.370131	0	0	0	4	3.25037	0.3276
ABUW_0645	354	51	840.902	29	1088.63	1.04408	48	1165.02	1.03412	45	1478.99	1.07525	49	1125.64	1.04562	46	1079.37	1.04034	28	890.401	1.02163	53	1143.6	1.04741	17	1250.1	17	664.817	0.942647	18	873.263	0.990401	17	839.487	0.98643	15	868.466	0.970805	18	860.405	0.982762
ABUW_0646	444	63	1531.79	39	1458.42	1.00378	58	1861.29	1.0163	55	1981.13	1.03445	57	1593.75	1.01334	51	1340.15	0.990428	31	1103.49	0.973182	63	1504.63	1.00539	15	1407.72	15	1486.99	1.02815	15	1259.08	1.02114	14	1244.19	1.0224	12	1712.69	1.05038	15	1405.32	1.03187
ABUW_0647	1176	209	4295.33	107	3831.76	0.995234	167	5060.99	1.01212	169	5151.21	1.02443	160	4002.49	0.999206	148	3947.59	0.996838	86	3282.49	0.980603	192	4095.94	1.00156	43	4073.87	44	3828.21	1.01358	42	3491.92	1.01585	43	3174.32	1.0059	30	2847.75	0.971678	46	3171.33	0.999021
ABUW_0648	516	89	2120.64	42	2077.6	1.00753	67	2084.31	0.98748	73	2552.36	1.0249	68	1378.67	0.953075	63	1118	0.924466	39	830.934	0.896577	84	1469.99	0.96036	22	3303.79	22	2292.02	0.975765	20	1659.74	0.949391	19	1244.19	0.910693	13	1198.44	0.878518	20	1367.46	0.915603
ABUW_0649	1062	71	413.894	2	24.1685	0.63766	0	0	0	0	0	0	1	2.20122	0.337309	2	25.6938	0.645936	2	24.5634	0.659186	2	13.1146	0.561857	24	1067.28	1	7.59307	0.405167	4	7.52617	0.418824	0	0	0	1	3.72978	0.219317	5	3.75198	0.286014
ABUW_0650	159	26	361.612	13	507.858	1.05476	19	397.92	1.00283	20	484.021	1.039	19	499.105	1.04954	21	609.414	1.07579	12	587.438	1.07547	25	544.994	1.06068	9	1330.64	9	1203.25	1.00879	8	1514.74	1.05114	9	2149.03	1.10134	9	3082.54	1.14185	10	2248.77	1.10139
ABUW_0651	1206	207	4685.41	120	4780.79	1.01286	185	5738.71	1.01739	181	6247.24	1.0385	191	6345.75	1.04715	182	6372.99	1.04791	113	5357.26	1.03131	208	6080.81	1.04139	57	6213.7	57	5209.83	0.99937	55	5437.61	1.01844	55	6260.57	1.03957	46	6385.94	1.02643	57	6028.04	1.0281
ABUW_0652	1461	217	4507.21	113	3565.59	0.97947	181	4204.08	0.980363	174	3870.51	0.980078	189	4717.63	1.01411	172	5593.11	1.03596	108	5237.29	1.03334	221	4854.63	1.0173	55	7034.01	57	5524.83	0.991231	54	5040.17	0.993561	54	5193.83	0.998856	47	7247.24	1.02679	56	5827.08	1.00724
ABUW_0653	1014	134	2037.3	69	1877.96	0.999533	111	2271.12	1.00459	108	2642.73	1.03484	114	3554.54	1.07959	121	5891.55	1.14616	72	9502.45	1.20826	130	5397.81	1.1336	33	2882.54	31	2905.89	1.02233	32	3599.11	1.06265	30	5169.52	1.11508	31	12892.1	1.23542	33	7220.25	1.15341
ABUW_0654	1359	236	5026.74	134	4156.5	0.985275	201	5310.97	0.9973	203	4800.35	0.99418	193	4779.2	1.00178	176	4911.3	1.00481	109	5266.58	1.02031	230	4939.36	1.00544	85	9489.97	79	8190.62	1.00298	87	7158	0.999946	83	6677.02	0.99253	68	7728.31	0.993367	89	7187.77	0.995399
ABUW_0655	1836	285	2327.45	9	73.5345	0.55709	30	146.377	0.614012	22	75.1933	0.544716	27	116.539	0.624588	54	268.996	0.726847	51	396.919	0.791938	109	214.412	0.699685	67	1472.77	18	68.2303	0.638587	23	82.8252	0.677051	23	105.356	0.693252	31	594.78	0.893772	49	260.987	0.803602
ABUW_0656	432	47	798.615	21	723.675	0.99729	42	904.441	1.00673	37	806.985	1.00168	31	685.151	0.988619	26	895.266	1.02271	15	709.495	0.999553	41	774.224	1.00369	12	561.721	12	657.049	1.04086	13	506.46	1.02214	11	603.353	1.04792	5	1599.19	1.17111	13	903.002	1.09477
ABUW_0657	354	62	1386.11	32	1545.77	1.02452	49	1448.71	0.99583	57	1704.5	1.02775	55	1646.94	1.03035	49	1794.25	1.04144	33	1392.77	1.01504	64	1634.61	1.029	5	629.146	5	298.534	0.928445	6	346.155	0.960709	5	303.617	0.943174	4	518.914	0.995178	7	389.562	0.968797
ABUW_0658	291	32	742.575	20	738.699	1.00953	28	1026.94	1.03388	29	914.586	1.02795	33	831.261	1.02271	28	863.921	1.02754	18	900.616	1.03871	38	877.596	1.02928	6	521.373	7	366.688	0.977474	6	357.162	0.987972	6	511.741	1.03612	6	465.672	1.00649	6	444.859	1.01113
ABUW_0659	825	117	2289.79	59	2215.74	1.0059	96	2544	1.00413	100	2570.62	1.01566	91	2256.51	1.00638	84	2250.57	1.00558	54	1721.96	0.978585	110	2199.92	1.00253	26	2252.08	26	2114.58	1.01348	28	2134.01	1.02833	26	2231.12	1.03735	22	2873.32	1.05714	30	2412.82	1.0412
ABUW_0660	567	87	1977.57	45	1623.81	0.984361	74	2069.08	0.995974	79	2066.67	1.00615	78	2107.32	1.0164	80	2065.84	1.01352	48	1794.04	1.00219	87	2008.47	1.0097	18	3051.15	19	3087.37	1.0228	19	2762.7	1.02267	18	2655.65	1.02039	18	2145.99	0.972553	19	2521.45	1.00691
ABUW_0661	2205	348	8266.97	198	7766.54	1.00203	300	9042.47	1.00201	301	8846.05	1.00929	297	8609.07	1.01346	285	7564.97	0.996274	181	6206.54	0.978363	341	7806.65	1.0003	82	6587.77	81	6955.09	1.0281	84	6582.85	1.03495	80	6361.99	1.03402	65	5847.53	1.00561	89	6264.12	1.02545
ABUW_0662	1107	213	4270.52	111	3675.12	0.990517	171	4405.31	0.994049	171	4076.68	0.994131	172	4222.96	1.00682	166	3934.46	0.997159	92	3507.86	0.989687	198	3935.49	0.997145	59	4952.98	60	3989.51	0.994371	59	3639.68	0.9967	56	3521.64	0.993908	42	3693.98	0.980878	62	3618.43	0.990633
ABUW_0663	924	136	2724.38	72	3182.5	1.03061	115	3067.23	1.00593	122	3487.57	1.03309	117	3708.99	1.0478	117	3679.01	1.04696	73	3468.58	1.04483	138	3586.04	1.04321	41	3272.93	43	3079.65	1.01374	43	3491.21	1.04306	41	3839.17	1.05947	40	4658.78	1.07269	44	3996.39	1.05848
ABUW_0664	825	131	2633.6	74	2764.64	1.01659	113	3002.4	1.00764	114	3241.45	1.02787	117	3429.36	1.0421	111	3507.42	1.04515	66	2715.73	1.0183	134	3223.49	1.03381	31	2113.93	30	1719.58	0.9956	33	1961.79	1.02573	32	2166.44	1.04178	31	2458.4	1.04398	36	2195.54	1.0371
ABUW_0665	711	90	2429.16	50	2555.18	1.01685	77	2791.05	1.0087	79	2805.71	1.01943	80	2785.64	1.02581	71	2909	1.03131	44	2507.9	1.01845	89	2752.07	1.02382	31	2792.18	31	2414.87	1.00324	30	2226.14	1.00684	31	2491.85	1.02367	26	2747.98	1.02027	32	2488.66	1.0169
ABUW_0666	723	5	11.7496	0	0	0	0	0	0	1	1.82509	0.753144	2	4.38426	0.881948	3	21.0159	1.08354	1	7.38716	0.956065	3	8.65309	0.968189	0	0	0	0	NA	0	0	NA	0	0	NA	0	0	NA	0	0	NA
ABUW_0667	450	64	1175.89	32	1142.81	1.00647	59	1461.31	1.01935	59	1514.62	1.0339	54	1436.48	1.03391	49	1487.49	1.03844	30	1088.92	1.00477	62	1381.88	1.02855	24	2770.22	24	2393.97	1.00314	24	2495.37	1.02203	25	2512.78	1.0258	18	3130.38	1.0399	25	2712.84	1.02933
ABUW_0668	357	56	954.89	32	1224.2	1.0428	51	1101.78	1.00927	46	1583.05	1.0674	48	1511.68	1.06712	51	1664.52	1.0802	32	1661.17	1.08409	54	1605.11	1.07479	12	1280.23	13	969.189	0.986645	12	1297.47	1.03669	12	1735.28	1.07839	12	2458.72	1.11522	12	1830.49	1.07931
ABUW_0669	345	47	800.352	23	1022.66	1.04237	38	1067.63	1.02898	39	1119.36	1.04483	34	1007.53	1.03775	42	1127.3	1.05244	24	1503.27	1.09373	46	1189.36	1.05887	14	1197.54	15	965.515	0.994492	17	1328.49	1.04793	15	1491.18	1.06728	11	2555.47	1.13019	18	1791.71	1.0853
ABUW_0671	435	103	1172.2	67	1299.39	1.02373	76	1331.01	1.00709	78	1340.46	1.0181	85	1503.61	1.04016	85	1734.13	1.05883	65	1537.8	1.04859	103	1529	1.04203	29	1235.46	28	1002.73	0.995319	29	1214.72	1.03292	31	1321.15	1.04735	24	1423.03	1.04261	33	1319.64	1.0408
ABUW_0672	570	122	963.037	71	1341.58	1.0537	95	1082.16	1.00567	96	1314.82	1.04163	101	1154.61	1.0315	84	1152.99	1.03128	71	1116.7	1.03306	116	1184.78	1.03447	41	1878.15	42	1552.38	0.99759	42	1511.68	1.00802	39	1342.18	0.994573	31	1311.16	0.971497	44	1388.34	0.992189
ABUW_0673	342	45	820.796	23	935.504	1.02737	36	1060.07	1.02458	39	1064.16	1.03477	35	933.339	1.02472	32	970.986	1.02971	20	830.102	1.01586	42	949.647	1.02653	14	2133.5	16	1709.96	0.993753	16	2145.54	1.03573	15	2526.71	1.06072	10	4670.23	1.13382	16	3114.16	1.08205
ABUW_0674	1716	7	58.4162	0	0	0	2	14.6258	0.801708	3	17.7641	0.842303	3	24.1793	0.895234	1	7.00236	0.731617	2	12.0002	0.815367	5	15.2365	0.834122	2	17.5721	1	2.40534	0.773571	0	0	0	0	0	0	1	3.65357	0.799508	1	1.21786	0.679659
ABUW_0675	3099	454	9272.47	240	8707	1.00196	374	10508.8	1.00684	379	10734.1	1.01975	369	10272	1.02139	365	9309.18	1.00835	215	7128.56	0.981347	441	9360.97	1.00893	100	9557.24	102	9050.48	1.01455	101	9178.53	1.03002	99	8805.22	1.02786	87	8367.68	1.00366	107	8783.81	1.02097
ABUW_0676	1119	149	3261.05	80	3086.29	1.00299	127	3960	1.01622	124	4099.49	1.03068	122	3459.48	1.01583	125	3390.75	1.01291	80	2663.4	0.988969	149	3403.28	1.01322	49	5279.21	46	5134.13	1.01786	47	4909.56	1.026	48	4600.05	1.02054	39	4356.59	0.995253	51	4622.07	1.01454
ABUW_0677	639	107	1968.72	57	2132.32	1.02069	90	2376.09	1.01538	94	3031.79	1.05762	94	2873.72	1.05673	91	3065.97	1.06553	59	2603.06	1.04958	106	2893.63	1.05746	25	2135.47	23	2145.18	1.02189	24	2111.69	1.03363	24	2350.93	1.05116	22	2528.8	1.04655	24	2330.48	1.04364
ABUW_0678	384	59	815.151	25	962.953	1.03207	45	907.361	1.00439	45	1014.3	1.02931	42	998.533	1.03426	44	1015.7	1.03648	25	787.479	1.01009	51	954.005	1.02802	14	1718.7	14	1284.97	0.985087	16	1132.25	0.983109	13	781.011	0.935296	12	705.416	0.896067	16	872.894	0.942627
ABUW_0679	363	64	1368.05	37	1184.43	0.99131	59	1330.81	0.986079	57	1345.11	0.998055	50	1161.49	0.98728	48	1258.54	0.996968	26	995.644	0.974466	64	1190.2	0.98971	17	1017.05	17	958.362	1.01392	17	953.769	1.02703	17	1008.96	1.03752	14	1365.5	1.06437	18	1109.41	1.04357
ABUW_0680	537	78	1394.28	38	1560.13	1.02496	69	1644.38	1.01224	60	1971.9	1.04631	70	2015.05	1.05545	59	2169.71	1.06542	40	2482.71	1.08703	73	2159.84	1.06424	18	1347.82	16	1518.78	1.03621	17	1687.95	1.06302	17	1765.34	1.0739	17	1890.27	1.07057	17	1781.19	1.06891
ABUW_0681	2079	272	5094.69	146	4588.6	0.99649	224	5518.31	1.00068	225	6171.72	1.02577	224	6349.38	1.03648	216	6414.68	1.03785	137	5108.49	1.01478	255	6011.07	1.02908	62	3978.95	62	4040.4	1.02324	67	4332.49	1.04563	65	4953.73	1.06728	50	5178.07	1.05996	67	4821.43	1.05747
ABUW_0682	4521	542	9532.23	283	9390.69	1.00826	458	10793.8	1.00672	465	11489.2	1.02511	465	11614.6	1.03361	452	12438.9	1.04254	261	10856.9	1.03084	541	11599.9	1.03309	129	13741	129	11933.4	1.00376	133	12660.4	1.02486	126	14425.8	1.04499	100	13888.4	1.02408	138	13658.2	1.03133
ABUW_0683	465	72	1275	39	1308.18	1.01359	61	1588.27	1.01968	65	1758.76	1.043	59	1515.95	1.03044	58	1624.31	1.03937	32	1958.31	1.06843	68	1714.33	1.04595	21	2715.15	20	2542.44	1.01314	20	2311.19	1.01499	19	2129.75	1.00677	16	3319.59	1.05109	21	2586.84	1.0257
ABUW_0684	1392	232	5567.26	133	6284.11	1.02612	212	6679.8	1.01459	212	8068.09	1.04958	219	10002.9	1.0834	212	11983.6	1.10776	138	13524.6	1.12622	244	10894.8	1.0945	72	6297.29	71	5652.98	1.00788	69	7272.78	1.05297	73	10606.1	1.10691	65	17219.4	1.16557	77	11699.4	1.11398
ABUW_0685	882	126	3459.2	74	4550.02	1.04618	115	4487.4	1.02519	107	5456.16	1.06081	113	5564.37	1.06919	114	6954.19	1.09881	76	8306.06	1.1247	125	6570.2	1.0906	39	4629.59	42	3641.45	0.991409	42	4309.52	1.02612	45	6528.13	1.0836	38	10455.7	1.13832	47	7097.78	1.08856
ABUW_0686	1134	14	56.2562	1	23.0657	0.893281	4	32.4615	0.915133	2	3.94253	0.647509	3	6.77431	0.73704	3	7.06031	0.737596	2	19.4097	0.880588	8	9.29672	0.77518	0	0	0	0	NA	0	0	NA	0	0	NA	0	0	NA	0	0	NA
ABUW_0687	141	31	694.488	20	851.114	1.03689	26	789.097	1.00718	25	770.251	1.01404	24	655.425	1.00084	24	919.358	1.04436	14	704.209	1.01619	25	762.31	1.01973	5	309.831	6	182.844	0.955618	4	95.4279	0.888552	5	105.362	0.89735	3	86.3558	0.84112	5	95.7152	0.876993
ABUW_0688	909	111	2256.84	65	2490.18	1.02312	97	2500.83	1.00378	98	2847.48	1.03116	94	2433.47	1.01791	97	2272.3	1.00872	60	2008.42	0.999768	115	2390.42	1.01513	34	3403.46	34	2617.88	0.988626	35	2226.79	0.982252	36	1819.44	0.956563	26	1407.28	0.897109	36	1817.84	0.949272
ABUW_0689	369	53	1054.44	26	881.08	0.986655	41	1138.4	1.00024	42	1050.38	0.999786	37	887.539	0.986175	35	740.076	0.961734	14	340.028	0.872079	46	754.505	0.964465	18	2232.5	18	1530.15	0.974256	18	1538.04	0.988675	19	988.032	0.931834	13	535.91	0.819897	19	1020.66	0.928739
ABUW_0690	504	69	1450.74	39	1419.61	1.00737	54	1260.7	0.970752	46	834.331	0.926869	36	426.038	0.85125	21	155.087	0.716697	13	94.9045	0.671428	56	377.59	0.833837	18	2620.33	20	2843.59	1.03152	15	1175.27	0.935287	15	819.229	0.886331	14	510.259	0.790184	16	834.918	0.881062
ABUW_0697	786	92	1745.98	52	1902.24	1.02146	79	1893.57	1.00085	80	2090.44	1.0242	78	1781.58	1.01084	66	1607.4	0.997064	49	1688.6	1.01024	89	1792.01	1.01106	21	1415.28	21	1201.35	1.00091	17	1252.17	1.01979	18	1384.29	1.03567	14	1693.79	1.04805	18	1443.42	1.03469
ABUW_0698	2547	328	6741.26	180	6584.67	1.00714	282	7098.59	0.996844	285	8329.52	1.0284	291	9598.81	1.05358	284	11893	1.08183	181	12597	1.09318	328	10604.6	1.06627	89	7517.24	90	6590.84	1.00494	90	7238.71	1.03035	90	10039	1.0765	78	14383.2	1.11479	94	10553.6	1.07696
ABUW_0699	576	112	1488.42	26	222.843	0.76114	50	364.958	0.798859	6	86.1796	0.622156	3	8.98787	0.353577	2	9.53311	0.350188	3	29.6976	0.522073	9	33.5995	0.518056	27	969.027	17	173.639	0.807116	2	5.78599	0.398133	1	2.05761	0.232804	0	0	0	3	2.61453	0.251075
ABUW_0700	2079	335	6901.86	174	5896.49	0.989559	276	6473.17	0.981107	266	7320.37	1.00812	258	5599.16	0.981441	244	4549.14	0.953529	143	3038.16	0.911188	310	5126.71	0.969278	74	6519.83	74	5454.91	0.999106	73	5169.5	1.00616	73	4547.82	0.991401	55	3698.99	0.942024	77	4472.1	0.982304
ABUW_0701	1215	248	6608.14	138	5790.15	0.992878	213	7466.43	1.00642	193	6699.82	1.00213	176	4913.48	0.970271	166	3796.08	0.935622	99	2409.43	0.887491	217	4454.7	0.956742	70	9741.68	69	8440.74	1.00347	67	6284.51	0.98049	71	4255.04	0.93008	61	3104.25	0.860073	76	4547.93	0.931471
ABUW_0702	705	96	1818.92	49	1811.1	1.00965	79	2053.58	1.00632	79	2099.32	1.01933	78	1487.45	0.982475	64	981.991	0.927561	39	831.738	0.916006	90	1350.12	0.969198	29	4239.49	27	2701.14	0.965154	27	2309.96	0.959488	25	1927.33	0.935342	20	1609.65	0.884992	29	1948.98	0.929461
ABUW_0703	204	32	956.709	16	905.888	1.00306	26	950.879	0.988998	29	787.728	0.974503	23	438.013	0.90815	21	445.427	0.908287	11	233.595	0.837091	32	476.191	0.917582	9	1571.97	8	1278.49	0.995578	8	322.228	0.837903	8	168.408	0.746124	4	84.2541	0.607	8	191.63	0.754208
ABUW_0704	1476	212	4123.7	106	3257.04	0.979263	174	4440.41	0.999882	141	3039.98	0.959818	130	2008.9	0.916087	100	1443.8	0.871153	45	1016.65	0.838282	169	1877.33	0.906039	46	5624.44	41	5218.88	1.01201	42	2432.3	0.930738	39	1470.88	0.862933	29	1040.87	0.782931	46	1648.02	0.869975
ABUW_0705	972	142	3498.86	72	3248.35	1.00047	124	4116.31	1.01191	125	3907.3	1.01496	122	4179.7	1.03105	117	3818.69	1.01923	73	3208.14	1.00353	143	3778.46	1.01763	44	5408.08	45	4263.06	0.99168	44	4105.5	1.00075	45	4245.87	1.00689	33	4008.96	0.980014	48	4120.11	0.996172
ABUW_0706	1236	181	3634.27	88	2876.83	0.979554	146	3597.63	0.988449	145	3370.43	0.990292	140	2911.33	0.979829	122	2471.93	0.957636	72	2041.08	0.941854	167	2698.69	0.969246	49	4827.9	50	4548.29	1.0139	45	3810.11	1.00558	42	3347.45	0.990614	32	3050.69	0.957333	46	3402.75	0.985894
ABUW_0707	1197	233	5498.64	128	5286.82	1.00506	196	6029.26	1.00235	184	5594.7	1.0026	186	5223.4	1.00168	172	4360.73	0.977631	98	3512.2	0.958035	206	4672.76	0.98667	68	8234.55	71	7356.82	1.00729	65	7019.6	1.01518	65	5965.27	0.996353	52	5364.53	0.961658	70	6116.47	0.992823
ABUW_0708	750	115	2414.68	57	2147.84	0.994854	99	2832.71	1.01152	99	3246.5	1.0396	103	3363.47	1.05073	103	4178.64	1.07927	62	3951.77	1.07642	116	3685.1	1.06232	21	2237.06	23	1918.06	1.00216	19	2450.08	1.04634	21	3165.48	1.08403	21	4998.03	1.13673	23	3537.86	1.09264
ABUW_0709	1068	146	3281.39	77	2875.53	0.992895	120	3450.73	0.996664	123	3324.25	1.00202	118	3677.16	1.02285	112	4097.35	1.03676	74	3234.9	1.01265	137	3583.42	1.01908	42	3592.22	41	3643.2	1.02309	42	3908.5	1.04553	43	4115.48	1.05639	36	4810.74	1.06403	43	4278.24	1.05519
ABUW_0710	519	71	1303.34	39	1088.93	0.986639	59	1621.76	1.01953	63	1315.66	1.00155	59	1410.18	1.01835	60	1625.23	1.03658	34	1655.76	1.04455	74	1501.71	1.026	18	1435.63	18	1409.66	1.01905	18	1664.5	1.05342	18	1737.04	1.06352	17	1915.69	1.0635	18	1772.41	1.05992
ABUW_0711	579	104	2528.91	61	2134.79	0.987991	90	2680.42	0.997734	92	2867	1.01696	90	2684.94	1.01593	81	2899.15	1.02563	45	2361.82	1.00584	104	2703.23	1.01631	24	3981.55	24	4044.3	1.02328	23	2854.6	0.993634	23	2125.53	0.95638	20	1918.87	0.918863	25	2299.67	0.959602
ABUW_0712	1470	9	71.622	1	11.6042	0.771508	2	19.9882	0.816453	3	36.0154	0.909058	3	6.71023	0.704881	3	21.81	0.853011	1	7.84369	0.736249	5	18.0948	0.830005	1	6.23529	0	0	0	2	7.91159	1.06463	1	2.08341	0.895048	0	0	0	2	3.33167	0.949335
ABUW_0713	1479	7	27.8054	0	0	0	0	0	0	3	18.022	0.942746	3	13.4175	0.914893	3	24.2605	0.990075	1	4.53158	0.786251	4	15.0579	0.928482	2	15.6797	0	0	0	3	9.94026	0.978334	2	14.7115	1.03022	2	108.002	1.29656	3	44.218	1.16898
ABUW_0714	315	1	2.60781	0	0	0	0	0	0	0	0	0	0	0	0	0	0	0	1	4.92991	1.09453	1	1.23248	0.910896	0	0	0	0	NA	0	0	NA	0	0	NA	0	0	NA	0	0	NA
ABUW_0715	1041	125	2986.93	69	1944.05	0.953876	95	2140.03	0.944522	53	669.363	0.801764	31	213.044	0.669914	22	214.379	0.664809	11	143.474	0.632565	67	310.065	0.715102	45	4279.47	40	2644.75	0.961355	35	393.777	0.738267	23	203.06	0.63949	17	410.453	0.689611	38	335.764	0.696007
ABUW_0716	858	111	1899.38	57	1498.51	0.97912	78	1591.06	0.965762	48	646.668	0.857282	34	250.448	0.748651	17	105.939	0.631984	9	133.911	0.680839	61	284.241	0.762352	34	4230.8	35	3306.72	0.990618	29	495.163	0.768183	25	302.52	0.693175	16	383.377	0.681545	32	393.687	0.718531
ABUW_0717	492	94	1830.16	49	1566.87	0.989841	81	1413.92	0.954769	44	632.166	0.8592	25	183.782	0.713753	18	91.1571	0.617252	6	56.7823	0.577598	52	240.972	0.745818	16	2495.74	15	1740.62	0.976425	15	448.935	0.82165	13	250.578	0.737623	11	359.827	0.747503	15	353.113	0.77387
ABUW_0718	561	102	2230.36	50	2035.96	0.998253	82	2385.82	0.998983	87	2470.43	1.01387	78	2263.06	1.01012	77	2506.3	1.02303	42	2159.93	1.0104	96	2349.93	1.01445	25	2349.53	26	2246.98	1.01577	26	1963.59	1.0127	24	1855.91	1.00769	23	1985.68	0.998639	26	1935.06	1.00646
ABUW_0719	1455	215	1940.61	27	191.936	0.70676	53	273.192	0.723474	32	160.05	0.669103	27	90.8996	0.616046	22	95.9811	0.616335	14	111.755	0.655389	71	114.671	0.642335	45	1144.44	24	153.824	0.771291	22	85.2071	0.711948	12	54.1065	0.639034	4	150.206	0.734173	27	96.5065	0.705551
ABUW_0720	174	38	325.303	15	336.721	1.01474	20	250.137	0.954135	14	155.966	0.90273	17	178.836	0.931596	18	368.608	1.02411	9	669.257	1.10518	20	343.167	1.0146	9	1734.08	9	662.476	0.901433	4	74.2455	0.643135	2	15.0967	0.417519	3	94.0173	0.608632	5	61.1198	0.590371
ABUW_0721	1386	183	4464.9	99	4321.14	1.00592	159	5763.1	1.02451	147	3718.84	0.976023	122	1610.56	0.877577	81	697.626	0.766089	35	279.418	0.665828	165	1576.61	0.873217	57	6148.91	57	6648.1	1.03107	54	4235.12	0.98864	52	2414.46	0.916151	36	1703.21	0.840198	55	2784.26	0.927451
ABUW_0722	735	112	642.238	8	59.7265	0.698694	20	80.6779	0.708011	9	34.0083	0.610308	7	17.8828	0.549416	3	9.83042	0.46363	0	0	0	15	15.4304	0.526113	24	380.723	7	26.0807	0.687324	3	12.0318	0.605377	3	6.46569	0.505003	2	47.1618	0.725968	6	21.8865	0.654969
ABUW_0723	618	81	1531.39	41	1390.77	0.997582	68	1898.94	1.01906	67	1407.32	0.989084	55	1342.1	0.991347	51	1253.38	0.981745	31	946.669	0.953933	75	1237.37	0.98016	19	1749.42	20	1113.85	0.965074	22	1000.85	0.965561	19	770.404	0.931186	14	968.768	0.938602	22	913.339	0.946269
ABUW_0724	1431	206	5429	101	4453.73	0.984236	166	5095.63	0.981212	143	3855.14	0.954842	135	3593.84	0.955378	116	4704.01	0.989163	75	6883.72	1.04433	171	4759.18	0.990686	70	11256.7	69	7309.71	0.967506	63	3943	0.904494	65	4486.9	0.918091	48	7619.23	0.967084	67	5349.71	0.933819
ABUW_0725	699	113	2476.77	55	2230.49	0.996477	101	2786.22	1.00582	92	2642.94	1.00892	86	2327.23	1.00027	78	1643.2	0.954398	45	1081.25	0.910171	100	1923.66	0.975051	26	2224.17	26	1323.62	0.956655	28	1489.88	0.985182	26	1133.49	0.950305	17	836.878	0.88372	29	1153.41	0.945379
ABUW_0726	1035	143	3049.59	71	3726.64	1.03652	126	3819.92	1.02043	111	3397.98	1.01466	120	3273.69	1.01734	116	3197.63	1.01401	71	2769.29	1.00231	144	3159.64	1.01228	43	3607.21	42	3029.63	0.999584	44	3418.47	1.02835	40	3151.07	1.02087	36	3479.52	1.01742	45	3349.68	1.02232
ABUW_0727	993	201	3840.88	102	4071.57	1.01787	174	4767.05	1.01918	167	4115.77	1.00948	171	3649.74	1.00171	163	3504.85	0.99591	95	2999.2	0.983318	195	3567.39	0.998157	43	4261.14	44	4155.93	1.01822	41	3857.86	1.02266	40	3664.01	1.0188	38	3378.59	0.989573	43	3633.49	1.01105
ABUW_0728	801	123	2273.5	63	2301.63	1.01183	102	2879.66	1.02194	107	3036.49	1.03872	103	2805.01	1.03518	99	2681.42	1.02933	59	2263.85	1.0139	116	2696.7	1.02975	21	1947.07	19	1597.82	0.996694	18	1559.14	1.00739	20	1583.37	1.01149	17	1499.07	0.985399	20	1547.19	1.00174
ABUW_0729	819	104	1896.51	55	1869.98	1.00837	89	2174.47	1.00841	85	1814.48	0.99443	78	1763.72	0.998953	71	1769.17	0.998782	41	2189.07	1.03249	98	1884.11	1.00685	24	3761.51	23	3401.68	1.0088	24	2809.64	0.998732	21	2611.43	0.990784	16	2971.57	0.989054	25	2797.54	0.992994
ABUW_0730	894	134	2410.17	71	2443.16	1.012	112	3181.45	1.02755	109	2916.27	1.0256	107	2342.21	1.00459	107	2364.73	1.00535	61	1956.32	0.988191	128	2394.88	1.00688	29	1669.6	26	1516.88	1.00937	29	1602.98	1.02996	27	1545.98	1.0285	25	1355.38	0.992924	29	1501.45	1.01808
ABUW_0731	999	119	2462.48	62	2023.85	0.984482	105	2724.63	1.00357	100	2611.64	1.00811	98	2284.36	0.998633	89	1991.19	0.980167	49	1778.33	0.97349	122	2166.38	0.991149	24	2188.16	25	1847.14	1.00022	24	1815.59	1.01181	24	1639.4	1.00076	19	1883.19	1.00122	25	1779.39	1.00479
ABUW_0732	876	122	2576.58	64	2616.48	1.01223	103	3105.68	1.01521	99	2870.11	1.01462	99	2957.11	1.02591	107	3099.49	1.0319	61	2918.79	1.03013	117	2961.38	1.02568	23	1571.68	26	941.977	0.957541	22	1039.11	0.983555	27	1301.63	1.01388	15	1536.05	1.01928	28	1292.26	1.00624
ABUW_0733	201	27	758.306	14	896.903	1.03223	25	1063.51	1.03578	24	1154.91	1.05614	25	1168.41	1.06365	23	984.638	1.04184	14	1121.8	1.0637	27	1107.44	1.05662	7	674.241	6	430.237	0.965352	6	448.56	0.984332	5	323.934	0.942591	4	293.37	0.904364	6	355.288	0.947497
ABUW_0734	225	23	627.782	11	660.851	1.01695	20	849.505	1.03092	19	701.133	1.01497	22	831.758	1.04431	22	692.315	1.02057	12	786.111	1.04273	24	752.829	1.03116	5	302.458	5	128.006	0.914196	4	104.472	0.90281	4	76.6058	0.858776	2	43.4527	0.747015	4	74.8436	0.847695
ABUW_0735	213	21	235.961	5	168.097	0.965735	15	222.046	0.981572	10	129.148	0.920304	11	140.535	0.941857	10	193.934	0.982291	7	104.123	0.911535	18	141.935	0.942046	2	223.67	2	130.705	0.954392	2	182.242	1.00954	2	155.774	0.9912	2	134.234	0.950029	2	157.417	0.985708
ABUW_0736	210	44	289.055	19	259.904	0.996272	25	346.793	1.01457	29	250.01	0.981038	31	281.006	1.00464	25	284.729	1.00587	19	271.883	1.00673	42	271.907	0.999799	6	160.653	6	141.57	1.00557	6	128.94	1.00767	7	153.865	1.03291	4	59.1983	0.880766	7	114.001	0.986795
ABUW_0737	609	44	589.851	17	656.259	1.02421	33	718.286	1.01659	31	823.462	1.04458	31	689.311	1.02822	26	685.042	1.02731	19	478.44	0.988105	38	669.064	1.02397	6	113.408	7	193.471	1.08787	5	141.444	1.0625	5	78.8428	0.990969	5	114.438	1.02382	7	111.575	1.02994
ABUW_0738	660	69	958.54	29	1006.42	1.01661	49	1201.13	1.02048	55	853.159	0.98484	46	737.875	0.974729	48	615.375	0.950123	29	534.386	0.940939	63	685.199	0.964337	13	305.418	10	225.797	0.983693	11	233.797	1.00178	11	154.14	0.949037	7	98.6137	0.862005	13	162.183	0.948516
ABUW_0739	939	99	1855.37	43	1618.76	0.99232	83	1833.76	0.988237	81	1534.9	0.975128	76	1383	0.970602	65	1110.14	0.940949	33	603.859	0.873235	94	1157.97	0.946804	32	2051.65	29	2066.28	1.02221	33	1831.85	1.02093	27	1493.27	0.996972	22	1382.31	0.966453	34	1569.14	0.996688
ABUW_0740	228	15	176.762	9	204.092	1.02907	13	188.695	0.998704	13	135.031	0.964556	10	108.602	0.945842	11	120.286	0.957711	6	57.1165	0.87234	18	105.259	0.940744	7	896.351	7	400.021	0.920802	7	368.483	0.924458	7	251.717	0.872289	7	321.546	0.876951	7	313.915	0.893552
ABUW_0741	393	37	565.19	19	499.085	0.9939	29	549.725	0.98606	24	384.642	0.949218	26	404.378	0.965354	20	344.498	0.943367	12	559.796	1.01323	35	423.328	0.970368	11	510.779	12	269.388	0.941614	13	168.911	0.897393	13	168.189	0.893131	8	260.357	0.926839	14	199.153	0.907727
ABUW_0742	762	79	1358.31	39	1051.68	0.976654	61	1303.78	0.984261	66	1099.36	0.972223	62	1092.87	0.980392	60	905.262	0.954992	35	760.19	0.941423	80	964.421	0.963461	13	570.388	13	389.486	0.973794	13	481.93	1.01406	12	378.674	0.984932	9	354.387	0.954949	13	404.997	0.986874
ABUW_0743	228	34	462.995	12	382.437	0.985143	25	472.745	0.99266	21	522.372	1.01631	18	365.112	0.977821	18	397.34	0.987919	15	380.315	0.989693	27	416.284	0.993962	7	375.262	7	302.354	0.99441	7	312.101	1.0121	6	244.405	0.982424	3	120.375	0.861076	7	225.627	0.964916
ABUW_0744	192	13	229.183	6	88.0993	0.884822	11	164.091	0.944442	9	196.735	0.980037	9	159.484	0.961797	6	125.73	0.929656	4	102.179	0.91283	10	146.032	0.949486	4	318.873	4	348.682	1.03246	4	324.849	1.03733	4	336.91	1.04577	4	329.702	1.02727	4	330.487	1.03681
ABUW_0745	2283	289	5593.29	153	6314.62	1.02614	253	7291.61	1.02587	253	8580.34	1.05713	250	7744.38	1.04998	259	8986.76	1.06963	153	9582.94	1.08223	287	8723.61	1.06516	79	6222.82	79	5448.75	1.00478	81	6365.39	1.03786	81	7398.12	1.06125	72	11889.1	1.11456	87	8550.87	1.07411
ABUW_0746	216	39	614.292	26	611.588	1.00964	35	807.66	1.02701	34	828.542	1.04001	38	805.075	1.04291	35	682.821	1.0216	24	542.118	0.998715	42	714.639	1.02724	5	173.641	5	114.869	0.969845	7	113.034	0.981626	6	147.517	1.01722	4	118.624	0.968425	8	126.392	0.990153
ABUW_0747	783	1	0.438807	0	0	0	0	0	0	0	0	0	0	0	0	2	5.03347	1.32551	0	0	0	2	1.25837	1.14377	0	0	0	0	NA	0	0	NA	0	0	NA	0	0	NA	0	0	NA
ABUW_0748	177	3	3.40156	0	0	0	0	0	0	0	0	0	0	0	0	0	0	0	0	0	0	0	0	0	1	35.9177	1	2.72303	0.699958	1	4.23681	0.769187	0	0	0	1	37.8973	1.03015	1	14.0447	0.90811
ABUW_0749	267	0	0	0	0	NA	0	0	NA	0	0	NA	0	0	NA	0	0	NA	0	0	NA	0	0	NA	0	0	0	0	NA	0	0	NA	0	0	NA	0	0	NA	0	0	NA
ABUW_0750	168	7	92.0041	3	103.315	1.02542	6	77.9348	0.967284	6	104.599	1.01733	5	104.038	1.024	5	27.6935	0.8515	3	85.4736	1.00518	7	80.4509	0.990367	2	62.0174	2	27.2718	0.918969	1	19.0685	0.888339	2	34.2226	0.960728	0	0	0	2	17.7637	0.867011
ABUW_0751	894	103	1702.22	50	1706.33	1.01053	78	2207.08	1.02512	73	1842.97	1.01084	77	1697.92	1.00793	67	1065.69	0.946848	39	699.168	0.902507	85	1326.44	0.975478	31	3279.23	32	2793.2	1.00134	29	2500.66	1.00131	29	1829.28	0.962138	20	1605.35	0.921091	30	1978.43	0.965362
ABUW_0752	1326	206	3246.89	100	2574.23	0.979761	149	3248.85	0.989909	149	3350.99	1.00449	147	2840.76	0.99113	139	2722.56	0.984895	90	2121.55	0.9609	179	2758.96	0.986662	33	2021.1	26	1587.15	0.991209	32	1633.36	1.00853	26	1660.86	1.01286	23	1602.43	0.989569	33	1632.22	1.00387
ABUW_0753	252	52	785.475	20	437.382	0.933422	28	611.055	0.955715	27	448.207	0.925833	32	485.706	0.946662	29	428.323	0.928869	23	470.633	0.950007	41	458.217	0.938085	16	686.509	12	247.811	0.894374	13	283.326	0.924946	10	334.609	0.944475	7	406.654	0.948171	13	341.53	0.939902
ABUW_0754	177	36	306.675	12	188.315	0.946252	14	139.525	0.882841	17	130.978	0.887381	18	168.845	0.931786	20	186.439	0.943029	10	130.95	0.907398	25	154.303	0.918981	11	311.853	4	307.704	1.01966	5	283.363	1.0231	5	200.381	0.980655	6	306.492	1.02007	6	263.412	1.0098
ABUW_0755	657	46	608.463	16	432.276	0.965374	33	828.995	1.03185	35	626.228	1.00412	29	469.467	0.975024	30	632.238	1.01282	16	361.614	0.948983	44	522.387	0.987997	10	418.979	12	394.822	1.01393	9	334.85	1.00714	9	284.626	0.987943	6	206.037	0.921744	9	275.171	0.976577
ABUW_0756	366	52	486.976	25	454.482	1.00116	33	586.515	1.0151	39	581.036	1.02374	36	522.949	1.01739	36	645.077	1.04444	26	669.026	1.05439	45	604.522	1.03563	11	745.352	9	663.752	1.00688	11	702.844	1.02772	11	624.794	1.01546	11	700.126	1.01364	12	675.922	1.01918
ABUW_0757	180	24	180.486	12	120.291	0.956999	17	201.099	1.00452	15	132.975	0.959752	16	213.293	1.02965	17	157.066	0.989734	12	155.32	0.995548	24	164.664	0.995848	9	364.539	8	204.022	0.949012	6	302.731	1.01191	8	365.229	1.03881	6	514.017	1.07133	8	393.992	1.04235
ABUW_0758	255	63	521.293	29	340.768	0.954457	36	363.021	0.940671	39	337.603	0.942636	43	305.808	0.939915	37	322.755	0.945406	29	270.853	0.932081	56	309.255	0.940256	20	670.28	18	289.184	0.91659	18	360.063	0.957731	18	379.297	0.964019	13	584.644	1.00312	20	441.335	0.976911
ABUW_0759	348	33	526.798	13	503.049	1.00416	25	600.344	1.00758	26	450.172	0.979436	24	530.976	1.00927	23	373.308	0.962985	12	269.543	0.930149	30	406	0.974056	8	799.28	7	594.649	0.984478	7	527.435	0.983319	7	374.771	0.939402	5	536.12	0.965822	7	479.442	0.964605
ABUW_0760	558	47	783.858	20	674.017	0.990413	36	806.681	0.993728	38	675.411	0.980534	35	552.242	0.963376	29	367.884	0.909331	12	160.984	0.81533	42	439.13	0.932856	14	1154.84	14	1127.27	1.01832	12	930.011	1.00809	11	567.307	0.9455	8	495.55	0.902388	13	664.289	0.95907
ABUW_0761	426	46	673.357	18	567.906	0.987875	32	647.807	0.984574	32	609.849	0.98715	28	533.569	0.978439	24	443.431	0.953438	16	364.155	0.937116	37	487.751	0.966047	12	1299.3	10	1523.47	1.04116	10	1495.55	1.05252	9	1098.14	1.01654	10	1038.77	0.990753	11	1210.82	1.02278
ABUW_0762	675	111	1684.27	38	1554.16	0.999669	76	1800.75	0.998914	74	1737.98	1.00447	72	1570.3	0.999277	61	1163.99	0.959717	30	856.5	0.929371	92	1332.19	0.977406	15	668.825	11	515.852	0.988968	12	648.206	1.03113	12	552.696	1.01359	10	417.146	0.955494	12	539.349	1.00368
ABUW_0763	270	38	1045.49	22	1077	1.01411	36	1124.76	0.999758	32	1278.03	1.02696	35	1053.2	1.0092	31	1087.12	1.01292	20	1128.78	1.02408	38	1136.79	1.01851	10	796.771	10	834.595	1.0271	10	1029.48	1.06689	9	908.55	1.05575	8	896.199	1.03923	10	944.741	1.05458
ABUW_0764	537	73	1444.52	35	1423.59	1.0083	62	1887.46	1.02617	60	1540.18	1.00881	60	1699.91	1.02912	61	1632.7	1.02378	37	1368.08	1.0076	69	1560.22	1.01765	16	2188.36	17	2136.41	1.01833	17	2066.66	1.02791	17	1921.41	1.02153	14	1481.6	0.967143	17	1823.22	1.00799
ABUW_0766	174	14	267.294	6	250.507	1.00171	12	340.876	1.02286	11	217.366	0.972856	12	222.908	0.984987	13	206.674	0.974342	5	159.501	0.949495	15	201.612	0.971275	5	383.231	5	193.632	0.93627	5	255.819	0.984752	3	214.025	0.962295	5	429.188	1.03861	5	299.677	0.999617
ABUW_0767	276	51	1357.12	27	1368.33	1.01129	46	1443.82	0.998242	44	1508.05	1.0143	49	1923.03	1.05292	46	1724.38	1.03902	25	1557.78	1.03179	53	1678.31	1.03514	14	1200.13	14	1081.98	1.00841	13	1458.7	1.05929	14	1314.15	1.05045	13	1299.65	1.03385	14	1357.5	1.04836
ABUW_0768	186	38	625.94	17	542.053	0.991342	33	672.868	0.999651	34	657.703	1.00687	36	794.315	1.03878	28	963.582	1.06401	18	678.177	1.02452	37	773.444	1.03503	4	435.85	5	512.167	1.04143	5	674.801	1.08939	4	706.132	1.10174	4	816.317	1.11164	5	732.417	1.10063
ABUW_0769	1071	119	1282.31	52	1252.84	1.00717	86	1345.17	0.99633	66	784.359	0.935052	63	943.266	0.968906	65	1245.01	1.00399	29	1797.81	1.05695	90	1192.61	0.998331	28	1653.57	27	1447.94	1.00478	25	996.688	0.972053	25	1067	0.981206	22	3164.03	1.1147	28	1742.57	1.03902
ABUW_0770	483	74	1291.04	40	1413.06	1.02206	62	1484.63	1.00881	63	1265.19	0.997614	67	1255.48	1.00468	56	1042.43	0.979979	31	903.532	0.969543	74	1116.66	0.988955	10	1013.81	10	686.785	0.972802	10	760.985	0.999343	12	662.862	0.982933	9	426.245	0.899491	12	616.698	0.966453
ABUW_0771	204	12	124.236	5	212.503	1.08062	9	232.065	1.07471	10	131.203	1.00754	10	177.591	1.05403	8	245.896	1.09673	4	355.565	1.1467	12	227.564	1.08587	2	247.293	3	313.126	1.05073	2	228.458	1.02517	2	118.485	0.942234	2	94.1675	0.885431	2	147.037	0.963444
ABUW_0772	468	52	906.034	27	1065.98	1.03154	47	1021.17	1.00608	47	1289.61	1.04716	49	1227.51	1.04717	46	1201.49	1.04459	26	1098.22	1.03864	52	1204.2	1.04445	7	823.741	8	598.178	0.981459	8	634.886	1.00263	7	688.372	1.01506	7	953.513	1.04331	8	758.924	1.02127
ABUW_0773	642	103	2494.77	56	2554.6	1.01333	89	3102.87	1.01947	85	3164.5	1.03187	88	3333.89	1.04542	83	3073.15	1.03499	57	2586.94	1.019	100	3039.62	1.03322	15	996.785	15	960.759	1.01674	15	1120.02	1.04952	16	1097.29	1.05114	10	932.713	1.0131	16	1050.01	1.03896
ABUW_0774	516	46	1144.28	25	1076.65	1.00222	40	1191.64	0.995338	35	1248.93	1.01191	38	1132.2	1.00689	33	1121.78	1.00525	21	1042.31	1.0027	40	1136.3	1.0068	15	1570.36	16	1260.82	0.993971	16	1354.81	1.01666	15	1363.21	1.02004	15	1472.99	1.01344	16	1397	1.01665
ABUW_0775	1227	139	2191.93	67	2032.78	1.00033	105	2433.53	1.00403	109	2259.78	1.00435	107	2180.73	1.0076	108	2192.17	1.00785	53	1730.65	0.984713	132	2090.83	1.0016	29	1993.12	28	1545.42	0.989627	29	1574.46	1.00569	28	1641.95	1.01319	23	1364.75	0.968747	30	1527.05	0.996919
ABUW_0776	1341	189	3797.76	87	3419.87	0.996467	143	4400.37	1.00984	149	3946.84	1.00541	153	4331.17	1.0251	148	3668.63	1.00333	78	2783.55	0.97535	178	3682.54	1.00372	33	2851.91	33	2314.7	0.99532	33	2267.64	1.00651	31	2246.22	1.00731	27	2239.69	0.988215	33	2251.19	1.00086
ABUW_0777	1107	119	2527.83	59	2210.47	0.992617	101	2946.39	1.01065	96	2883.4	1.01777	99	2478.54	1.00573	80	2301.4	0.995612	51	1860.18	0.975856	108	2380.88	0.999963	25	1765.11	26	1177.33	0.970867	23	1048.26	0.970208	21	801.368	0.935176	16	645.214	0.879616	25	831.613	0.932712
ABUW_0778	231	36	914.884	23	762.258	0.986276	31	878.71	0.984348	30	1119.84	1.02713	32	823.371	0.99475	30	807.039	0.9915	20	842.933	1.00413	33	898.295	1.00534	9	1423.09	8	1564.63	1.03314	8	1635.75	1.05235	9	1372.67	1.03384	6	1602.43	1.03939	9	1536.95	1.04226
ABUW_0779	153	14	193.64	6	232.642	1.03428	10	244.393	1.02145	10	264.853	1.04187	10	325.262	1.07471	12	293.55	1.06201	6	317.573	1.07666	13	300.31	1.06438	0	0	0	0	NA	0	0	NA	0	0	NA	0	0	NA	0	0	NA
ABUW_0780	315	25	572.738	14	592.462	1.01466	19	718.813	1.02069	22	625.638	1.01202	21	606.699	1.01564	17	690.028	1.03209	12	615.792	1.02355	25	634.539	1.02093	5	172.157	6	210.313	1.04627	5	195.208	1.05065	7	218.633	1.06985	5	155.065	1.00768	7	189.635	1.04486
ABUW_0781	756	78	1293.46	34	1058.15	0.983876	60	1313.66	0.991934	62	1135.89	0.983055	57	996.581	0.974842	49	758.349	0.938304	30	711.663	0.93928	67	900.62	0.960939	21	2020.17	20	1860.55	1.01107	19	1232.8	0.97359	19	1141.39	0.963812	17	1106.15	0.936998	21	1160.11	0.958848
ABUW_0782	951	114	2443.96	59	2043.95	0.986769	95	2744.5	1.00559	95	2368.1	0.996113	97	2419.51	1.00697	90	1921.9	0.976537	51	1563.07	0.958208	112	2068.14	0.98613	31	3470.83	33	3791	1.03233	31	3405.53	1.03267	26	2897.95	1.01495	22	3267.32	1.01396	31	3190.27	1.02097
ABUW_0783	357	22	345.82	9	414.222	1.03389	20	481.735	1.03486	17	437.439	1.03149	17	276.497	0.979589	15	253.216	0.967249	7	201.381	0.946423	20	292.133	0.985908	8	407.209	8	775.41	1.10157	9	740.806	1.10945	8	494.261	1.06393	8	442.427	1.03431	9	559.165	1.07396
ABUW_0784	381	51	801.525	23	801.524	1.01021	38	1026.5	1.02344	40	1070.67	1.03873	44	990.616	1.0354	40	992.794	1.0357	27	764.696	1.00852	49	954.694	1.03029	8	758.087	11	512.026	0.972432	10	512.598	0.986351	10	545.703	0.995526	9	534.211	0.972829	11	530.837	0.985038
ABUW_0785	369	37	1017.39	20	886.303	0.992123	35	1453.72	1.03832	33	1327.41	1.03561	34	1406.79	1.04978	33	1717.59	1.07603	21	1790.96	1.08558	37	1560.69	1.06297	11	871.326	12	1083.26	1.04845	11	1143.44	1.06883	10	1501.13	1.10979	9	2138.82	1.15007	11	1594.46	1.11189
ABUW_0786	531	30	399.544	17	625.384	1.06898	27	521.707	1.02607	27	690.058	1.07283	26	534.075	1.04544	26	754.696	1.09065	12	758.789	1.09512	31	684.404	1.07722	9	735.263	9	507.775	0.975202	11	378.686	0.952494	10	262.979	0.903955	6	382.187	0.929616	11	341.284	0.930747
ABUW_0787	399	71	1138.06	36	983.85	0.991116	56	1261.38	1.00381	57	1245.04	1.01222	49	1192.64	1.01426	55	1332.1	1.02833	33	1169.22	1.01784	61	1234.75	1.01823	10	237.312	10	362.04	1.07395	9	383.923	1.09485	9	427.979	1.11577	8	407.694	1.09938	9	406.532	1.10316
ABUW_0788	219	40	457.945	20	357.993	0.977918	33	559.119	1.01695	33	589.207	1.03375	34	729.857	1.06798	34	737.548	1.06989	26	910.424	1.10087	43	741.759	1.06999	11	743.997	12	590.624	0.992562	12	791.179	1.04267	12	1001.51	1.07748	10	1622.89	1.1333	12	1138.53	1.08827
ABUW_0789	351	78	1075.62	42	1024.42	1.00382	60	1353.72	1.02107	60	1292.92	1.02472	66	1268.62	1.0294	68	1352.17	1.03763	45	1143.38	1.02212	77	1264.27	1.02857	17	1283.88	21	918.533	0.979603	19	1130.56	1.0192	20	1220.93	1.03198	19	969.091	0.982588	23	1106.86	1.0125
ABUW_0790	1098	210	2651.91	104	2232.94	0.987657	161	2774.64	0.995974	159	2579.26	0.996611	165	2768.48	1.01377	148	2872.45	1.01824	92	2551.67	1.00959	203	2692.96	1.00969	49	2762.24	50	2731.65	1.01994	50	2894.79	1.04086	45	3238.48	1.0594	44	4166.32	1.08092	53	3433.2	1.06082
ABUW_0791	918	145	1709.48	84	1544.23	0.99688	107	1688.76	0.988171	114	1849.56	1.01075	117	1837.12	1.01748	107	1862.26	1.01898	76	2017.78	1.0353	139	1891.68	1.02078	49	2335.79	49	2283.29	1.0185	48	2178.51	1.02636	50	2450.07	1.04483	38	2261.18	1.01793	53	2296.59	1.02986
ABUW_0792	516	85	1454.04	39	1546.19	1.01828	66	2054.66	1.03681	69	1512.92	1.00557	69	1628.82	1.0228	63	1635.3	1.02313	41	1389.7	1.00874	84	1541.68	1.01526	15	2251.67	17	2219.08	1.01951	15	2279.79	1.03657	16	2088.29	1.02871	14	2064.21	1.01019	16	2144.09	1.02563
ABUW_0793	300	40	1203.25	23	1268.56	1.01715	40	1663.25	1.03381	34	1308.87	1.01147	32	1054.58	0.991355	33	740.01	0.94453	17	627.272	0.932497	38	932.683	0.974797	12	1261.16	12	1439.72	1.03783	13	977.817	1.00337	12	668.715	0.9555	9	591.536	0.915023	14	746.023	0.962763
ABUW_0794	459	13	426.738	8	239.508	0.93446	10	272.042	0.928668	11	316.646	0.960695	8	293.239	0.960182	11	635.149	1.05962	7	1022.11	1.12431	15	566.787	1.04436	3	218.236	3	256.374	1.04139	3	47.0364	0.844152	2	28.2456	0.770884	1	242.421	1.03746	3	105.901	0.936617
ABUW_0795	177	41	783.563	21	864.698	1.02314	35	910.518	1.01023	30	729.208	0.990756	35	855.43	1.0195	33	876.827	1.02248	21	809.431	1.01852	41	817.724	1.01321	9	1167.66	10	1182.79	1.02293	10	1199.75	1.0384	10	1318.81	1.0545	9	1760.04	1.08081	10	1426.2	1.0585
ABUW_0796	324	69	1459.75	39	1696.9	1.02996	53	1620.89	1.00406	55	2025.28	1.04377	61	1713.41	1.02879	60	1774.16	1.03324	38	1729.89	1.0358	66	1810.69	1.03553	18	1851.77	18	1777.26	1.01621	17	1635.18	1.01955	18	1720.43	1.02894	17	1902.17	1.02635	18	1752.59	1.02483
ABUW_0797	384	59	1136.96	33	1318.16	1.02961	48	1480.84	1.02573	47	1540.01	1.04058	48	1694.77	1.05941	49	1943.31	1.07764	33	2238.43	1.09966	57	1854.13	1.07087	12	1202.87	12	999.478	0.998246	13	1013.61	1.01373	11	1130.44	1.03043	11	1221.95	1.02477	14	1122	1.0229
ABUW_0798	744	96	2882.51	61	2826.18	1.00763	84	3742.07	1.02529	92	4121.98	1.04779	88	3878.81	1.04631	87	4009.35	1.05082	60	4424.17	1.06835	99	4108.58	1.05349	40	4613.29	42	4243.81	1.01093	41	4766.9	1.03911	40	5196.24	1.05417	33	6779.86	1.07725	42	5581	1.05726
ABUW_0799	312	4	16.1694	0	0	0	1	8.5803	0.90375	2	4.16701	0.820337	2	9.45193	0.939463	2	7.54302	0.908549	1	4.45027	0.85216	4	6.40306	0.888053	2	64.1342	0	0	0	0	0	0	0	0	0	0	0	0	0	0	0
ABUW_0800	171	6	104.786	2	161.586	1.06702	4	162.933	1.0498	3	72.9132	0.952167	4	184.301	1.0806	5	186.04	1.08258	2	98.6723	1.00688	6	135.482	1.04088	4	195.542	5	248.91	1.05139	5	292.918	1.08528	5	188.227	1.03357	5	464.728	1.14546	5	315.291	1.09517
ABUW_0801	1002	123	2490.68	63	2309.91	1.00033	102	3117.3	1.02032	103	2780.96	1.01493	103	2303.12	0.998223	89	1778.49	0.963972	54	1415.09	0.943314	122	2069.42	0.983763	22	4813.98	20	5016.06	1.02646	21	4327.82	1.02179	20	3632.33	1.00169	18	3128.74	0.961332	22	3696.3	0.997205
ABUW_0802	120	12	96.9072	5	96.1431	1.00918	9	137.13	1.03699	9	148.175	1.05666	9	103.497	1.01668	6	80.943	0.984393	5	68.6279	0.971035	11	100.311	1.01216	4	370.706	4	364.377	1.01918	4	314.04	1.01439	4	345.214	1.02924	3	268.613	0.976788	4	309.289	1.00817
ABUW_0803	348	26	400.456	16	530.92	1.0472	22	568.549	1.03744	21	644.899	1.06354	19	453.133	1.02409	17	434.118	1.01834	15	382.898	1.0088	22	478.762	1.03077	8	758.047	9	766.618	1.02273	9	901.761	1.05662	8	808.382	1.04698	8	821.11	1.03388	9	843.751	1.04623
ABUW_0804	4896	568	11466	299	11797.8	1.01397	485	14726.8	1.02386	481	14038	1.0272	481	12736.2	1.02174	470	11872.4	1.01238	284	10253.3	1.00038	561	12225	1.016	136	17129.1	140	13892.9	0.995228	139	13198.5	1.0026	138	12555.1	0.997888	117	11172.8	0.961808	143	12308.8	0.988439
ABUW_0805	399	44	710.716	23	752.69	1.01774	35	768.984	1.00053	39	813.426	1.01822	36	626.482	0.99209	37	664.884	0.999152	24	481.099	0.965355	50	646.473	0.995461	12	538.979	11	410.081	0.987271	12	508.341	1.02774	12	424.648	1.00735	10	456.539	0.998959	13	463.176	1.01208
ABUW_0806	507	56	682.595	28	620.223	0.997646	47	904.867	1.02813	41	770.228	1.01633	43	864.001	1.03845	43	846.91	1.03592	26	719.558	1.02107	54	800.174	1.02823	10	702.499	12	902.059	1.05248	12	982.445	1.07674	11	1042.69	1.09027	11	1548.74	1.1348	12	1191.29	1.10183
ABUW_0807	363	61	1009.46	28	916.414	0.99753	44	1250.46	1.01892	51	1316.26	1.03552	46	1097.18	1.01893	37	953.353	1.00039	22	741.443	0.975621	58	1027.06	1.00993	9	1082.71	10	1193.19	1.03343	10	851.298	1.00511	10	710.187	0.983353	7	762.407	0.972724	10	774.631	0.987877
ABUW_0808	3447	398	7641.23	192	6817.14	0.995243	331	8664.56	1.00691	332	7865.67	1.00414	313	6948.13	0.996068	290	5600.37	0.967352	154	4414.39	0.94539	386	6207.14	0.980838	81	7557.27	84	6203.49	0.996729	80	5673.47	0.99936	82	5432.33	0.995337	60	4954.02	0.962543	88	5353.27	0.986555
ABUW_0809	390	30	527.593	14	362.107	0.960848	26	624.475	1.01273	25	581.347	1.01318	27	604.341	1.02566	23	651.34	1.03527	16	392.338	0.977178	28	557.341	1.01478	8	863.682	7	878.812	1.02349	7	835.348	1.03087	7	1100.77	1.07032	6	810.161	1.01345	7	915.427	1.03977
ABUW_0810	543	56	1198.51	28	1000.75	0.986562	48	1292.31	1.00007	51	1404.82	1.02138	52	1460.74	1.03361	51	1474.67	1.03484	30	1115.02	1.00535	59	1363.81	1.02439	11	695.155	12	819.185	1.04178	14	966.248	1.07598	11	901.628	1.07261	9	1458.11	1.12773	14	1108.66	1.09373
ABUW_0811	267	29	650.319	16	777.437	1.03363	24	718.708	1.00341	25	726.188	1.01495	25	581.033	0.993819	25	536.793	0.98285	16	394.761	0.951646	32	559.694	0.988314	10	913.705	11	1003.82	1.03305	11	777.62	1.01496	11	665.151	0.996996	8	597.886	0.962306	11	680.219	0.993125
ABUW_0812	507	7	35.5218	1	22.4806	0.950212	4	74.1179	1.08975	2	27.2893	0.965306	2	11.5297	0.864084	2	39.2171	1.02072	1	17.2535	0.923606	4	23.8224	0.956097	2	38.3966	1	2.90352	0.699639	0	0	0	0	0	0	0	0	0	0	0	0
ABUW_0813	405	43	1065.83	23	1209.41	1.02679	37	1342.36	1.02117	36	1371.87	1.03381	32	1028.28	1.00366	33	1160.98	1.01897	18	1348.12	1.044	42	1227.31	1.02592	24	3664.25	23	3358.65	1.01048	23	3081.63	1.01349	23	3106.64	1.01695	18	4310.75	1.04562	23	3499.67	1.02603
ABUW_0814	198	31	599.304	16	773.826	1.04374	27	724.033	1.01552	24	849.63	1.04663	24	735.609	1.03451	27	854.931	1.05409	18	601.11	1.01482	32	760.32	1.03844	6	160.623	6	153.784	1.0159	6	231.326	1.08039	5	224.057	1.08214	4	318.013	1.11952	6	257.799	1.09456
ABUW_0815	1245	128	2372.42	65	2974.71	1.0399	107	2836.43	1.0141	111	3085.03	1.03517	116	2977.83	1.03739	103	2917.62	1.03478	64	3028.76	1.04517	136	3002.31	1.03812	24	1488.98	28	1537.26	1.0253	26	1498.8	1.03584	29	1615.29	1.04923	24	2279.07	1.08299	31	1797.72	1.05698
ABUW_0817	1356	136	2307.07	67	2233.11	1.00594	116	2497.36	1.0006	105	2253.09	0.997156	101	2103.75	0.996432	94	1979.72	0.987904	51	2265.33	1.01214	125	2150.47	0.998619	33	2998.61	34	2068.57	0.97506	32	1682.19	0.963119	30	1738.5	0.967188	20	2032.51	0.967304	33	1817.74	0.96599
ABUW_0818	1188	131	1861.11	67	2102.11	1.02619	107	2929.93	1.05149	95	2228.89	1.02424	80	1474.86	0.978447	64	941.383	0.919075	30	580.138	0.867806	111	1306.32	0.961976	38	3933.75	42	3973.03	1.02257	39	2980.29	1.0005	38	2012.85	0.950828	22	1090.15	0.840281	41	2027.76	0.94458
ABUW_0819	912	64	291.236	3	41.0324	0.753179	8	54.1775	0.761351	7	48.3261	0.761905	9	30.0264	0.717143	12	53.8551	0.788061	15	120.465	0.903399	29	63.1683	0.810299	8	121.315	3	63.2728	0.940226	4	18.9162	0.803891	8	38.8647	0.889537	10	539.649	1.23447	11	199.143	1.09753
ABUW_0820	369	36	509.891	20	711.376	1.05389	31	938.62	1.07273	29	821.799	1.06365	31	931.115	1.08542	30	873.878	1.07799	17	716.061	1.05715	36	835.713	1.07152	12	927.235	13	935.482	1.02243	13	1000.59	1.04449	14	1129.52	1.0644	9	1092.1	1.04577	14	1074.07	1.0515
ABUW_0821	855	141	3302.87	79	2947.79	0.995295	123	3592.97	1.00127	117	3486.15	1.00747	121	3282.72	1.00747	122	2993.88	0.995041	72	2681.8	0.988232	138	3111.14	0.999974	42	5455.89	40	5226.89	1.01599	41	4818.22	1.01957	41	4711.41	1.01936	32	5335.89	1.01938	42	4955.18	1.01939
ABUW_0822	462	87	1898.22	44	2125.01	1.02502	75	2377.46	1.02042	72	2210.58	1.02052	72	1713.06	0.995102	63	1328.46	0.961355	36	995.693	0.933269	83	1561.95	0.982511	23	3875.74	23	3133.99	0.994856	23	2421.95	0.976538	23	1779.7	0.936655	19	1251.37	0.861978	23	1817.67	0.932098
ABUW_0823	918	172	4003.07	88	3690.18	0.99954	143	4482.67	1.0052	130	3877.13	0.996055	141	3614.31	0.995162	131	3063.89	0.973008	65	1879.87	0.919342	161	3108.8	0.975035	37	4182.34	37	4169.9	1.02096	38	3617.16	1.01697	38	3066.99	0.997954	29	2315.25	0.938543	41	2999.8	0.988206
ABUW_0824	627	66	1172.16	35	1357.14	1.02944	55	1543.65	1.02723	54	1475.04	1.03081	54	1574.09	1.04604	48	1366.07	1.02777	33	1350.35	1.03224	64	1441.39	1.03441	17	1710.99	19	1616.4	1.01424	17	1749.53	1.0378	15	1801.39	1.04531	15	2092.74	1.05114	17	1881.22	1.04462
ABUW_0825	1248	188	3736	91	3439.58	0.999372	156	4042.54	1.00054	155	4618.43	1.02845	160	4634.1	1.03587	155	4891.26	1.04293	96	4387.51	1.03467	182	4632.82	1.0355	43	3951.04	45	4238.57	1.03009	45	4551.1	1.05263	46	5089.38	1.07174	41	5723.13	1.07518	48	5121.2	1.06637
ABUW_0826	1305	262	4026.51	118	2736.49	0.959546	193	3473.86	0.969764	176	2686.84	0.946591	173	2689.2	0.95652	146	2855.17	0.963058	87	3066.59	0.980175	215	2824.45	0.961888	51	5145.44	45	2968.49	0.952778	50	1732.25	0.899591	47	1702.8	0.893761	39	1790.87	0.872633	57	1741.97	0.889054
ABUW_0827	1602	224	4544	117	4908.99	1.02036	188	5507.32	1.01596	190	5787.44	1.03242	184	5698.91	1.03729	182	6969.81	1.06357	112	6176.89	1.05308	212	6158.26	1.04699	43	4019.35	44	3681.43	1.01039	43	3905.07	1.03144	45	4828.17	1.06259	32	5360.16	1.06344	47	4697.8	1.05271
ABUW_0828	675	81	1390.42	39	1506.49	1.02073	68	1632.25	1.01162	65	1883.61	1.0406	73	2144.28	1.06377	70	2293	1.07298	40	2166.06	1.07021	83	2121.74	1.0623	20	1540.01	19	1615.24	1.02727	19	1807.78	1.05497	18	2406.48	1.09702	19	2901.1	1.11248	20	2371.79	1.08913
ABUW_0829	1335	158	3214.04	85	3175.74	1.00864	128	4094.89	1.02274	134	4389.25	1.04168	138	4465.24	1.0504	135	5482.63	1.07741	85	5239.12	1.07593	164	4894.06	1.06204	29	4217.56	29	4170.37	1.01993	29	4305.24	1.03759	29	4361.23	1.04297	27	4719.41	1.03851	31	4461.96	1.03954
ABUW_0830	600	66	967.459	34	956.406	1.00871	56	1372.31	1.03732	54	1274.02	1.03684	57	1236.93	1.03974	54	1438.19	1.05946	36	1484.13	1.06827	63	1358.32	1.05153	16	1360.67	12	1617.96	1.04291	13	1744.22	1.06591	15	2223.55	1.10288	11	2330.87	1.09898	16	2099.54	1.08937
ABUW_0831	1188	161	3259.11	80	2567.11	0.978905	141	4030.8	1.01871	135	3698.41	1.01709	146	4205.6	1.04094	135	4172.94	1.04003	83	2988.81	1.00355	158	3766.44	1.02639	30	3127.76	31	3727.56	1.04319	31	3486	1.04852	29	3707.83	1.06086	26	3443.05	1.03618	31	3545.63	1.04866
ABUW_0832	885	121	1954.78	61	2668.07	1.05103	101	2586.68	1.02789	99	2467.77	1.03124	102	2854.03	1.05676	100	3741.99	1.09241	63	3917.94	1.10192	119	3245.43	1.0732	28	2014.15	27	2209	1.03283	32	2514.95	1.06265	28	3124.73	1.09608	23	4267.26	1.12918	34	3302.31	1.0974
ABUW_0833	906	88	1522.26	47	1542.56	1.01195	78	1681.7	1.00336	79	1965.18	1.0342	77	2058.67	1.04694	74	2117.12	1.05079	48	1638.73	1.02371	90	1944.92	1.03935	11	1226.34	9	1166.55	1.0151	9	1181.23	1.03036	10	1397.2	1.05565	7	1346.62	1.03582	10	1308.35	1.04064
ABUW_0834	1017	108	1954.81	45	1828.66	1.00147	95	2425.25	1.01913	82	2443.67	1.02993	89	2609.5	1.04528	88	2941.76	1.06107	53	2860.66	1.06234	104	2713.9	1.05009	21	3252.03	22	3511.9	1.03091	22	4400.82	1.07267	20	5551.33	1.10862	20	8853.73	1.16485	23	6268.63	1.1188
ABUW_0835	687	51	636.927	21	806.265	1.04114	43	967.107	1.04657	44	924.077	1.04969	44	1053.98	1.07279	45	1135.75	1.08315	25	1155.57	1.08937	50	1067.34	1.07439	13	1027.04	14	638.626	0.962128	14	742.413	0.994656	14	963.769	1.03024	12	1856.51	1.10661	14	1187.57	1.05127
ABUW_0836	2880	16	94.5592	2	22.6345	0.822696	3	42.7392	0.881952	3	37.9015	0.878958	5	32.455	0.871239	4	40.6363	0.897863	2	8.66717	0.713861	7	29.915	0.859054	3	20.4876	0	0	0	1	2.09702	0.751542	0	0	0	0	0	0	1	0.699008	0.586088
ABUW_0837	678	82	1531.28	44	1795.44	1.03109	62	1754.81	1.00834	57	1974.9	1.03407	59	1818.92	1.03031	61	1644.2	1.0171	35	1279.02	0.991793	70	1679.26	1.01962	23	4657.85	23	4138.2	1.00659	24	4197.73	1.02209	24	3996.04	1.01851	19	3411.49	0.978305	24	3868.42	1.00757
ABUW_0838	807	131	2942.11	73	2638.99	0.995952	107	3068.65	0.995549	111	2914.06	0.999027	106	2519.32	0.988373	99	2165.13	0.967896	67	1472.82	0.927388	129	2267.83	0.974071	29	5477.05	27	4534.71	0.9978	30	4506.71	1.01077	27	3903.69	0.994225	22	3174.42	0.945059	31	3861.61	0.985939
ABUW_0839	435	49	797.071	22	767.084	1.00518	34	863.539	1.00071	36	1072.19	1.03966	37	925.335	1.02737	35	763.997	1.00231	20	549.154	0.967573	43	827.67	1.01256	12	1458.51	14	1240.48	1.00115	13	1174.91	1.00813	12	1090.71	1.00052	11	1359.07	1.01251	13	1208.23	1.00723
ABUW_0840	435	28	530.118	15	477.188	0.996418	27	724.179	1.03221	24	691.384	1.03555	21	492.615	0.998853	23	435.618	0.982267	11	349.13	0.961902	28	492.187	0.998109	8	565.946	8	613.229	1.03132	8	569.137	1.03572	8	607.574	1.04786	8	485.426	1.00074	8	554.046	1.02928
ABUW_0841	351	36	443.084	19	440.625	1.00948	29	399.197	0.975659	27	430.053	0.996337	30	494.64	1.02236	28	506.856	1.02534	19	382.932	0.996084	34	453.62	1.01073	9	1155.14	9	1203.48	1.02643	8	1018.73	1.01939	8	928.667	1.00999	7	912.597	0.989063	8	953.33	1.00674
ABUW_0842	1455	94	773.397	32	550.58	0.965643	61	689.708	0.97427	23	88.5247	0.712615	5	20.8424	0.545228	4	14.2611	0.487876	1	5.37797	0.389497	31	32.2515	0.597328	7	138.971	9	173.189	1.04875	3	16.4512	0.769628	1	2.09852	0.489625	0	0	0	3	6.18324	0.621141
ABUW_0843	3177	480	9666.11	253	8566.13	0.994364	392	9677.36	0.989979	358	6390.33	0.945332	307	4589.65	0.912766	228	3136.79	0.861222	115	2812.3	0.859074	417	4232.27	0.900967	112	6372.79	110	6380.53	1.02149	102	3630.9	0.965038	94	2411.07	0.911283	52	1680.52	0.833213	107	2574.17	0.912366
ABUW_0844	1251	175	4455.36	94	4268.01	1.00458	146	5137.8	1.00919	138	3709.45	0.975971	122	2601.55	0.939302	105	1979.69	0.902184	58	1852.22	0.904009	156	2535.73	0.93488	41	2849.28	35	2247.1	0.991742	35	1240.28	0.931565	35	876.585	0.884222	16	560.014	0.7915	40	892.292	0.878776
ABUW_0845	627	111	2597.95	59	2926.81	1.02585	101	3181.83	1.01738	96	3003.31	1.01955	90	2452.84	1.00089	82	1991.03	0.973182	43	1833.1	0.970568	107	2320.07	0.993085	25	4811.13	23	3779.23	0.991244	23	3572.67	0.998003	22	3095.13	0.980807	17	3061.14	0.958313	23	3242.98	0.980001
ABUW_0846	2061	271	5899.62	131	4942.8	0.986998	221	5781.33	0.987071	232	7128.63	1.02543	242	9242.08	1.06582	249	13725.9	1.11791	155	18495.7	1.15838	281	12148.1	1.10109	71	7127.48	69	5162.21	0.981123	73	6956.61	1.03202	71	9213.93	1.07224	67	17870.4	1.15325	75	11347	1.09357
ABUW_0847	978	2	8.55498	0	0	0	0	0	0	1	2.42853	0.833171	1	2.67098	0.859106	1	5.61378	0.952977	0	0	0	2	2.67832	0.857704	1	8.19342	0	0	0	0	0	0	0	0	0	0	0	0	0	0	0
ABUW_0848	312	1	1.88873	0	0	0	0	0	0	1	16.9836	1.2918	0	0	0	0	0	0	1	14.3674	1.26965	1	7.83776	1.1915	1	8.15111	1	3.37954	0.911637	0	0	0	1	5.23292	0.980541	1	31.314	1.21365	1	12.1823	1.08514
ABUW_0849	258	4	6.7895	0	0	0	0	0	0	0	0	0	0	0	0	0	0	0	0	0	0	0	0	0	0	0	0	0	NA	0	0	NA	0	0	NA	0	0	NA	0	0	NA
ABUW_0850	696	5	45.3893	2	26.3817	0.939049	2	30.9669	0.937888	1	4.86233	0.703828	1	2.67657	0.645563	0	0	0	1	10.3861	0.828934	2	4.48125	0.708649	1	4.06774	0	0	0	0	0	0	0	0	0	0	0	0	0	0	0
ABUW_0851	789	95	2704.18	52	3279.17	1.03551	86	3237.96	1.01431	81	2820.59	1.00589	80	2787.42	1.01214	73	2590.4	1.00224	50	2382.58	0.99851	89	2645.25	1.00485	14	3198.77	17	3321.91	1.02604	17	3871.76	1.05879	16	3340.34	1.04425	13	2400.49	0.98176	17	3204.2	1.03232
ABUW_0852	1272	10	49.7063	1	7.9134	0.769208	3	46.4975	0.980764	0	0	0	1	8.03481	0.774764	2	11.2443	0.814308	2	16.9358	0.879008	2	9.05372	0.787747	0	0	0	0	NA	0	0	NA	0	0	NA	0	0	NA	0	0	NA
ABUW_0853	1374	231	5430.77	102	2670.97	0.917111	158	3216.4	0.91864	166	3134.69	0.927332	171	2935.28	0.929393	152	2510.19	0.907315	101	2489.8	0.916312	213	2767.49	0.920598	48	5382.98	45	3154.42	0.954724	43	3006.8	0.962576	43	2416.51	0.933686	27	1316.73	0.822547	46	2246.68	0.916692
ABUW_0854	474	86	2502.93	44	2923.95	1.03061	65	2710.27	1.00064	69	2640.92	1.00742	59	2194.97	0.991429	56	2114.86	0.985892	35	2461.21	1.01232	76	2352.99	0.999719	20	4218.52	19	3532.06	0.999197	21	3271.47	1.0034	20	2956.61	0.992025	16	4748.06	1.03934	23	3658.71	1.0133
ABUW_0855	381	36	606.257	17	606.663	1.0103	30	586.076	0.98523	26	652.728	1.0101	17	649.518	1.01709	20	599.882	1.00646	10	1272.32	1.10769	28	793.613	1.04248	7	657.727	7	589.095	1.00759	8	426.353	0.981101	5	462.113	0.99235	5	846.012	1.05828	8	578.159	1.01506
ABUW_0856	561	106	2785.97	57	3192.24	1.02808	87	3301.15	1.01288	93	3989.24	1.04796	90	3820.33	1.04873	88	3686.71	1.04432	52	5029.27	1.08877	102	4131.39	1.05861	22	1909.08	22	1322.87	0.97562	21	1555.32	1.00953	21	2146.12	1.0539	18	4065.63	1.12991	22	2589.02	1.07233
ABUW_0857	1386	215	5478.86	119	6492.14	1.03249	172	6836.69	1.01992	180	6589.94	1.02482	183	7460.85	1.04785	173	7694.96	1.0521	113	9008.4	1.07704	211	7688.54	1.0515	56	5609.07	55	4787.9	1.0016	54	4190.02	0.998742	50	3882	0.990375	47	4094.98	0.977846	57	4055.67	0.989269
ABUW_0858	1185	226	6147.88	116	5538.99	0.996533	191	6278.4	0.992679	189	6065.45	0.998506	182	5052.49	0.983102	173	3925.8	0.949404	92	3391.17	0.939577	214	4608.73	0.970465	46	4455.4	49	4054.83	1.00959	52	3654.97	1.01039	42	3277.57	0.998367	34	2893.95	0.961247	53	3275.5	0.991465
ABUW_0859	450	36	767.171	20	1081.78	1.05529	25	945.206	1.01818	29	1031.44	1.03959	31	893.277	1.02776	27	689.673	0.993966	13	342.859	0.91313	34	739.312	1.00292	12	913.397	11	697.2	0.987672	11	609.841	0.984776	10	563.964	0.975434	10	466.085	0.926991	12	546.63	0.9643
ABUW_0860	654	4	7.75831	0	0	0	0	0	0	1	2.4367	0.84659	0	0	0	1	2.50885	0.860836	0	0	0	2	1.23639	0.77049	0	0	0	0	NA	0	0	NA	0	0	NA	0	0	NA	0	0	NA
ABUW_0861	288	2	12.9941	1	15.8321	1.03612	1	3.10175	0.795225	1	12.1933	0.991857	1	5.34477	0.89443	1	12.5381	1.00318	2	101.847	1.27342	2	32.9807	1.128	0	0	0	0	NA	0	0	NA	0	0	NA	0	0	NA	0	0	NA
ABUW_0862	1887	2	3.70187	0	0	0	1	3.10266	0.965842	0	0	0	0	0	0	0	0	0	0	0	0	0	0	0	0	0	0	0	NA	0	0	NA	0	0	NA	0	0	NA	0	0	NA
ABUW_0863	207	24	317.898	7	122.929	0.885599	18	195.542	0.923812	13	100.077	0.846896	12	109.588	0.871797	9	77.8974	0.824714	7	77.326	0.836619	19	91.2219	0.84645	11	451.522	10	143.677	0.878664	4	12.978	0.593581	2	10.4047	0.544956	2	26.4874	0.619829	6	16.6234	0.596133
ABUW_0864	525	67	1853.46	33	1492.98	0.981845	53	1788.62	0.984989	44	1301.18	0.953337	38	1243.61	0.95712	33	1716.19	0.997812	22	2930.4	1.07207	50	1797.84	1.00376	15	2655.17	17	1857.04	0.976777	15	792.29	0.884598	16	1168.86	0.931136	15	3512.13	1.06227	18	1824.43	0.98254
ABUW_0865	933	163	4158.84	87	3496.22	0.987447	134	3226.69	0.955339	111	2615.9	0.938745	95	1673.2	0.891568	83	1348.54	0.86116	38	1441.28	0.881118	138	1769.73	0.897318	48	6473.19	53	4177.74	0.966752	46	2315.2	0.907112	39	1686.31	0.862421	25	1232.58	0.786972	49	1744.69	0.858938
ABUW_0866	486	87	1643.32	45	1326.07	0.982079	72	1515.98	0.978869	53	979.922	0.931673	48	561.516	0.870656	47	474.848	0.84617	18	306.832	0.803343	66	580.78	0.873349	20	2030.64	22	1483.41	0.9822	20	1077.69	0.95622	20	593.587	0.877532	11	445.916	0.807251	21	705.731	0.892533
ABUW_0867	1275	49	138.093	1	16.5702	0.732123	1	3.10655	0.474369	0	0	0	0	0	0	1	5.02534	0.576398	1	1.30561	0.428143	2	1.58274	0.430519	10	133.672	0	0	0	0	0	0	1	2.61531	0.523536	1	4.4141	0.538236	1	2.34314	0.498154
ABUW_0868	393	2	3.42493	0	0	0	0	0	0	0	0	0	0	0	0	0	0	0	0	0	0	0	0	0	0	0	0	0	NA	0	0	NA	0	0	NA	0	0	NA	0	0	NA
ABUW_0869	366	2	7.13486	0	0	0	0	0	0	0	0	0	1	5.34845	0.97133	0	0	0	0	0	0	1	1.33711	0.791426	0	0	0	0	NA	0	0	NA	0	0	NA	0	0	NA	0	0	NA
ABUW_0870	1836	13	74.8739	0	0	0	3	18.6423	0.800951	1	4.90622	0.638589	1	2.66824	0.581032	4	20.0451	0.836241	2	20.9911	0.85448	6	12.1526	0.772855	2	39.2631	0	0	0	3	24.3865	0.975787	1	15.9705	0.920797	2	114.36	1.17434	3	51.5722	1.06809
ABUW_0871	711	3	8.97023	0	0	0	0	0	0	0	0	0	1	5.34117	0.941825	1	2.50532	0.841754	0	0	0	1	1.96162	0.81136	0	0	0	0	NA	0	0	NA	0	0	NA	0	0	NA	0	0	NA
ABUW_0872	2841	10	39.2369	0	0	0	0	0	0	0	0	0	0	0	0	1	4.99598	0.739477	3	12.338	0.868917	4	4.33349	0.723131	7	70.315	1	3.67378	0.653578	1	2.71282	0.630194	0	0	0	1	13.2106	0.785115	2	5.30779	0.690936
ABUW_0873	1197	8	37.6351	1	5.52605	0.758599	2	9.32097	0.800232	2	9.8077	0.821817	1	10.656	0.846583	1	19.9807	0.925388	1	59.0244	1.07104	2	24.8672	0.954177	4	61.6555	0	0	0	0	0	0	0	0	0	0	0	0	0	0	0
ABUW_0874	1434	12	70.7224	3	44.1987	0.948563	1	6.21245	0.659421	0	0	0	3	21.3153	0.854587	4	20.0274	0.843554	2	23.8551	0.877742	4	16.2995	0.818141	1	17.6063	1	7.33431	0.912225	1	2.75766	0.804452	0	0	0	0	0	0	1	0.919222	0.642259
ABUW_0875	1167	95	542.654	6	78.6817	0.756943	17	121.127	0.786105	17	169.399	0.845777	24	130.659	0.825814	28	130.165	0.821935	19	190.428	0.882716	55	155.163	0.845988	22	694.228	11	132.724	0.815189	15	120.914	0.81765	13	100.565	0.785627	7	162.518	0.816344	22	127.999	0.808843
ABUW_0876	891	77	364.247	6	97.6322	0.83753	9	59.0113	0.742571	11	54.0039	0.746958	16	69.4142	0.795851	14	60.1406	0.773307	20	196.934	0.937084	39	95.1232	0.83428	11	229.371	4	29.5548	0.766036	3	24.9653	0.759183	5	25.2373	0.749625	4	88.0478	0.886573	11	46.0835	0.820187
ABUW_0877	195	17	355.059	10	516.182	1.05929	13	403.699	1.00727	17	557.487	1.06018	15	491.5	1.04992	16	872.715	1.12494	9	1161.33	1.1635	18	770.758	1.10781	4	563.67	4	447.196	0.992485	5	520.328	1.02507	5	763.95	1.07837	4	1936.84	1.19783	5	1073.71	1.11718
ABUW_0878	117	0	0	0	0	NA	0	0	NA	0	0	NA	0	0	NA	0	0	NA	0	0	NA	0	0	NA	3	159.819	3	84.6529	0.942151	3	86.2438	0.958299	3	189.641	1.06096	3	399.201	1.15252	3	225.029	1.07727
ABUW_0879	732	125	2992.18	62	2872.69	1.00487	103	3080.8	0.993793	110	3516.51	1.02174	112	3790.7	1.03858	110	3548.94	1.03006	65	3115.29	1.01951	123	3492.86	1.02769	27	3258.25	26	3066.95	1.01379	27	3471.84	1.04293	28	3436.76	1.04556	25	3470.37	1.0315	29	3459.66	1.04002
ABUW_0880	117	16	325.194	9	372.532	1.02804	12	338.342	0.995214	12	329.394	1.002	14	430.323	1.04415	14	351.553	1.01798	6	278.452	0.994917	15	347.43	1.01624	4	248.818	4	88.5183	0.892562	4	86.2089	0.903192	3	141.515	0.964683	1	133.572	0.934196	4	120.432	0.936278
ABUW_0881	1014	4	10.0547	0	0	0	1	3.10464	0.83019	2	7.38293	0.959305	1	5.34739	0.927351	2	10.0449	1.0077	1	12.2903	1.03969	4	8.76636	0.989988	0	0	0	0	NA	0	0	NA	0	0	NA	0	0	NA	0	0	NA
ABUW_0882	924	136	3359.65	73	4022.67	1.03385	112	3620.65	0.999994	120	4252.11	1.03158	117	4081.41	1.0332	116	4168.81	1.03594	71	4485.37	1.05081	137	4246.92	1.03798	25	3031.81	27	3345.27	1.03359	29	3401.41	1.04934	25	4126	1.07893	26	5209.19	1.09943	31	4245.53	1.07657
ABUW_0883	900	121	3006.4	59	3073.09	1.0131	107	3449.73	1.00852	96	3700.81	1.02789	104	3524.78	1.02865	101	3074.5	1.01075	58	2796.69	1.00534	118	3274.19	1.01873	18	2263.97	19	1947.26	1.00255	18	2184.85	1.0306	17	2185.83	1.03397	16	2758.51	1.0506	18	2376.4	1.0385
ABUW_0884	1503	217	4811.84	115	5501.81	1.0278	175	5287.21	1.00263	181	5845.39	1.02614	186	6611.93	1.049	191	6725.54	1.05146	117	8233.91	1.08206	207	6854.19	1.05343	44	4961.67	45	4562.98	1.01089	46	4696.43	1.0282	45	5404.08	1.04977	41	6422.55	1.05921	47	5507.69	1.0459
ABUW_0885	14043	4202	60556.8	2601	49960.7	0.984901	3175	61415.4	0.991694	3140	59461.9	0.997864	3074	54190.2	0.993986	2748	40874.8	0.956435	2352	26913.8	0.912082	4093	45360.2	0.97022	1218	82572.8	1235	80804	1.01877	1258	73791.3	1.0212	1219	63407.4	1.00402	966	45793	0.938484	1380	60997.2	0.992047
ABUW_0886	1656	143	3141.72	76	4217.06	1.04884	113	3493.49	1.00425	120	4354.77	1.04365	124	4741.71	1.06102	131	5719.86	1.08589	76	8578.06	1.14087	144	5848.6	1.088	33	2732.79	29	2006.27	0.982817	33	2444.59	1.02116	33	3664.75	1.077	28	7488.58	1.16576	35	4532.64	1.09893
ABUW_0887	1725	136	2758.23	74	2966.17	1.01975	120	2766.8	0.990249	110	3455.74	1.03023	117	3869.68	1.05165	126	4764.52	1.07904	75	5446.85	1.10007	139	4384.2	1.06758	47	4255.5	45	3535.06	0.998215	47	4528.82	1.04278	45	6174.74	1.08734	44	8315	1.11772	48	6339.52	1.08476
ABUW_0888	717	54	954.143	24	945.764	1.00906	44	898.873	0.981722	43	997.433	1.00619	46	1381.38	1.05567	51	1681.41	1.08162	30	2294.31	1.12481	57	1588.63	1.07356	13	1398.16	12	1046.91	0.985278	13	1081.58	1.00309	13	1478.43	1.04588	11	1883.41	1.06485	13	1481.14	1.03971
ABUW_0889	318	34	730.721	17	924.737	1.0411	30	839.998	1.00876	27	1013.89	1.04377	33	1082.7	1.05864	30	1254.88	1.07825	17	1338.55	1.09058	34	1172.51	1.06878	7	472.782	8	708.382	1.0717	7	566.688	1.05755	7	745.681	1.09822	6	849.992	1.10583	7	720.787	1.08777
ABUW_0890	438	52	936.446	20	1007.73	1.01984	37	880.643	0.981482	37	1177.41	1.03069	41	1243.49	1.04459	41	1282.1	1.04874	24	1723.76	1.0912	46	1356.69	1.05559	8	472.865	8	527.76	1.03501	8	516.279	1.04595	8	685.812	1.08724	7	1438.96	1.18057	8	880.349	1.11416
ABUW_0891	633	64	1560.85	33	1712.65	1.02239	53	1479.73	0.982577	57	1610.84	1.00448	59	1942.08	1.03626	52	1904.36	1.03374	36	2085.25	1.05088	65	1885.63	1.03212	20	1820.27	19	1965.18	1.03087	18	2029.63	1.04857	18	2099.13	1.05723	17	2347.49	1.05866	19	2158.75	1.05462
ABUW_0892	477	30	396.71	9	176.956	0.90433	19	227.869	0.914509	24	261.961	0.945216	19	309.305	0.976365	27	489.667	1.03524	15	1144.3	1.14769	33	551.309	1.05021	9	456.954	10	250.555	0.946458	9	237.252	0.953498	6	222.303	0.944229	5	1350.83	1.17646	9	603.461	1.06881
ABUW_0893	3231	93	293.399	4	49.2836	0.77624	3	14.242	0.578844	5	34.249	0.715225	6	18.5186	0.654271	4	17.3613	0.639696	2	224.738	0.980903	10	73.7167	0.829289	40	490.204	2	7.72272	0.504211	1	5.39661	0.474225	2	5.22222	0.443951	3	37.5458	0.657699	5	16.0549	0.580685
ABUW_0894	1140	69	260.212	0	0	0	1	17.7905	0.625373	2	4.88932	0.472799	2	10.5723	0.597832	2	9.71187	0.57969	0	0	0	6	6.29336	0.52697	31	519.118	3	26.9832	0.652933	5	16.1393	0.603342	1	2.57867	0.344068	0	0	0	6	6.23931	0.448327
ABUW_0895	588	80	2300.27	45	2358	1.01347	70	2677.02	1.01044	69	2263.03	0.998132	65	1708.79	0.970164	53	1119.45	0.914045	31	1131.9	0.92523	78	1555.79	0.957184	18	2170.46	17	1160.15	0.943276	16	1000.36	0.938675	16	830.732	0.91282	12	648.025	0.850875	17	826.371	0.904578
ABUW_0896	537	87	2765.97	45	3092.12	1.02484	78	2956.6	0.998883	67	2652.98	0.994762	68	2085.62	0.972074	54	1489.61	0.927235	27	1646.9	0.949208	80	1968.78	0.963779	31	3874.56	31	2749.27	0.978572	33	1987.3	0.95197	28	1424.53	0.907548	19	1390.18	0.87696	33	1600.67	0.91535
ABUW_0897	324	55	1178.97	26	861.268	0.96903	44	1188.89	0.990967	44	967.358	0.97404	36	614.469	0.924756	33	565.861	0.912247	18	684.52	0.946047	47	708.052	0.941838	16	2622.59	16	2369.96	1.00871	14	1067.65	0.923235	13	639.515	0.853795	9	806.158	0.855008	15	837.773	0.881399
ABUW_0898	651	122	1665.68	27	420.194	0.829566	38	454.311	0.813322	53	384.548	0.805724	42	374.609	0.817063	46	406.422	0.824148	30	587.695	0.88339	82	438.318	0.835253	37	2143.93	28	324.784	0.786188	28	365.842	0.815094	21	304.492	0.783031	15	563.729	0.832833	30	411.354	0.814093
ABUW_0899	1896	8	101.071	1	5.64269	0.631773	3	39.0671	0.8607	2	34.0786	0.856008	3	30.5784	0.855074	2	64.874	0.950101	3	89.0854	0.998559	5	54.6541	0.928291	1	44.6027	0	0	0	1	23.8599	0.957213	1	12.7095	0.874203	2	69.4551	1.08542	2	35.3415	1.00136
ABUW_0900	852	139	3446.75	74	3377	1.00754	122	3877.84	1.00584	114	3501.77	1.0024	114	2944.27	0.988061	99	2395.19	0.960429	60	1918.04	0.940697	130	2689.82	0.975665	0	0	0	0	NA	0	0	NA	0	0	NA	0	0	NA	0	0	NA
ABUW_0901	315	41	900.159	20	948.141	1.01703	33	1007.69	1.00516	34	916.755	1.00272	39	876.019	1.00477	39	956.462	1.01573	21	1146.13	1.04483	41	973.842	1.01786	10	1747.95	9	1550.66	1.0064	11	1579.83	1.02245	12	1771.84	1.04035	8	2530.97	1.07511	12	1960.88	1.04727
ABUW_0902	366	46	892.954	22	1196.98	1.04865	36	1337.79	1.04475	36	1721.19	1.08741	40	1399	1.06579	40	1679.4	1.09009	26	1943.14	1.11225	46	1685.68	1.08978	8	838.738	8	1082.91	1.05316	10	1008.42	1.05794	8	1308.8	1.09683	6	2068.08	1.1507	10	1461.77	1.10545
ABUW_0904	1764	218	5804.69	108	5466.87	1.00235	175	6926.82	1.01385	184	6810.09	1.02151	185	6355.25	1.01988	184	6976.52	1.0318	115	7899.85	1.05324	211	7010.43	1.0321	36	3243.05	36	3142.69	1.01741	36	3180.07	1.03259	39	3404.28	1.04493	33	5164	1.08863	41	3916.12	1.05701
ABUW_0907	849	2	4.20534	0	0	0	0	0	0	2	4.87204	1.01983	1	2.35574	0.934005	3	14.4465	1.16852	1	7.18641	1.08183	3	7.21517	1.07742	1	109.445	1	104.034	1.01501	1	150.493	1.07463	1	129.236	1.06032	1	126.999	1.04366	1	135.576	1.06036
ABUW_0908	669	65	1275.12	33	1425.04	1.0248	54	1593.7	1.02013	57	1461.74	1.01843	61	1687.12	1.04413	59	1795.47	1.0524	35	2371.19	1.09248	67	1828.88	1.05429	11	1201.41	10	891.313	0.984127	10	1051.22	1.01841	10	1174.68	1.03562	9	2191.13	1.10788	11	1472.35	1.05895
ABUW_0909	423	55	1124.25	28	1088.82	1.00602	43	1210.81	0.999907	44	1300.9	1.01967	42	984.802	0.991285	38	988.593	0.991088	26	879.85	0.983604	46	1038.54	0.997456	6	550.435	6	516.332	1.01336	6	358.63	0.981736	7	401.608	0.997292	3	437.282	0.989853	7	399.173	0.989664
ABUW_0910	1320	171	3854.05	82	3652.91	1.00319	143	4380.94	1.00724	145	3905.17	1.00205	150	3810.94	1.00681	146	3858.05	1.00797	84	3858.14	1.01458	173	3858.08	1.00784	36	3839.7	37	2845.59	0.98399	40	2973.31	1.00322	36	2907.22	1.00214	33	2990.16	0.987018	40	2956.89	0.997593
ABUW_0911	1509	178	3651.63	77	3411.54	1.00129	137	4373.5	1.01434	140	3885.33	1.00854	146	3644.6	1.00801	142	3662.65	1.00823	81	3978.82	1.02524	171	3792.85	1.0126	41	3694.85	38	4083.09	1.03378	41	4114.14	1.04841	40	4467.45	1.06345	31	6060.29	1.09284	44	4880.63	1.06887
ABUW_0912	1518	198	4373.51	94	4060.08	1.00046	156	4767.52	1.00155	167	5113.11	1.02105	165	5403.83	1.03538	171	6365.38	1.05673	104	6883.52	1.07153	196	5941.46	1.0473	33	4620.98	36	3169.06	0.974325	34	3736.22	1.00859	34	3927.05	1.01727	32	5910.22	1.0575	35	4524.5	1.02932
ABUW_0913	1833	192	1605.84	12	176.678	0.720733	46	292.265	0.758367	9	63.1998	0.570915	5	23.5637	0.467336	3	7.24782	0.304615	3	32.1147	0.522363	13	31.5315	0.500043	55	2411.11	26	297.449	0.7606	10	54.922	0.564646	7	36.3166	0.489281	5	38.564	0.435284	20	43.2675	0.501239
ABUW_0914	939	103	2970.03	56	3271.82	1.02291	93	3262.02	1.00257	87	3557.19	1.02425	88	3312.6	1.02225	83	3066.97	1.01202	57	3236.5	1.02525	97	3293.32	1.02105	33	3318.92	32	2565.53	0.989243	34	2922.68	1.01921	32	2548.76	1.004	28	2725.72	0.994569	36	2732.39	1.00641
ABUW_0915	759	120	2963.02	58	2708.27	0.998423	101	3039.85	0.993305	98	2669.14	0.986432	87	2169.47	0.968305	80	2078.24	0.96164	58	2216.43	0.977915	112	2283.32	0.974035	37	4631.13	40	3255.25	0.977395	40	2946.03	0.978753	40	2331.74	0.948712	25	1957.09	0.900197	42	2411.62	0.945919
ABUW_0916	9144	1241	24467.6	613	26064.2	1.01855	998	30308.6	1.01896	1039	29673.6	1.02597	1057	31352.7	1.04014	1043	30651.9	1.03728	633	34362.4	1.05734	1221	31510.2	1.04049	251	27994.7	255	24680.2	1.00564	248	25952.8	1.02567	248	28655.4	1.04174	223	33418.8	1.04782	262	29342.4	1.03841
ABUW_0917	291	2	16.693	0	0	0	1	15.515	0.979888	1	7.10838	0.886991	1	7.04563	0.897734	1	7.21991	0.898699	2	21.8104	1.04807	2	10.7961	0.95141	0	0	0	0	NA	0	0	NA	0	0	NA	0	0	NA	0	0	NA
ABUW_0918	1635	3	39.2444	1	24.6538	0.949243	1	30.9753	0.957686	1	16.5523	0.885721	2	21.0686	0.928556	1	28.1473	0.964557	0	0	0	2	16.4421	0.895335	0	0	0	0	NA	0	0	NA	0	0	NA	0	0	NA	0	0	NA
ABUW_0919	375	30	646.199	16	638.28	1.0086	27	664.064	0.993534	27	634.421	0.997857	29	670.998	1.01308	27	813.982	1.03789	14	907.544	1.05716	31	756.736	1.0281	4	929.507	5	974.72	1.02724	6	1003.32	1.04453	6	1057.49	1.05546	5	1075.63	1.04327	7	1045.48	1.04762
ABUW_0920	930	100	1768.59	48	1805.21	1.0129	82	1579.67	0.974479	90	2013.45	1.01751	80	1952.55	1.02094	80	2037.77	1.02628	52	1863.93	1.02104	99	1966.92	1.02143	26	4172.67	27	3955.99	1.01469	26	4053.08	1.03142	24	4054.45	1.03481	25	6204.97	1.07892	27	4770.83	1.0498
ABUW_0921	1143	112	2473.58	61	2447.56	1.00883	98	2770.78	1.00524	90	3062.71	1.02866	99	3274.94	1.04422	96	3705.41	1.06047	60	2991.87	1.03837	111	3258.73	1.04332	23	2182.6	24	1887.09	1.0032	24	1927.13	1.01954	27	2471.37	1.05484	25	3383.97	1.08483	28	2594.15	1.05491
ABUW_0922	3096	292	5908.82	143	5913.82	1.01033	236	6553.24	1.00389	245	6746.65	1.01791	251	7187.37	1.03337	256	7519.69	1.03925	153	7790.68	1.04925	287	7311.1	1.03523	59	6348	62	5932.99	1.01291	62	5955.64	1.0271	63	6838.19	1.04833	57	8326.01	1.06109	68	7039.95	1.04578
ABUW_0923	576	104	2574.79	57	2573.15	1.01013	88	2942.94	1.00799	87	2649.91	1.00412	87	2553.31	1.00718	93	2299.22	0.993091	58	1884.08	0.975146	103	2346.63	0.995713	19	2356.84	22	2460.24	1.02668	21	2281.58	1.03099	21	1982.3	1.01591	19	1324.52	0.940693	21	1862.8	1.00103
ABUW_0924	906	133	2241.78	64	1607.44	0.966582	103	2267.66	0.991387	10	72.6569	0.54514	5	22.1741	0.4168	4	31.3865	0.45201	1	0.891704	0.0296231	15	31.7773	0.457953	26	3163.61	26	2105.2	0.970573	17	80.9307	0.579074	6	12.2301	0.311237	1	8.82542	0.187318	19	33.9954	0.433529
ABUW_0925	777	90	1368.63	43	1101.45	0.981728	74	1444.94	0.997201	77	1094.59	0.970642	68	1069.87	0.976698	63	715.085	0.923299	37	485.801	0.884148	90	841.338	0.944848	20	1798.71	21	1763.31	1.01885	20	1447.47	1.008	17	1017.65	0.96399	15	726.707	0.893828	20	1063.94	0.962754
ABUW_0926	906	142	2448.68	70	2100.1	0.990071	114	2844.45	1.01019	102	1794.09	0.959007	96	1829.14	0.970873	96	1918.26	0.976039	49	2159.76	0.998643	126	1925.31	0.976635	30	3585.32	31	2566.9	0.979688	34	1821.4	0.950778	30	1490.38	0.923625	23	1479.86	0.896857	36	1597.21	0.925311
ABUW_0927	384	52	779.181	24	606.66	0.977388	38	710.986	0.977386	37	539.902	0.951606	35	538.945	0.96102	34	698.294	0.99356	19	815.712	1.0202	45	648.213	0.983929	11	702.771	11	621.962	1.00611	13	437.848	0.976171	12	535.366	1.00294	7	720.727	1.02612	14	564.647	1.0032
ABUW_0928	1113	144	3498.34	72	3201.13	0.998569	115	3827.46	1.00205	121	3319.22	0.993321	122	3582.81	1.01131	120	3389.67	1.00372	78	2771.4	0.985132	150	3265.77	0.998813	44	4602.58	45	4331.53	1.01377	45	3754.99	1.00971	43	3174.4	0.989922	36	3013.88	0.962398	45	3314.42	0.988733
ABUW_0929	495	48	1276.14	27	1129.65	0.994222	40	1214.42	0.983094	43	1181.64	0.990087	41	1042.01	0.982282	39	1098.09	0.988264	26	809.745	0.957217	48	1032.87	0.980379	20	1839.14	19	1414.68	0.988631	20	1553.18	1.014	21	1661.46	1.02526	18	2652.38	1.07454	21	1955.68	1.04021
ABUW_0931	429	70	1259.99	38	1138.02	0.99686	63	1369.46	1.00115	60	1454.85	1.01939	61	1732.99	1.0491	67	2075.22	1.07281	44	2016.6	1.07361	72	1819.91	1.0552	8	668.646	9	314.472	0.927339	8	272.795	0.923514	7	345.536	0.952134	4	646.342	1.01771	8	421.558	0.97118
ABUW_0932	3999	424	8478.5	212	7492.68	0.993997	345	9280.05	1.0021	346	9358.52	1.01342	347	9598.98	1.02418	358	10101.9	1.03067	223	8556.59	1.0156	414	9404	1.0211	116	11772.8	119	10614.1	1.00842	118	11225.2	1.02913	116	12227.1	1.04357	105	12179.4	1.02738	121	11877.2	1.03329
ABUW_0933	306	54	893.703	34	1234.71	1.05261	49	1225.31	1.0327	49	1321.65	1.05223	52	1311.78	1.05743	52	2026.42	1.11444	34	2623.87	1.14993	57	1820.93	1.09964	19	2061.56	20	1688.62	0.996462	20	1889.7	1.0242	21	2279.63	1.05174	21	5445.62	1.16052	22	3204.98	1.09037
ABUW_0934	303	22	330.097	13	519.85	1.06978	21	577.786	1.06588	24	625.071	1.08504	22	901.473	1.13698	23	1075.9	1.16169	11	1417.02	1.19771	25	1004.87	1.15149	5	239.677	6	269.117	1.03576	6	431.838	1.10825	6	579.683	1.15419	6	1071.91	1.23525	6	694.478	1.17256
ABUW_0935	393	31	251.429	14	364.722	1.059	20	261.943	0.995395	20	324.127	1.03401	20	382.178	1.06191	25	677.835	1.13697	15	797.397	1.15962	28	545.384	1.10771	8	528.479	9	354.818	0.971688	8	553.263	1.04072	8	674.182	1.07044	7	1857.25	1.20102	8	1028.23	1.11998
ABUW_0936	273	11	151.377	6	186.975	1.03792	9	172.63	1.00768	11	282.573	1.08314	10	279.954	1.08703	11	483.18	1.15896	6	705.487	1.20804	11	437.799	1.14487	4	247.367	4	249.06	1.02217	4	415.55	1.09954	4	636.949	1.16239	4	1778.78	1.30269	4	943.759	1.20889
ABUW_0937	276	35	318.957	16	408.531	1.04268	21	330.309	0.994581	28	401.025	1.03069	32	461.928	1.05571	27	503.702	1.06733	18	541.905	1.08111	34	477.14	1.05972	9	1363.29	7	1109.44	0.995653	8	1281.4	1.02732	9	1537.48	1.05431	8	2963.05	1.1328	9	1927.31	1.07782
ABUW_0938	90	12	325.976	8	320.922	1.00817	12	306.771	0.981581	11	334.742	1.00382	12	406.513	1.03654	12	359.79	1.02068	8	176.409	0.937203	14	319.363	1.00505	5	427.344	5	648.543	1.0733	5	498.337	1.05414	5	407.791	1.03243	4	478.957	1.03872	5	461.695	1.0423
ABUW_0939	639	76	1097.59	39	1081.93	1.00833	59	1006.22	0.978021	61	1384.08	1.03108	56	1400.63	1.0395	68	1470.63	1.04593	39	1348.31	1.04032	76	1400.91	1.03922	16	1505.93	16	1409.32	1.01306	21	1533.84	1.03731	16	1516.73	1.0395	15	1929.8	1.05776	21	1660.13	1.04497
ABUW_0940	606	99	1984.79	47	1948.76	1.00781	83	2054.58	0.994523	81	2119.49	1.00902	82	1798.16	0.995601	70	1535.79	0.974434	42	1172.45	0.948215	97	1656.47	0.984341	14	748.534	11	621.426	0.998138	13	459.283	0.974269	13	327.457	0.930322	9	246.97	0.865072	14	344.57	0.92965
ABUW_0941	783	86	1666.72	43	1444.81	0.991474	67	1558.29	0.980689	68	1480.2	0.984545	67	1455.67	0.990905	66	1310.19	0.97649	36	887.448	0.935154	81	1283.38	0.973937	11	1360.46	12	1261.12	1.01188	12	1071.02	1.00527	11	771.788	0.964346	10	567.174	0.898288	12	803.326	0.962527
ABUW_0942	567	68	1451.2	39	1008.72	0.962508	56	1098.23	0.951966	52	1183.49	0.97323	50	919.294	0.949754	46	1157.98	0.97844	28	1023.99	0.970575	64	1071.19	0.968479	16	1194.96	17	1072.12	1.00781	17	556.364	0.939941	17	424.76	0.903143	9	467.938	0.889397	18	483.021	0.912485
ABUW_0943	1158	118	2876.87	59	2168.01	0.973104	103	2752.63	0.983828	101	2666.36	0.990211	104	2970.39	1.01236	102	2772.08	1.003	53	1880.88	0.960974	119	2572.43	0.99325	28	1512.61	26	1861.19	1.04717	25	1710.07	1.05029	26	1749.88	1.05765	23	1343.86	1.00574	27	1601.27	1.03962
ABUW_0944	2409	228	4549.51	109	4251.36	1.00132	183	5267.95	1.00975	188	4532.69	0.999807	194	4761.21	1.01409	185	4061.61	0.993058	104	3093.56	0.96591	219	4112.27	0.994645	53	5321.82	55	5491.23	1.02524	55	5440.25	1.03778	51	4918.76	1.02826	45	4180.72	0.988257	57	4846.58	1.01975
ABUW_0945	792	82	1393.43	40	1280.78	0.999157	67	1727.44	1.01902	62	1331.16	0.99423	61	1581.49	1.02448	63	1256.45	0.994358	39	1120.15	0.986976	75	1322.31	1.00093	11	765.183	11	1145.45	1.07159	11	944.788	1.06125	11	948	1.06661	8	728.611	1.01558	11	873.8	1.04962
ABUW_0946	393	23	223.588	10	275.418	1.03756	16	261.556	1.01114	17	261.864	1.02127	17	240.378	1.01753	20	352.17	1.06699	8	298.199	1.05066	22	288.153	1.04046	0	0	0	0	NA	0	0	NA	0	0	NA	0	0	NA	0	0	NA
ABUW_0947	1068	52	160.295	0	0	0	0	0	0	1	11.4004	0.649463	0	0	0	0	0	0	1	0.864014	0.357464	2	3.0661	0.496669	11	177.264	0	0	0	2	4.70261	0.583613	0	0	0	0	0	0	2	1.56754	0.407812
ABUW_0948	975	78	368.08	1	12.7252	0.568915	2	9.23152	0.489139	3	6.83481	0.471228	1	6.68149	0.494601	3	12.5678	0.568098	2	8.69185	0.543273	7	8.69397	0.523912	7	154.914	1	35.344	0.837218	3	42.3356	0.87368	1	53.6663	0.899778	1	97.108	0.956211	3	64.37	0.916132
ABUW_0949	978	168	3782.93	81	3039.75	0.981521	125	3586.59	0.982584	80	1520.41	0.879293	54	806.77	0.810241	37	502.271	0.744897	16	259.528	0.677393	92	772.244	0.802441	31	4364.41	34	3798.69	1.00403	28	737.92	0.813933	17	261.569	0.670062	9	83.2445	0.460274	29	360.911	0.702948
ABUW_0950	1389	232	5958.75	125	4675	0.97838	196	6303.27	0.997464	185	5269.32	0.98397	192	3508.3	0.940355	172	2717.09	0.905544	97	1670.03	0.854397	223	3291.19	0.930998	57	7331.25	55	7631.25	1.02634	59	6336.4	1.01689	57	4279.68	0.968076	46	2733.95	0.882421	60	4450.01	0.966153
ABUW_0951	1479	199	4396.07	104	3933.09	0.995616	166	4755.87	1.00052	162	4499.68	1.00339	160	3420.42	0.976091	151	2936.78	0.955291	95	1986.74	0.914514	188	3210.91	0.96711	37	3692.41	39	3752.73	1.02335	38	2917.31	1.00572	37	2057.35	0.961984	29	1511.91	0.895719	39	2162.19	0.961419
ABUW_0952	225	35	478.795	11	246.298	0.923029	21	285.518	0.919599	20	362.548	0.963385	19	171.362	0.876602	11	131.1	0.83917	5	75.6593	0.782364	25	185.168	0.884993	7	267.456	6	276.952	1.02567	7	182.705	0.987624	7	134.829	0.94889	5	252.239	1.01421	7	189.925	0.986889
ABUW_0953	1251	149	3215.89	56	1047.73	0.863103	95	1279.48	0.864602	94	1517.24	0.900576	92	951.131	0.852146	86	924.216	0.84545	40	628.219	0.809015	130	1005.2	0.857474	39	4480.36	37	2416.68	0.9444	37	1353.94	0.886162	34	943.549	0.834589	23	681.308	0.755053	38	992.933	0.833109
ABUW_0954	846	24	63.508	1	18.5415	0.848743	0	0	0	0	0	0	0	0	0	1	6.91467	0.719094	0	0	0	1	1.72867	0.542236	1	3.6203	1	3.3656	1.01223	0	0	0	1	6.03078	1.10537	1	24.83	1.29595	1	10.2869	1.16997
ABUW_0955	645	59	866.198	31	1009.6	1.03031	48	1199.06	1.03401	50	1194.76	1.04298	50	1098.61	1.03871	52	1150.06	1.04475	28	839.193	1.01045	60	1070.66	1.03507	14	1182.45	13	1073.82	1.00932	14	1060.45	1.02148	14	1057.94	1.024	13	900.203	0.983804	14	1006.2	1.01078
ABUW_0956	624	77	1747.41	38	1678.92	1.00497	68	1945.28	1.0044	65	2643.11	1.05523	68	1835.84	1.01458	67	1766.62	1.00926	38	1338.17	0.980871	78	1895.93	1.01824	15	1899.8	14	1171.21	0.961055	15	1025.4	0.958319	13	1064.56	0.962732	13	1418.92	0.981086	15	1169.63	0.968039
ABUW_0957	915	58	510.226	12	158.012	0.856474	31	258.841	0.897635	24	220.331	0.888845	18	93.9433	0.79144	15	110.597	0.808746	6	144.612	0.855849	38	142.371	0.842834	9	336.384	9	107.718	0.879452	8	79.311	0.855317	10	96.358	0.87489	5	55.5262	0.766735	11	77.0651	0.83752
ABUW_0958	750	2	1.11366	0	0	0	1	6.16386	1.22227	0	0	0	1	4.586	1.1896	0	0	0	0	0	0	1	1.1465	1.01145	1	111.753	1	16.9216	0.786144	1	2.33769	0.554063	1	6.18276	0.659621	0	0	0	1	2.84015	0.547201
ABUW_0959	933	5	47.3087	1	19.759	0.895705	3	18.4968	0.862256	2	25.2789	0.917118	2	20.6095	0.901788	3	18.4248	0.885047	1	15.2222	0.871809	4	19.8839	0.895746	0	0	0	0	NA	0	0	NA	0	0	NA	0	0	NA	0	0	NA
ABUW_0960	2715	18	133.369	6	72.0483	0.929451	7	64.8624	0.891903	6	87.2266	0.943943	10	59.5934	0.905038	7	59.5965	0.902946	8	80.9801	0.951682	13	71.8491	0.927806	0	0	0	0	NA	1	2.35778	NA	0	0	NA	0	0	NA	1	0.785926	NA
ABUW_0961	1647	138	2813.15	68	2653.65	1.00256	116	3283.42	1.01083	121	4131.15	1.05132	126	3949.32	1.05174	123	4527.17	1.06981	78	4315.74	1.06829	142	4230.85	1.06043	31	2930.87	31	1806.23	0.961009	33	2309.68	1.0054	34	2978.13	1.04067	31	4734.47	1.09066	35	3340.76	1.04939
ABUW_0962	381	57	922.961	27	754.394	0.983763	49	871.633	0.982055	52	1185.8	1.03356	51	1134.82	1.03473	53	1180.9	1.03993	35	1341.33	1.06146	60	1210.71	1.04275	12	816.77	11	700.257	1.00215	13	844.372	1.03916	11	881.159	1.0485	11	865.081	1.03069	13	863.538	1.03944
ABUW_0963	981	75	1307.84	38	1429.71	1.0219	61	1441.11	1.00301	62	1642.25	1.03052	62	1836.01	1.05173	69	1845.39	1.05267	39	1471.26	1.02925	75	1698.73	1.04148	10	1076.27	8	541.009	0.935627	8	626.053	0.96763	9	609.492	0.964115	8	570.283	0.93234	9	601.943	0.955361
ABUW_0964	795	79	1410.19	37	1522.48	1.02027	65	1751.06	1.01924	66	1948.2	1.0432	67	2007.72	1.05353	67	2148.94	1.06269	31	1836.32	1.04766	77	1985.3	1.05189	14	1105.4	16	958.1	1.00351	15	1291.13	1.05434	13	1186	1.04778	14	1387.95	1.05486	16	1288.36	1.05232
ABUW_0965	1092	114	2336.2	54	2261.81	1.00597	92	2411.52	0.994139	98	2594.45	1.01422	98	2882.26	1.03518	105	3559.15	1.06267	64	3597.03	1.06874	115	3158.22	1.04665	31	2557.73	32	2750.15	1.03037	34	3490.07	1.0737	34	4001.99	1.0972	29	5620.64	1.13439	34	4370.9	1.10288
ABUW_0966	1071	97	1891.97	50	2012.05	1.01829	80	2230.17	1.01217	75	2575.08	1.04122	82	2619.48	1.04995	84	3041.9	1.06968	52	2287.89	1.03834	94	2631.09	1.0503	14	1288.31	14	1476.44	1.03831	15	1743.18	1.07264	16	2209.1	1.10918	16	3008.53	1.14299	18	2320.27	1.10979
ABUW_0967	1122	73	1202.56	36	1029.94	0.989891	56	1290.64	0.999432	59	1245.62	1.00497	59	1349.9	1.02307	55	1163.17	1.0035	34	1203.48	1.01453	74	1240.54	1.01172	15	1933.53	17	2296.75	1.04278	18	2115.5	1.04622	17	2194.23	1.05513	12	1812.57	1.01336	18	2040.77	1.03922
ABUW_0968	1500	137	2859.44	69	2572.38	0.996338	112	3199.17	1.00508	117	3535.51	1.02848	125	3755.35	1.04319	120	3979.47	1.05089	71	3138.08	1.02614	137	3602.1	1.03753	31	2705.87	30	2451.01	1.009	30	2550.06	1.02765	28	2905.19	1.04788	24	2620.98	1.01801	30	2692.08	1.03142
ABUW_0969	1080	7	79.8652	3	65.4914	0.98419	3	31.0423	0.861455	1	4.72082	0.624911	3	23.1655	0.849675	2	16.2475	0.800489	3	89.0279	1.0281	3	33.2904	0.894675	1	3.66275	0	0	0	1	2.40679	0.982793	1	4.26848	1.0586	1	8.37333	1.13994	1	5.0162	1.07361
ABUW_0970	147	24	494.067	12	725.427	1.06059	21	816.138	1.05802	18	674.836	1.04168	18	512.254	1.01289	15	510.556	1.01211	9	544.145	1.02658	21	560.448	1.02398	8	886.364	9	854.638	1.01678	7	257.707	0.881379	6	211.242	0.850806	3	265.024	0.85109	7	244.657	0.862119
ABUW_0971	942	139	2502.15	69	2519.02	1.0111	114	2737.93	1.00206	111	2813.52	1.01587	112	2541.85	1.01027	115	2932.7	1.02851	68	3644.53	1.06176	136	2983.15	1.03042	28	2310.36	29	2184.83	1.01437	27	2429.74	1.04129	29	2383.32	1.04264	24	5513.7	1.1461	31	3442.25	1.08476
ABUW_0972	453	70	1883.8	36	1606.55	0.989332	58	2214.32	1.01179	59	2480.28	1.03682	53	2007.36	1.0164	59	2030.27	1.01759	37	1507.56	0.98641	67	2006.37	1.01584	16	1782.04	16	1826.14	1.02437	17	2025.65	1.05096	17	1667.77	1.02989	15	1463.5	0.994567	18	1718.97	1.02734
ABUW_0973	909	129	2975.26	65	3001.66	1.01138	105	3240.58	1.00143	109	3861.7	1.03492	107	3620.99	1.03343	105	3967.72	1.04533	69	2958.11	1.01371	126	3602.13	1.0324	21	2475.94	19	1993.64	0.99433	21	2287.39	1.02517	24	2419.21	1.03554	20	2381.98	1.01704	25	2362.86	1.02592
ABUW_0974	1281	5	24.8411	1	15.2294	0.946044	4	40.3177	1.05562	2	20.7596	0.976477	2	6.9693	0.845408	1	4.65581	0.789815	2	15.919	0.958466	4	12.0759	0.914538	0	0	0	0	NA	0	0	NA	0	0	NA	0	0	NA	0	0	NA
ABUW_0975	687	1	10.1302	1	18.7036	1.09064	0	0	0	0	0	0	1	4.65595	0.908652	1	4.66357	0.906825	1	10.1827	1.01509	1	4.87555	0.913246	0	0	0	0	NA	0	0	NA	0	0	NA	0	0	NA	0	0	NA
ABUW_0976	2433	227	3990.17	111	3985.23	1.01006	167	4331.45	1.00098	178	5633.26	1.04609	196	5754.38	1.05519	199	6841.52	1.07808	126	7597.82	1.0955	227	6456.74	1.0699	50	2767.19	53	2876.37	1.02615	55	3224.06	1.05404	55	4110.59	1.0904	48	6094.83	1.13471	57	4476.49	1.09563
ABUW_0977	984	4	16.6273	0	0	0	1	3.10856	0.76203	0	0	0	0	0	0	0	0	0	0	0	0	0	0	0	1	7.31189	0	0	0	0	0	0	0	0	0	0	0	0	0	0	0
ABUW_0978	1098	150	2736.74	77	2616.57	1.00433	132	3020.33	1.00323	108	1991.06	0.95807	84	1197.4	0.902326	61	659.136	0.822448	30	339.557	0.751926	126	1046.79	0.883553	29	3073.66	25	2078.51	0.972578	25	858.055	0.87631	22	469.935	0.792675	11	218.452	0.647059	28	515.481	0.796316
ABUW_0979	810	103	1814.28	53	1691.41	1.00102	80	2290.68	1.02151	76	2073.94	1.01806	82	2067.58	1.025	72	2181.67	1.03185	42	1784.43	1.01235	96	2026.9	1.02202	22	1668.16	20	1696.25	1.02341	21	1786.42	1.04355	21	1731.87	1.04348	17	2056.18	1.05224	22	1858.16	1.04634
ABUW_0980	630	88	1331.66	37	805.797	0.944323	70	1254.88	0.98176	61	1097.36	0.974611	58	842.301	0.949561	56	1028.08	0.97414	30	738.249	0.940232	81	926.497	0.960839	23	1799.69	24	1023.86	0.951047	23	801.388	0.934393	22	610.443	0.897007	17	526.807	0.84807	24	646.213	0.896843
ABUW_0981	1071	134	600.127	19	216.914	0.876742	46	324.027	0.906102	44	282.322	0.90021	43	257.869	0.900023	47	389.218	0.95145	26	265.11	0.911671	85	298.63	0.917551	31	1317.77	21	248.903	0.813677	26	278.98	0.841918	21	195.992	0.789075	15	265.624	0.795096	28	246.865	0.810941
ABUW_0982	1194	191	3294.53	84	1776.09	0.929164	145	2999.21	0.977065	124	4048.64	1.02767	131	1536.45	0.910502	118	1321.79	0.888895	59	689.347	0.817656	167	1899.06	0.936529	52	3342.8	40	800.411	0.843215	40	506.779	0.800373	37	453.556	0.77704	27	725.312	0.80554	49	561.882	0.796612
ABUW_0983	699	119	2808.99	63	2210.69	0.978794	92	2699.58	0.984429	97	2713.96	0.99573	93	2345.42	0.985141	90	2264.2	0.979754	59	1531.89	0.93816	106	2213.87	0.976942	23	1935.46	24	1303.25	0.972048	23	1022.82	0.955691	23	776.413	0.918971	19	610.098	0.858585	25	803.109	0.91594
ABUW_0984	1854	256	5350.41	129	5412.34	1.01173	220	6094.04	1.00751	214	6876.1	1.03362	221	7714.44	1.05518	233	9578.32	1.08372	150	10393.8	1.09805	259	8640.66	1.06966	50	5553.83	49	4512.22	0.995445	48	5415.02	1.03189	51	6100.59	1.05088	41	8337.66	1.08028	54	6617.76	1.05526
ABUW_0985	2442	297	5059.64	148	5277.77	1.01576	249	6254.35	1.01864	245	7487.24	1.05235	254	7820.14	1.06409	266	9868.31	1.09489	166	10836	1.11033	293	9002.91	1.08219	68	3674.79	64	3114.73	1.00072	66	3580.8	1.03181	67	4992.76	1.07872	61	8083.33	1.13455	70	5552.3	1.08662
ABUW_0986	390	32	138.413	1	39.7159	0.846468	2	40.5265	0.82297	3	33.2542	0.811027	2	12.0664	0.69565	4	41.0007	0.849414	2	58.0989	0.905246	5	36.1051	0.834133	8	153.669	2	40.9787	0.856653	1	19.3206	0.77712	1	17.1351	0.751373	1	19.9041	0.732305	1	18.7866	0.754596
ABUW_0987	321	13	78.9161	2	12.856	0.772225	5	52.9545	0.935633	4	42.7969	0.919083	3	55.5243	0.963209	4	21.7139	0.839808	1	0.919681	0.454449	4	30.2387	0.883801	2	102.57	1	17.0574	0.797821	1	4.82255	0.654788	0	0	0	0	0	0	1	1.60752	0.483372
ABUW_0988	615	108	2505.83	40	1062.36	0.897651	68	1068.55	0.874027	63	881.76	0.861657	56	748.783	0.853468	52	639.026	0.829893	28	323.254	0.756826	83	648.206	0.833035	25	3308.65	25	1728.8	0.940441	23	1374.35	0.925738	19	1190	0.90467	11	917.948	0.840445	24	1160.76	0.893769
ABUW_0989	777	116	2393.94	49	1928.72	0.981869	86	2463.8	0.993736	83	2779.41	1.02012	93	2855.45	1.03085	94	4015.19	1.07519	57	5457.64	1.11814	105	3776.92	1.06661	30	3959.75	30	3622.75	1.01025	28	3808.47	1.03019	30	5582.74	1.08357	29	13364.5	1.19543	31	7585.25	1.11799
ABUW_0990	972	8	39.6398	2	20.9789	0.926759	4	24.9033	0.926683	4	19.0336	0.90293	5	24.1166	0.944584	3	38.4463	1.00385	4	73.592	1.09226	7	38.7971	1.00492	0	0	0	0	NA	0	0	NA	1	4.30627	NA	0	0	NA	1	1.43542	NA
ABUW_0991	189	18	231.45	8	313.16	1.04987	17	270.73	1.01113	18	325.763	1.04567	17	291.941	1.038	16	279.048	1.03218	8	280.592	1.03865	20	294.336	1.03874	2	95.1639	3	133.156	1.06317	3	155.084	1.09576	2	198.077	1.13453	3	339.42	1.20311	3	230.861	1.1491
ABUW_0992	564	110	2688.44	56	2385.55	0.994536	102	2765.67	0.993676	94	2391.89	0.984783	85	2088.54	0.975897	87	2149.45	0.978693	45	1374.13	0.930007	107	2001	0.969549	30	2533.73	28	2140.98	1.00034	27	1601.07	0.977926	26	1367.15	0.957784	18	927.343	0.87979	28	1298.52	0.943819
ABUW_0993	1281	161	3140.75	80	3041.6	1.00601	131	3460.77	1.00301	133	3199.12	1.00274	134	2530.39	0.980561	119	2333.02	0.969113	66	1114.91	0.884146	158	2294.36	0.967133	31	3482.66	34	2962.02	1.00115	31	2688.59	1.00284	31	2324.97	0.985656	24	1195.02	0.870624	34	2069.53	0.963359
ABUW_0994	1347	154	2532.38	73	2309.86	0.998151	128	2869.28	1.0068	125	2840.8	1.01556	122	2356.13	0.99901	113	2163.42	0.987325	59	1364.54	0.936649	147	2181.22	0.988415	28	3192.24	28	4053.92	1.05111	30	3687.57	1.05298	29	3486.34	1.05012	29	2510.25	0.9884	34	3228.05	1.03357
ABUW_0995	453	60	884.218	25	917.295	1.01503	44	949.307	0.999479	43	1072.41	1.02591	42	928.939	1.01458	40	1006.68	1.02472	27	787.719	0.999901	54	948.937	1.01682	10	1576.27	10	1635.54	1.02593	12	1666.92	1.04198	10	1964.38	1.06739	8	1655.31	1.02948	13	1762.2	1.04682
ABUW_0996	699	98	2370.3	45	2032.35	0.990037	79	2686.16	1.00683	86	2350.85	0.999205	78	2070.12	0.990902	79	1709.5	0.965271	49	1324.11	0.941187	98	1863.65	0.976633	21	3391.32	23	3565.94	1.02759	23	2782.51	1.01041	24	1695.09	0.947761	17	1412.47	0.898139	24	1963.36	0.959914
ABUW_0997	408	2	6.95696	0	0	0	0	0	0	1	2.37488	0.857649	0	0	0	0	0	0	0	0	0	1	0.59372	0.689828	0	0	0	0	NA	0	0	NA	0	0	NA	0	0	NA	0	0	NA
ABUW_0998	1335	138	3032.04	63	2845.38	1.00188	112	3998.26	1.02742	113	4232.87	1.0446	117	3859.16	1.03917	106	4028.68	1.04485	71	2971.67	1.01191	140	3773.1	1.03595	30	3821.01	29	5181.03	1.05928	29	5077.44	1.07041	28	5186.36	1.0786	23	3989.47	1.02867	29	4751.09	1.06088
ABUW_0999	1005	133	2064.51	40	782.251	0.882919	79	1023.52	0.8945	56	587.011	0.83337	43	213.482	0.717508	24	142.914	0.66011	13	71.2445	0.59098	74	253.663	0.736883	33	1760.51	30	550.724	0.876529	25	243.724	0.789086	22	163.328	0.727283	9	87.9899	0.597075	31	165.014	0.719507
ABUW_1000	600	76	1050.09	24	409.788	0.886793	53	709.367	0.936538	33	360.666	0.858453	22	126.676	0.73726	9	28.109	0.536405	10	52.6479	0.637969	42	142.025	0.749292	17	916.749	14	337.051	0.896659	13	161.596	0.819139	12	78.1735	0.716252	4	51.8698	0.614694	15	97.2132	0.735806
ABUW_1001	1341	170	3434.18	97	3546.26	1.01443	148	4181.01	1.01657	148	3509.99	1.0032	148	3819.84	1.0219	141	3246.88	1.00053	90	2230.28	0.960131	165	3201.75	0.998646	45	5192.6	48	5051.79	1.01791	46	5322.48	1.03811	46	3999.38	1.00438	39	2468.77	0.916928	49	3930.21	0.995309
ABUW_1002	3834	350	1877.05	58	640.552	0.869193	150	1196.09	0.928601	63	390.587	0.791934	34	166.494	0.697854	30	119.158	0.648835	12	59.9365	0.581215	100	184.044	0.707741	82	4058.3	65	1037.87	0.851415	41	317.996	0.718284	16	86.5293	0.534768	7	62.1822	0.42918	44	155.569	0.601441
ABUW_1003	1206	138	2144.52	62	2373.75	1.02354	112	2687.4	1.02049	109	2817.96	1.03655	122	3425.31	1.06827	117	4638.83	1.10833	75	4920.41	1.11894	139	3950.63	1.08664	29	2547.33	33	2046.41	0.994043	34	1914.15	0.999477	33	2464.64	1.03425	30	3633.11	1.07297	37	2670.63	1.03834
ABUW_1004	126	6	65.7701	4	152.316	1.12036	6	133.272	1.08577	5	139.424	1.10002	6	89.0764	1.04712	5	123.334	1.0897	4	102.741	1.07054	6	113.644	1.07834	8	510.832	8	300.975	0.955415	8	389.68	1.00135	8	432.765	1.01685	8	638.067	1.05411	8	486.837	1.02574
ABUW_1005	318	57	1135.23	30	949.83	0.986827	44	1233.2	1.00107	48	1501.97	1.03746	51	1563.67	1.04929	52	1883.51	1.07377	33	1785.63	1.07142	57	1683.7	1.05862	9	597.331	11	708.793	1.04264	11	757.86	1.06463	11	1006.26	1.10685	9	1230.77	1.1252	12	998.297	1.09991
ABUW_1006	801	106	2180.32	55	1824.75	0.986862	76	2431.77	1.00466	89	3132.15	1.04839	91	2744.61	1.03775	91	2828.06	1.04171	58	2248.74	1.01833	102	2738.39	1.03714	27	2542.99	28	2902.61	1.03781	28	3212.17	1.06409	30	3499.42	1.08038	26	4149.2	1.09208	30	3620.26	1.07875
ABUW_1007	633	5	30.8952	1	104.587	1.17015	5	130.096	1.18513	3	90.0257	1.14225	3	89.0309	1.14386	4	65.7446	1.10616	2	84.0483	1.14032	4	82.2124	1.13411	0	0	1	23.9647	NA	1	2.37259	NA	1	8.15538	NA	1	13.2123	NA	1	7.91343	NA
ABUW_1008	570	46	961.15	21	1124.24	1.03077	37	1093.46	1.00735	34	1371.54	1.04749	37	1399.49	1.0564	40	1712.35	1.08304	24	1771.55	1.09136	43	1563.73	1.07057	13	2778.32	14	2855.21	1.02473	14	3460.45	1.06235	13	3798.9	1.07955	13	4681.19	1.09665	14	3980.18	1.07958
ABUW_1009	462	34	467.409	14	402.83	0.990712	26	520.522	1.00445	28	722.901	1.05818	27	549.162	1.02891	29	690.998	1.05874	17	649.136	1.05575	34	653.049	1.0509	3	447.605	4	593.818	1.05654	4	476.253	1.04274	4	400.4	1.02397	4	471.573	1.02994	4	449.409	1.03262
ABUW_1010	687	81	1696.23	38	1364.44	0.981664	74	1960.57	1.00951	67	1833.37	1.01062	64	1915.41	1.02383	67	1615.96	1.00152	40	1539.89	1.00227	77	1726.16	1.00996	17	1976.08	18	1775.26	1.00797	17	1726.08	1.0182	17	1508.15	1.00318	15	1430.58	0.976657	18	1554.94	1.00044
ABUW_1011	417	29	436.742	15	349.361	0.980935	22	359.431	0.963363	22	277.033	0.939881	15	296.901	0.958803	14	231.216	0.925019	7	297.57	0.966174	26	275.68	0.948271	9	497.654	8	462.507	1.0122	7	216.52	0.931513	6	170.355	0.898214	4	153.317	0.85534	7	180.064	0.89786
ABUW_1012	672	77	913.802	34	440.213	0.91442	38	328.324	0.850768	49	427.189	0.899372	48	353.006	0.886384	44	377.397	0.892682	25	403.495	0.911612	73	390.272	0.897808	20	1334.39	19	322.826	0.844515	18	267.649	0.835203	14	137.578	0.741105	9	108.317	0.665942	18	171.181	0.760946
ABUW_1013	711	79	1062.09	23	401.313	0.882561	40	519.845	0.892765	45	593.471	0.923048	48	570.204	0.928554	42	434.706	0.891508	25	336.201	0.869746	68	483.646	0.906091	30	1368.45	27	485.545	0.892226	25	449.539	0.896561	22	300.584	0.840122	7	113.43	0.668911	27	287.851	0.826239
ABUW_1014	822	2	6.55521	0	0	0	0	0	0	1	2.36059	0.864743	0	0	0	0	0	0	1	1.13391	0.793744	2	0.873626	0.747398	1	3.71558	0	0	0	1	2.35799	0.978464	1	6.06231	1.10265	0	0	0	1	2.80676	0.995052
ABUW_1015	741	132	2193.43	53	1502.14	0.960556	99	2316.85	0.997266	86	1843.56	0.977231	87	1668.13	0.973173	78	1736.91	0.977443	46	2188.34	1.01415	116	1859.24	0.986346	32	3830.37	30	1886.04	0.933041	29	1149.25	0.885274	29	1376.9	0.904597	20	1886.51	0.921946	34	1470.89	0.905699
ABUW_1016	924	138	1494.21	36	382.889	0.831622	60	536.079	0.850566	70	869.899	0.928492	90	759.218	0.921497	88	843.034	0.933301	67	1598.07	1.02289	123	1017.56	0.958071	19	698.429	10	135.702	0.817203	20	251.611	0.90804	23	426.604	0.974021	15	628.01	1.00744	25	435.409	0.969694
ABUW_1017	1062	99	1467.44	45	1383.77	1.00252	81	1669.02	1.00732	80	1660.87	1.01674	73	1231.96	0.985841	66	818.77	0.931853	38	505.01	0.880257	90	1054.15	0.964971	14	1313.82	14	1490.39	1.03704	14	1264.71	1.03029	13	989.09	1.00139	10	536.886	0.895449	14	930.23	0.986501
ABUW_1018	885	135	2721.04	66	2548.03	1.0016	112	3232.92	1.01325	106	2802.05	1.00419	108	2635.37	1.00416	109	1971.33	0.965857	61	1663	0.952493	127	2267.94	0.984169	27	3222.76	28	2841.6	1.00564	27	2821.25	1.01848	28	2026.68	0.977832	20	1423.71	0.906506	28	2090.55	0.974936
ABUW_1019	834	114	2426.19	63	1990.55	0.984254	92	2902.21	1.01417	94	2586	1.00877	97	2669.37	1.0205	98	2226.67	0.996658	61	1806.95	0.977366	111	2322.25	1.00204	34	3840.97	32	3812.43	1.0204	33	3998.71	1.04004	32	3416.35	1.02323	27	3155.74	0.994627	34	3523.6	1.02071
ABUW_1020	609	60	1173.99	30	1010.14	0.990497	45	1237.57	0.996994	48	1249.37	1.00856	48	1161.32	1.00686	43	807.738	0.95914	29	615.648	0.933241	53	958.519	0.981506	17	1243.2	18	1179.62	1.01478	18	1030.53	1.01169	17	790.949	0.979357	15	451.057	0.878559	18	757.511	0.966675
ABUW_1021	1008	95	1676.48	42	1618.37	1.00559	85	1868.1	1.00453	71	1580.94	0.992511	77	1503.29	0.994283	77	1191.61	0.963376	38	888.937	0.93463	92	1291.2	0.973968	23	2660.77	26	1917.12	0.980482	24	1953.68	0.9966	25	1864.21	0.991982	18	911.641	0.870417	25	1576.51	0.962974
ABUW_1022	813	98	2015.45	51	1897.98	1.00234	81	2191.06	1.00118	79	1931.8	0.994672	77	2031.27	1.00926	75	1941.56	1.00297	42	1579.33	0.983762	93	1870.99	0.998092	24	1689.74	23	1779.8	1.0278	23	1702.72	1.03598	25	1504.07	1.02333	20	1112.43	0.963168	25	1439.74	1.01095
ABUW_1023	1071	134	2763.68	67	2482.89	0.996161	104	3053.6	1.00338	96	2461.11	0.984906	89	1321.23	0.913681	72	700.055	0.829015	40	457.763	0.788266	119	1235.04	0.90365	29	2812.8	31	2293.31	0.995884	30	1527	0.959036	28	983.012	0.900912	15	554.597	0.791949	33	1021.54	0.898339
ABUW_1024	600	3	7.39414	0	0	0	1	3.10037	0.871756	0	0	0	0	0	0	0	0	0	0	0	0	0	0	0	0	0	0	0	NA	0	0	NA	0	0	NA	0	0	NA	0	0	NA
ABUW_1025	417	52	866.022	30	973.135	1.02551	38	1116.47	1.02434	40	1103.25	1.03243	42	948.182	1.01987	43	946.633	1.01942	30	698.071	0.987318	53	924.033	1.01607	16	2318.4	16	2224.23	1.01616	17	2063.28	1.02052	17	1835.76	1.008	13	1905.05	0.994646	18	1934.69	1.0082
ABUW_1026	1650	241	4430.83	123	3704.04	0.986711	207	4990.26	1.00598	204	4705.17	1.00828	198	4346.84	1.0058	193	3903.55	0.991331	109	3209.22	0.973854	238	4041.2	0.995808	47	6932.78	47	7999.47	1.03918	46	6665.41	1.03015	48	4849.81	0.991777	42	3296.31	0.916928	49	4937.18	0.98726
ABUW_1027	1377	213	4542.36	105	4342.87	1.00433	183	5220.84	1.00875	170	4500.61	0.999073	172	3833.85	0.986521	142	3543.01	0.975469	84	2473.94	0.937987	205	3587.85	0.977221	45	5614.42	44	4357.3	0.989738	43	3371.62	0.971585	39	3006.17	0.956764	36	2436.61	0.903971	47	2938.13	0.946568
ABUW_1028	450	78	1718.48	44	1279.79	0.971553	68	1785.84	0.995052	69	1751.31	1.00281	64	1663.32	1.00407	66	1683.96	1.00519	43	1554.19	1.0018	78	1663.19	1.00347	14	1321.19	15	1179.88	1.00723	13	1282.54	1.03133	14	1085.78	1.01287	11	983.051	0.980551	14	1117.13	1.00994
ABUW_1029	1818	228	2728.35	45	563.084	0.803227	96	888.095	0.837337	100	923.866	0.856555	122	1130.22	0.895321	167	2046.21	0.970364	139	3891.48	1.05912	207	1997.95	0.967448	63	2907.62	46	531.037	0.809477	54	738.447	0.864547	61	1194	0.922029	70	10872.6	1.20996	73	4268.35	1.08281
ABUW_1030	828	3	8.50516	0	0	0	1	9.3258	1.00234	0	0	0	1	2.33909	0.842855	0	0	0	0	0	0	1	0.584772	0.661915	0	0	1	9.97998	NA	0	0	NA	1	9.97106	NA	0	0	NA	1	3.32369	NA
ABUW_1031	375	57	576.13	23	697.805	1.03535	40	727.299	1.02148	43	708.465	1.02774	45	600.924	1.01365	40	521.024	0.994741	25	517.45	1.00092	53	586.966	1.01011	12	1620.09	12	1178.98	0.981724	12	1100.63	0.986936	11	680.76	0.925046	10	667.734	0.896663	12	816.373	0.941591
ABUW_1032	693	103	711.506	2	14.9378	0.503497	7	31.0606	0.564427	8	55.6231	0.662012	25	95.8299	0.75138	12	52.8955	0.669409	14	92.1153	0.757293	43	74.116	0.715569	17	295.816	1	3.2105	0.457785	5	13.2864	0.649096	8	38.5443	0.771761	8	62.1265	0.800933	14	37.9857	0.761082
ABUW_1033	1029	4	3.70119	0	0	0	1	6.21241	1.06018	1	4.70361	1.03211	0	0	0	0	0	0	0	0	0	1	1.1759	0.859603	2	17.3663	0	0	0	1	4.42372	0.864936	3	11.5883	0.985601	1	7.7723	0.90837	3	7.92811	0.928558
ABUW_1034	201	45	903.725	26	1023.25	1.02651	40	1047.08	1.00983	35	747.851	0.97517	36	592.891	0.954243	32	625.354	0.959886	17	574.508	0.957453	40	635.151	0.962146	9	1971.47	9	1769.68	1.00787	9	1158.62	0.968906	10	600.472	0.882914	9	524.229	0.834427	10	761.107	0.906413
ABUW_1035	714	74	1278.51	34	925.601	0.967847	53	1060.05	0.964372	58	1260.23	0.998387	57	1128.22	0.99223	57	1018.98	0.978286	36	939.789	0.975719	68	1086.8	0.986714	14	711.646	17	712.325	1.02144	18	707.95	1.03437	17	860.721	1.06347	13	1031.77	1.07528	18	866.815	1.05814
ABUW_1036	726	3	7.49069	0	0	0	1	21.7562	1.13468	0	0	0	1	2.3357	0.858943	1	6.34009	0.986118	1	1.43523	0.806606	1	2.52776	0.86739	0	0	0	0	NA	0	0	NA	0	0	NA	0	0	NA	0	0	NA
ABUW_1037	645	96	2230.46	53	2249.52	1.01133	75	2562.07	1.00866	74	2766.46	1.02889	73	2588.92	1.02736	81	2691.26	1.03229	48	2564.71	1.03201	89	2652.84	1.0301	24	2410.94	24	2172.61	1.00836	23	1655.61	0.988273	21	1564.65	0.981955	21	2509.19	1.02821	23	1909.82	1.00132
ABUW_1038	759	99	2108.5	50	2141.93	1.01228	79	2180.18	0.99437	82	2611.21	1.02869	83	3149	1.05966	88	3627.54	1.0785	60	3912.1	1.09221	102	3324.96	1.06655	29	2104.95	28	1805.61	1.00221	33	2093.27	1.03433	33	2501.34	1.06116	27	4304.46	1.12415	34	2966.36	1.0774
ABUW_1040	429	72	1376.9	34	1622.11	1.03171	55	1637.23	1.01336	65	1977.32	1.04834	63	1931.02	1.0516	66	1846.74	1.04607	42	1853.39	1.05182	75	1902.12	1.04944	17	1591.92	19	1249.63	0.991162	19	1305.94	1.01039	19	1322.91	1.01433	18	1684.83	1.03059	19	1437.9	1.01866
ABUW_1041	438	74	1973.06	39	1632.3	0.985344	67	2164.09	1.00238	61	2124.12	1.01009	63	2077.41	1.01486	58	2078.35	1.0146	36	1651.15	0.992031	71	1982.76	1.00833	14	2182.6	15	2117.67	1.01756	13	1700.14	1.00395	14	1468.95	0.98672	12	1391.91	0.958649	14	1520.34	0.984344
ABUW_1042	411	35	829.677	20	977.448	1.03171	32	975.302	1.0118	33	1170.08	1.04593	31	1077.16	1.0417	30	1288.46	1.06515	19	1473.59	1.0867	36	1252.32	1.06088	10	1020.14	9	600.658	0.955331	9	642.661	0.977548	11	751.911	0.998621	9	1101.43	1.03342	11	832	1.00517
ABUW_1043	1236	170	3582.13	88	3114.71	0.991873	135	4001.17	1.00486	129	3416.73	0.994023	124	2571.82	0.96579	117	2298.42	0.95004	66	1735.42	0.923263	154	2505.6	0.961522	38	5000.43	37	4371.34	1.00457	36	3015.19	0.972094	31	2090.82	0.924384	25	1592.81	0.860049	37	2232.94	0.925619
ABUW_1044	180	30	671.838	18	635.178	1.00285	25	977.259	1.04074	24	1035.07	1.05767	24	777.758	1.02701	22	926.054	1.04962	13	828.293	1.04077	29	891.795	1.04428	6	330.68	6	132.115	0.907018	6	142.4	0.930234	6	129.956	0.91629	5	263.538	0.990304	6	178.632	0.950777
ABUW_1045	1437	158	2924.18	83	3262.37	1.02458	129	3373.38	1.00925	133	3655.31	1.02993	133	3789.97	1.0415	137	3858.48	1.04395	86	3513.82	1.03755	155	3704.39	1.03826	43	2869.75	42	2537.49	1.00599	41	2789.58	1.0315	44	3170.6	1.05163	41	3326.03	1.0435	46	3095.4	1.0421
ABUW_1046	792	130	3253.7	71	3461.11	1.01833	113	3754.57	1.00928	111	3977.78	1.02698	117	3323.84	1.01099	114	2719.81	0.98449	72	2324.76	0.972144	130	3086.55	1.00089	38	5623.39	39	5049.75	1.00792	40	4672.45	1.01199	38	4634.54	1.01325	38	3849.17	0.96869	41	4385.39	0.999257
ABUW_1047	2022	307	7472.55	169	6803.93	0.997919	262	8497.76	1.0073	261	8038.26	1.00999	265	7573.56	1.00998	250	6911.39	0.997666	152	5563.43	0.977313	302	7021.66	0.99966	76	8171.42	81	8481.48	1.02598	79	7403.03	1.02275	82	7638.1	1.02975	68	7831.45	1.01651	83	7624.19	1.02295
ABUW_1048	588	96	2204.4	58	2226.23	1.01151	80	3194.99	1.04026	78	2859.37	1.03484	84	2456.59	1.02214	80	2282.62	1.01237	54	1664.38	0.979087	91	2315.74	1.01407	25	2226.84	25	2031.19	1.00987	22	1663.23	0.998725	22	1518.97	0.988477	17	1109.39	0.92358	26	1430.53	0.973654
ABUW_1049	945	159	3217.19	87	3298.89	1.01351	124	3665.1	1.00754	135	3563.55	1.01387	134	3785.92	1.02912	134	3475.18	1.01788	81	3173.58	1.01272	160	3499.56	1.01857	37	2395.47	37	2381.28	1.02059	39	2515.03	1.04109	40	2464.42	1.04229	32	2349.78	1.0198	40	2443.08	1.0347
ABUW_1050	1458	4	36.1245	2	28.7788	0.980399	2	12.426	0.844857	1	4.59126	0.726516	0	0	0	0	0	0	0	0	0	1	1.14781	0.562217	1	7.01367	0	0	0	0	0	0	0	0	0	0	0	0	0	0	0
ABUW_1051	735	67	1191.51	29	1113.25	1.0013	47	1269.89	0.998484	50	1490.33	1.03	55	1802.77	1.06132	59	2125.85	1.08323	35	2570.08	1.11115	66	1997.26	1.07443	18	1393.49	16	1346.45	1.01705	19	1594.32	1.05177	21	2021.82	1.0873	15	3292.97	1.14468	22	2303.03	1.09844
ABUW_1052	675	61	1001.16	29	1019.65	1.01262	48	1191.25	1.01345	47	1332.06	1.0382	53	1514.86	1.06133	55	1765.53	1.08171	36	1732.68	1.08344	64	1586.28	1.06715	17	1088.41	17	635.112	0.954209	18	752.489	0.989114	19	854.548	1.00689	15	996.378	1.00999	19	867.805	1.00218
ABUW_1053	1221	28	175.303	2	18.3778	0.714411	7	40.2436	0.789921	6	50.4297	0.834934	9	36.2317	0.806252	11	53.4078	0.853072	11	131.123	0.977911	21	67.798	0.884999	4	94.4658	1	9.46309	0.734673	1	31.546	0.89861	1	11.1032	0.758269	4	244.122	1.15735	4	95.5905	1.03365
ABUW_1054	1134	180	3769.01	87	2537.6	0.958318	139	3166.13	0.96614	140	3013.46	0.970596	132	2744.78	0.967613	122	3140.08	0.984055	66	3556.6	1.00714	175	3113.73	0.983024	58	6135.89	58	4798.84	0.990698	57	2706.88	0.933214	60	1921.29	0.886512	37	2495.2	0.894728	63	2374.46	0.906705
ABUW_1055	657	97	1716.94	49	1681.87	1.00751	77	2091.81	1.01666	82	2094.8	1.0267	80	1974.35	1.02616	80	1631.24	1.00116	51	1368.92	0.985942	95	1767.33	1.01144	10	610.327	11	711.184	1.04038	10	679.188	1.04832	9	819.497	1.07715	9	835.251	1.06709	10	777.979	1.06414
ABUW_1056	1275	146	3153.89	71	3321.05	1.01699	130	3679.08	1.01076	119	3670.42	1.02044	135	4316.95	1.04849	124	4525.49	1.05487	82	4048.78	1.04587	148	4140.41	1.04287	30	3408.27	27	3291.91	1.017	29	3491.52	1.03803	29	4250.18	1.06749	24	5293.27	1.08508	29	4344.99	1.06417
ABUW_1057	1026	78	1261.13	36	1227.58	1.00668	55	1043.71	0.964121	65	1576.9	1.02996	69	1671.81	1.04438	79	1773.58	1.05224	43	1837.14	1.06177	85	1714.86	1.0474	19	2157.57	21	1924.94	1.00711	22	2217.39	1.03843	22	2899.38	1.07727	18	3815.17	1.1035	24	2977.31	1.07463
ABUW_1058	1047	114	2499.43	59	2053.9	0.984462	100	2884.31	1.00929	104	2922.29	1.02105	104	2907.53	1.02764	99	3346.36	1.04584	60	2804.15	1.02891	118	2995.09	1.03107	28	2546.72	26	1904.01	0.985086	27	1927.92	1.0004	24	2340.91	1.02754	23	2994.97	1.04556	27	2421.27	1.02542
ABUW_1059	702	75	1415.24	35	1213.69	0.990063	66	1612.94	1.00759	60	1825.29	1.03407	59	1734.39	1.03431	65	2052.62	1.05626	42	1676.07	1.03572	71	1822.09	1.04034	14	1106.59	13	653.932	0.955784	12	382.389	0.902857	11	581.889	0.95441	11	705.612	0.958633	13	556.63	0.941359
ABUW_1060	1221	127	3122.21	68	3050.25	1.00716	106	3619.24	1.0099	103	3776.55	1.02556	110	4005.52	1.04019	101	4179.07	1.04581	69	4196.56	1.05165	124	4039.42	1.04098	22	1731.51	25	1740.03	1.02194	23	1744.19	1.03593	22	2023.39	1.05897	22	2519.29	1.07579	24	2095.63	1.0573
ABUW_1061	1137	113	2013.66	53	1931.84	1.00477	90	2171.75	1.0001	88	2455.46	1.02663	93	2453.76	1.03359	93	2648.73	1.04354	55	2644.09	1.04871	106	2550.51	1.03823	23	690.542	24	977.55	1.06463	25	1018.74	1.08339	25	1116.75	1.1015	22	1466.5	1.12949	29	1200.66	1.10513
ABUW_1062	906	106	1729.65	56	1713.24	1.00897	93	2179.5	1.02124	89	2405.3	1.04407	96	2619.25	1.06144	102	2847.65	1.07277	58	2381.5	1.05467	113	2563.43	1.05853	24	2933.2	24	2217.41	0.986467	25	2326.86	1.00622	26	3184.26	1.04933	24	3578.65	1.05079	29	3029.92	1.03638
ABUW_1063	1845	166	2726.52	76	2461.23	0.996787	128	2922.18	0.999244	137	3323.11	1.02657	144	3728.03	1.04836	147	4063.39	1.05981	90	4002.88	1.06276	165	3779.36	1.04989	32	2597.41	34	2773.03	1.02948	37	3194.11	1.06076	37	4110.72	1.0987	35	4972.64	1.11479	37	4092.49	1.09215
ABUW_1064	1251	135	2075.93	68	2198.23	1.01773	107	2522.64	1.01631	104	2667.02	1.03356	107	3041.98	1.05723	111	3158.55	1.0625	66	3204.4	1.06906	133	3017.99	1.05604	33	2325.06	33	2445.82	1.02764	30	2276.46	1.0324	33	2858.69	1.06563	30	3027.76	1.06005	33	2720.97	1.05286
ABUW_1065	897	96	1661.4	50	1793.69	1.02027	81	1847.61	1.00426	81	1866.7	1.01577	85	2015.2	1.033	81	2518.37	1.06201	54	2595.85	1.07058	93	2249.03	1.04682	15	997.071	16	889.294	1.00707	16	1080.9	1.04506	17	1338.36	1.07711	16	1780.12	1.10485	17	1399.79	1.07689
ABUW_1066	741	47	680.159	22	621.469	0.998378	37	828.932	1.0167	38	973.85	1.04794	39	1074.89	1.0669	42	1326.62	1.09483	23	1187.13	1.0845	47	1140.62	1.07448	9	457.346	7	374.21	0.996329	8	344.769	0.999876	9	421.379	1.02784	7	551.419	1.04909	9	439.189	1.02674
ABUW_1067	1443	113	1843.12	52	1558.37	0.988202	94	2013.39	1.00183	89	2605.52	1.04625	97	2536.1	1.04916	94	2726.11	1.05881	62	2788.44	1.06653	114	2664.04	1.05529	26	1809.93	27	1982.7	1.03269	25	1925.67	1.04274	26	2181.24	1.063	25	2802.81	1.08465	26	2303.24	1.06393
ABUW_1068	483	59	892.784	26	436.487	0.916357	42	611.824	0.938489	26	267.145	0.840155	27	413.403	0.909602	29	558.843	0.946829	17	549.258	0.953332	38	447.162	0.91839	16	1763.62	17	1289.8	0.982341	16	198.591	0.763397	12	212.041	0.761223	8	291.684	0.767	16	234.105	0.765452
ABUW_1069	1287	148	2605.07	70	2546.11	1.00721	123	2868.53	1.00292	122	3931.42	1.05494	120	2884.33	1.02131	114	2563.57	1.00574	66	1690.18	0.960012	145	2767.37	1.01551	24	2808.04	27	3322.93	1.04231	26	3298.87	1.05507	25	2955.5	1.04527	19	2249.33	0.991026	27	2834.57	1.03334
ABUW_1070	1320	171	3581.53	96	3702.7	1.01458	150	4165.5	1.01035	143	4115.91	1.01876	142	3113.9	0.990324	138	2406.26	0.956034	85	1523	0.906859	167	2789.77	0.975423	45	6488.16	43	6623.63	1.02391	43	5033.02	1.00344	42	3334.21	0.951383	36	2008.41	0.855977	45	3458.55	0.948999
ABUW_1071	1704	182	3339.28	80	2641.44	0.979461	144	3175	0.982972	148	3841.18	1.01889	145	3335.14	1.0081	143	3967.38	1.03029	87	3791.33	1.03042	173	3733.76	1.02213	62	9553.26	61	8330.46	1.00426	62	7822.17	1.01016	63	7267.19	1.00276	60	7496.35	0.988092	64	7528.57	1.00064
ABUW_1072	2238	275	2904.24	27	238.342	0.682276	54	341.407	0.698976	10	91.4337	0.541282	7	28.3554	0.41513	11	44.0731	0.462497	5	14.1506	0.344749	26	44.5032	0.468011	61	2416.67	30	234.529	0.730704	15	45.7781	0.541711	4	13.0453	0.354945	2	7.22261	0.197104	20	22.0154	0.411727
ABUW_1073	789	98	1790.85	49	1454.43	0.982921	79	1801.76	0.990654	76	1642.53	0.988823	82	1905.45	1.0162	88	2075.26	1.02703	52	1953.74	1.02539	100	1894.25	1.01495	22	1618.22	21	1601.39	1.02002	24	1465.76	1.02272	26	1405.59	1.02012	17	1442.08	1.00617	27	1437.81	1.01648
ABUW_1074	1257	212	4716.37	115	3588.08	0.974343	166	5200.71	1.00311	169	5213.4	1.0136	185	5167	1.01996	181	5032.67	1.01629	118	3955.41	0.992301	208	4842.12	1.0111	55	5469.19	53	4890.94	1.00741	52	4897.68	1.0213	52	4643.77	1.01715	52	4682.75	1.00049	56	4741.4	1.01324
ABUW_1075	489	60	1322.04	33	1503.64	1.0271	54	1634.71	1.01867	55	2540.73	1.08702	56	2341.99	1.08154	58	2387.12	1.08479	38	2026.97	1.0682	62	2324.2	1.08059	20	2870.67	21	1776.44	0.961523	20	1720.19	0.971321	20	2034.11	0.99346	20	2451.25	1.0001	20	2068.51	0.988816
ABUW_1076	411	38	733.535	19	674.008	0.999114	34	844.988	1.00905	36	1228.59	1.06876	34	871.714	1.03037	34	929.933	1.03873	23	1068.88	1.0618	37	1024.78	1.05089	12	1424.19	12	1119.98	0.991385	12	1245.58	1.01836	12	1559.42	1.05044	12	2430.59	1.09845	12	1745.2	1.05894
ABUW_1077	126	9	183.194	4	135.258	0.970427	6	116.487	0.928322	7	116.795	0.940557	7	80.6098	0.903071	8	77.9903	0.896639	4	44.5432	0.836571	10	79.9846	0.900663	6	183.423	6	392.978	1.11626	6	418.942	1.13775	6	416.137	1.14582	6	480.955	1.15942	6	438.678	1.14722
ABUW_1078	1179	178	4048.32	95	3871.3	1.00435	154	5009.97	1.01879	154	4909.13	1.0259	158	4939.85	1.03377	158	4966.69	1.03447	96	3682.03	1.00251	172	4624.43	1.02489	45	4000.54	47	3218.31	0.994215	50	3474.12	1.01748	45	3680.27	1.02765	41	3885.81	1.01841	50	3680.07	1.02107
ABUW_1079	882	138	2815.64	72	2484.39	0.993797	112	3008.97	0.998851	104	2501.73	0.984606	89	2290.59	0.981806	80	2652.87	1.00008	48	2630.93	1.0059	119	2519.03	0.993319	33	3072.18	34	2422.88	0.991741	30	1795.93	0.968242	27	1800.84	0.968627	18	3045.95	1.02132	33	2214.24	0.988847
ABUW_1080	1395	208	4379.32	108	3589.57	0.984126	180	4182.78	0.983586	175	3989.86	0.987932	176	3372.64	0.974778	161	2815.71	0.950305	97	1827.94	0.904515	205	3001.54	0.958891	55	8693.84	55	8515.77	1.01876	57	7387.55	1.01478	54	5824.78	0.98612	47	3789.67	0.904579	58	5667.33	0.975575
ABUW_1081	816	90	1785.91	47	1622.71	0.997645	70	1837.28	0.993681	69	1717.24	0.995094	71	1614.93	0.995359	72	1522.79	0.987077	48	972.564	0.937985	82	1456.88	0.981394	24	1962.67	25	1633.22	0.99843	24	1637.34	1.01248	23	1699.25	1.0197	19	1832.96	1.01282	26	1723.18	1.01491
ABUW_1082	2763	372	7919.16	202	7761.94	1.00759	310	8402.18	0.997871	311	8602.78	1.0113	310	7615.48	1.00325	302	6235.07	0.976683	187	4872.94	0.953329	363	6831.57	0.988609	93	12854.6	91	10267.9	0.993325	94	9312.34	0.994922	92	8927.67	0.990827	77	7341.65	0.942944	100	8527.22	0.977875
ABUW_1083	384	40	792.788	19	723.625	0.998242	34	891.035	1.0057	33	1223.23	1.05787	38	1370.94	1.07844	36	1859.98	1.11889	24	2436.45	1.15568	42	1722.65	1.10795	15	596.56	12	427.676	0.979859	14	470.911	1.0056	14	642.43	1.04826	15	2554.43	1.22909	16	1222.59	1.12684
ABUW_1084	633	91	1502.34	44	1532.66	1.01284	69	1824.84	1.01625	85	1655.32	1.01317	79	1752.01	1.02796	81	1332.26	0.992187	43	982.243	0.960983	93	1430.46	1.00137	17	2529.17	20	2683.97	1.02873	18	2462.16	1.03169	19	1872.68	0.999218	12	1184.84	0.914844	19	1839.89	0.990075
ABUW_1085	1464	180	3975.37	96	3492.16	0.993214	155	4725.84	1.01333	150	5108.23	1.03359	152	5363.69	1.04666	160	5090.02	1.04003	95	4003.09	1.01532	174	4891.26	1.03449	37	3760.14	36	3309.24	1.00541	35	3238.36	1.01645	35	3672.3	1.03548	34	3813.42	1.02454	36	3574.69	1.02542
ABUW_1086	378	51	978.576	26	1007.42	1.01403	40	1103.23	1.00612	43	1462.93	1.05367	48	1333.83	1.04794	45	1201.68	1.03458	25	1028.82	1.02074	53	1256.82	1.04002	7	301.303	8	230.119	0.987746	6	228.764	1.00076	7	270.302	1.02435	6	254.124	0.99835	7	251.063	1.008
ABUW_1087	966	141	3210.5	75	2922.62	0.997892	119	3652.29	1.00735	124	3598.03	1.01543	128	4129.53	1.04052	128	4352.32	1.04747	83	3534.51	1.02654	142	3903.6	1.03296	34	2892.4	35	2341.31	0.994988	33	2631.26	1.02326	36	2827.39	1.0356	30	2740.96	1.0149	36	2733.2	1.02462
ABUW_1088	3375	454	8007.11	221	8036.12	1.0107	359	9090.31	1.00707	384	9921.98	1.02878	376	10258.8	1.04004	391	10557.1	1.04387	229	9282.47	1.03306	443	10005.1	1.0365	121	10387.4	121	10459.2	1.0222	118	10612.6	1.03773	122	12010.7	1.05764	113	13071.3	1.05523	131	11898.2	1.05008
ABUW_1089	1251	136	1990.68	66	2169.75	1.02152	105	2522.1	1.02198	110	2884.98	1.04956	122	2766.41	1.05043	118	2990.27	1.06083	69	2988.76	1.06557	135	2907.61	1.05665	23	1809.56	24	1497.05	0.997703	25	1497.26	1.01146	28	1770.77	1.03573	22	1765.07	1.019	29	1677.7	1.0221
ABUW_1090	885	127	2879.88	67	2642.19	0.998916	113	3146.35	1.00185	113	3638.77	1.03135	118	3524.37	1.03414	115	3296.41	1.02543	70	2846.56	1.01298	128	3326.53	1.02633	36	3796.87	37	3856.52	1.02327	38	3976.66	1.04079	40	4289.06	1.05454	34	4694.85	1.0527	42	4320.19	1.04916
ABUW_1091	1014	95	1513.97	48	1858.03	1.03708	81	1840.17	1.01634	75	1849.88	1.0269	88	2104.56	1.05046	85	1978.42	1.04268	51	1999.59	1.04944	99	1983.11	1.04257	30	2687.41	30	2660.53	1.02008	30	2750.41	1.03791	31	3107.56	1.0576	27	3858.96	1.07393	31	3238.98	1.05675
ABUW_1092	612	88	1552.71	43	1359.17	0.992753	69	1567.04	0.991077	67	1919.18	1.02843	64	1837.44	1.02983	68	1966.91	1.03863	47	1749.22	1.02943	84	1868.18	1.03159	31	2500.23	31	2216.67	1.00633	32	2447.1	1.03236	31	2867.55	1.05652	29	2987.22	1.04781	32	2767.29	1.0455
ABUW_1093	546	69	1094.09	35	1251.55	1.02785	55	1426.4	1.02586	58	1533.05	1.04508	59	1884.16	1.07791	62	2308.71	1.10509	39	1950.71	1.08719	71	1919.16	1.08029	16	1578.62	18	1331.33	1.0001	15	1448.92	1.02436	15	1867.49	1.06057	15	2747.19	1.10122	16	2021.2	1.06473
ABUW_1094	195	20	362.534	12	434.113	1.03385	17	409.626	1.00642	17	504.612	1.04419	17	505.862	1.05094	19	445.072	1.03454	11	337.109	1.00529	23	448.164	1.03509	2	92.5914	2	172.098	1.09855	2	200.126	1.13088	2	168.527	1.11697	2	178.976	1.11612	2	182.543	1.12171
ABUW_1095	168	23	279.469	15	324.418	1.02978	18	277.191	0.988717	19	287.348	1.00399	20	335.788	1.03178	21	451.006	1.07015	12	377.701	1.05232	23	362.961	1.04146	7	416.661	7	387.221	1.01219	7	415.646	1.03472	7	545.797	1.07391	7	536.929	1.05854	7	499.457	1.05602
ABUW_1096	156	26	429.596	15	518.874	1.03498	22	560.745	1.02602	23	577.262	1.03951	22	761.785	1.08165	24	848.632	1.09648	14	629.56	1.06251	26	704.31	1.07155	2	56.8956	2	88.4072	1.07623	2	112.368	1.11966	2	91.8699	1.10129	2	164.569	1.17335	2	122.935	1.13381
ABUW_1097	612	5	34.373	1	24.5491	0.966068	1	27.7483	0.960745	3	18.6886	0.919423	1	4.35165	0.743454	2	13.5883	0.886991	2	48.8595	1.05867	3	21.372	0.946323	0	0	0	0	NA	0	0	NA	0	0	NA	0	0	NA	0	0	NA
ABUW_1098	1299	10	31.2878	2	14.0441	0.905157	4	21.5995	0.93949	4	13.759	0.891262	2	19.5517	0.948013	1	1.9396	0.645759	0	0	0	5	8.81257	0.844048	0	0	1	3.31624	NA	0	0	NA	0	0	NA	0	0	NA	0	0	NA
ABUW_1099	705	72	1911.96	40	2015.57	1.01714	60	2443.22	1.02314	63	2641.4	1.0432	64	2083.38	1.01926	63	1635.01	0.987455	41	1200.55	0.955898	71	1890.09	1.00621	24	2664.96	26	1883.3	0.978068	25	2067.16	1.00343	24	1713.89	0.980767	21	1314.29	0.922142	26	1698.45	0.972605
ABUW_1100	639	132	3006.92	65	2499.76	0.985983	109	3245.07	1.00018	108	3146.6	1.00633	109	3593.45	1.0311	106	3779.33	1.03761	65	3190.21	1.02189	122	3427.4	1.02461	37	3908.61	37	3848.68	1.01941	38	3836.43	1.03271	32	2931.78	1.00091	32	2250.26	0.944114	38	3006.16	0.997426
ABUW_1101	2829	342	5523.13	148	3720.4	0.958374	258	5113.79	0.979359	265	5879.04	1.00859	288	7063.19	1.03979	309	10096.9	1.08646	177	13283.3	1.12495	341	9080.6	1.07197	76	6510.15	77	4491.85	0.975078	78	5542.91	1.01502	80	7066.41	1.04933	79	21918.7	1.19519	86	11509.3	1.10742
ABUW_1102	1017	99	1736.9	46	1890.07	1.0213	82	2089.58	1.01495	86	2767.61	1.06215	90	2572.79	1.05861	88	2734.73	1.06695	54	2772.21	1.07326	101	2711.84	1.06526	28	1936.01	27	1730.89	1.00737	31	2230.56	1.05264	30	2635.26	1.07895	28	4340.12	1.13721	33	3068.65	1.09293
ABUW_1103	696	100	2462.72	54	2222.73	0.996766	81	2550.36	0.994579	76	2340.05	0.993516	77	1232.62	0.919561	64	883.057	0.87427	30	337.852	0.764565	92	1198.39	0.914653	23	3756.1	22	2450.13	0.968087	23	1342.42	0.907034	23	682.877	0.815347	17	408.016	0.707292	24	811.103	0.829688
ABUW_1104	1071	11	65.0178	4	26.5396	0.892697	3	43.2227	0.934364	3	21.1221	0.851073	3	13.0495	0.802495	3	9.70023	0.760111	3	43.0931	0.962703	5	21.7412	0.866212	1	3.72068	0	0	0	0	0	0	0	0	0	0	0	0	0	0	0
ABUW_1105	1095	7	41.4871	1	22.9449	0.932533	4	18.5255	0.880305	3	35.2198	0.978563	5	26.0705	0.948729	2	7.75149	0.78941	2	24.5927	0.948661	5	23.4086	0.933784	1	71.5907	0	0	0	1	4.43898	0.689202	0	0	0	0	0	0	1	1.47966	0.519907
ABUW_1106	465	44	1198.95	27	1150.6	1.00482	41	1145.02	0.983576	43	1720.3	1.04823	39	1497.11	1.03671	44	1530.38	1.03962	28	1160.32	1.01032	48	1477.03	1.03464	14	1812.21	14	1053.55	0.953745	11	1043.38	0.966352	13	1157.56	0.979877	13	1506.98	0.99634	14	1235.97	0.981557
ABUW_1107	633	77	1566.69	46	1587.57	1.01195	65	1656.07	0.997366	64	2051.37	1.03608	65	1675.3	1.01684	67	1734.79	1.02111	37	1523.85	1.01095	75	1746.33	1.02172	28	3259.03	29	3090.75	1.01472	27	3261.59	1.03513	26	3234.4	1.03758	22	4075.03	1.05428	27	3523.67	1.04241
ABUW_1108	702	70	1046.2	36	974.595	1.00092	57	1581.47	1.04597	59	1632.12	1.05933	57	1374.98	1.04327	54	1408.19	1.04653	36	1048.06	1.01466	66	1365.84	1.04214	16	1725.34	16	831.789	0.930419	16	803.491	0.939967	17	769.281	0.93281	13	614.58	0.875945	19	729.117	0.918353
ABUW_1109	1374	237	2281.45	7	54.0525	0.51934	7	46.3389	0.460476	14	52.8284	0.500515	27	80.1296	0.579155	28	85.25	0.579827	37	154.929	0.676121	85	93.2844	0.594774	73	3487.1	17	82.9337	0.555507	24	111.218	0.6065	26	122.412	0.600044	18	186.172	0.606432	42	139.934	0.607489
ABUW_1110	1533	201	1882.01	2	18.8155	0.406185	6	24.6903	0.401102	6	16.0839	0.368228	6	17.318	0.407546	12	38.7468	0.502219	10	34.1166	0.510008	30	26.5663	0.457416	43	1657.19	4	29.9616	0.52136	12	35.6551	0.557554	10	36.6107	0.539429	7	64.7537	0.562123	21	45.6732	0.557895
ABUW_1111	1431	216	4474.63	120	4087.66	0.99835	177	5074.58	1.00693	183	5523.81	1.02827	189	6100	1.04798	193	6476.51	1.05601	122	4710.96	1.02092	215	5702.82	1.03905	54	4551.08	53	4523.76	1.02058	52	4749.1	1.04034	54	5522.4	1.06392	49	5531.47	1.05026	58	5267.66	1.05142
ABUW_1112	486	42	575.846	18	609.653	1.0177	29	583.62	0.991651	30	569.339	0.998791	32	635.4	1.02086	30	707.875	1.03471	19	505.668	0.99809	41	604.57	1.01399	11	711.678	12	446.452	0.963229	11	406.381	0.965328	11	471.885	0.984768	11	577.669	0.992907	12	485.312	0.98154
ABUW_1113	1722	221	4225.99	107	3849.03	0.997959	182	4018.2	0.982974	184	4579.42	1.01096	193	4150.33	1.00594	189	3840.14	0.995364	112	3060.89	0.973856	218	3907.7	0.997583	49	4260.45	53	3437.58	0.994585	53	3244.79	1.00115	54	3490.18	1.01246	45	3170.23	0.980554	56	3301.73	0.998429
ABUW_1114	1380	138	2516.92	72	2477.16	1.00813	111	2749.38	1.00183	110	2912.34	1.01967	106	3143.08	1.03673	113	3092.24	1.03465	70	3065.78	1.03926	134	3053.36	1.03266	34	2569.9	32	2812.88	1.03259	34	2890.51	1.04965	34	3319.54	1.07209	33	4310.13	1.09599	37	3506.73	1.07315
ABUW_1115	1032	154	2887.61	82	2564.64	0.994656	128	3104.93	0.999687	105	1992.44	0.951038	73	707.956	0.828112	49	225.291	0.675677	18	186.955	0.670114	114	778.159	0.838317	46	6302.73	46	6188.42	1.01905	41	3802.61	0.972162	41	2303.33	0.906745	30	1552.33	0.823516	44	2552.76	0.912723
ABUW_1116	1380	164	2687.77	79	2407.51	0.99577	131	2748.04	0.99284	97	1582.22	0.929958	59	511.949	0.795768	33	234.145	0.690035	14	188.488	0.680163	112	629.201	0.820137	31	3829.4	32	3619.88	1.01432	33	1925.12	0.949474	29	1076.51	0.872408	20	559.63	0.749414	33	1187.09	0.877426
ABUW_1117	1398	175	3336.74	78	2360.92	0.964832	138	3254.63	0.986441	102	1461.73	0.89073	52	329.268	0.711503	31	132.099	0.587343	14	119.84	0.595993	117	510.734	0.765253	35	2367.56	33	1969.26	0.998375	34	1100.88	0.939774	28	531.37	0.842936	18	339.766	0.746845	37	657.34	0.862883
ABUW_1118	903	142	3683.11	72	2915.37	0.979548	123	3841.92	0.995563	87	1723.18	0.899461	54	468.084	0.743917	28	235.414	0.649711	14	236.686	0.669169	98	665.841	0.786748	35	4104.57	38	3794.81	1.01155	33	1702.14	0.925528	28	1126.5	0.869264	24	586.238	0.746154	35	1138.29	0.862719
ABUW_1119	963	114	2110.17	60	2238.36	1.01795	93	2479.05	1.01172	97	2429.25	1.01899	88	1431.99	0.958572	78	1238.62	0.938451	45	891.855	0.906099	107	1497.93	0.963431	22	3366.97	20	2595.92	0.988919	22	1674.98	0.948171	19	1023.12	0.882599	13	541.359	0.762979	24	1079.82	0.881917
ABUW_1120	2187	257	5236.54	131	5018.4	1.00464	201	6071.36	1.00993	214	5982.31	1.01798	226	6748.95	1.04079	225	7531	1.05518	137	7461.86	1.05902	259	6931.03	1.04394	62	3982.78	62	4006.15	1.02206	61	4484.2	1.04979	61	5497.44	1.0808	53	7747.35	1.11708	64	5909.66	1.08423
ABUW_1121	642	101	1403.94	57	1918.21	1.05116	83	1996.37	1.03766	85	2052.27	1.0507	89	2326.41	1.07298	95	2536.99	1.08489	56	3070.66	1.1129	108	2496.58	1.08206	13	827.07	12	736.137	1.00681	13	823.03	1.03441	13	1109.11	1.07698	13	2227.33	1.16323	14	1386.49	1.10031
ABUW_1122	1389	5	12.5198	1	8.15106	0.953928	2	6.15529	0.893379	0	0	0	1	5.94426	0.912815	0	0	0	0	0	0	1	1.48607	0.732439	0	0	0	0	NA	1	2.26227	NA	0	0	NA	0	0	NA	1	0.754088	NA
ABUW_1123	735	83	960.241	29	608.698	0.950422	49	1002.91	0.995736	55	1045.45	1.01158	60	1202.8	1.03712	59	1561.62	1.07116	42	1728.09	1.08836	68	1384.49	1.05496	15	1242.19	12	976.632	0.991357	13	1079.87	1.01761	12	1481.28	1.06162	11	3146.77	1.15455	15	1902.64	1.0884
ABUW_1124	1134	23	55.5969	1	9.33153	0.776139	0	0	0	2	4.58464	0.6691	2	5.95139	0.721956	1	5.22612	0.699962	0	0	0	2	3.94054	0.665841	2	11.6624	0	0	0	0	0	0	0	0	0	0	0	0	0	0	0
ABUW_1125	489	119	1503.73	27	542.271	0.876434	62	889.534	0.9185	64	1132.47	0.962661	73	927.988	0.946403	78	1276.87	0.986536	54	1508.97	1.01488	99	1211.57	0.979793	15	687.401	10	361.227	0.941162	13	243.74	0.906066	12	263.223	0.912889	7	412.262	0.949931	15	306.408	0.925402
ABUW_1126	546	85	2031.54	51	2169.94	1.01886	65	2129.78	0.996244	69	1977.11	0.996694	73	1712.99	0.986399	66	1399.93	0.959339	45	1018.25	0.927549	80	1527.07	0.970826	20	3599.43	18	2560.97	0.978911	17	1918.77	0.956768	17	1291.42	0.904349	11	654.354	0.780415	17	1288.18	0.896398
ABUW_1127	1149	160	2589.75	74	2152.79	0.985974	122	2627.22	0.991779	97	1304.83	0.909304	76	474.672	0.790843	50	215.552	0.684101	22	130.659	0.638746	125	531.429	0.803123	36	3712.35	35	2516.35	0.97287	32	741.071	0.834594	29	345.068	0.72752	20	401.607	0.706708	34	495.915	0.766275
ABUW_1128	423	42	731.362	26	1006.03	1.05204	30	960.62	1.02687	32	800.704	1.01232	31	740.695	1.00988	32	586.857	0.979168	18	446.161	0.952269	38	643.604	0.991188	14	2605.17	13	2315.96	1.00666	12	1683.37	0.980703	14	1420.41	0.959146	11	2018.16	0.986275	14	1707.31	0.976289
ABUW_1129	372	37	565.167	20	624.117	1.02323	33	877.733	1.04964	27	808.106	1.04776	31	556.465	1.00627	29	398.419	0.962307	18	206.962	0.888076	34	492.488	0.989919	9	943.054	9	637.532	0.972544	8	643.69	0.98752	8	485.354	0.951598	6	500.314	0.932517	8	543.119	0.95923
ABUW_1130	768	107	2353.07	56	1982.76	0.987754	85	2431.33	0.994273	88	2490.6	1.00784	89	1956.39	0.984596	86	1406.4	0.940805	56	974.135	0.903493	105	1706.88	0.966225	28	4178.21	30	4395.12	1.02764	28	3429.92	1.01048	28	2676.7	0.980258	25	1731.1	0.89739	29	2612.57	0.970083
ABUW_1131	831	137	3507.44	66	3175.65	0.99718	111	3728.96	0.998149	104	3261.92	0.990664	108	2552.66	0.967532	105	2032.46	0.936769	55	1539.72	0.910863	122	2346.69	0.955779	25	3747.28	24	3620.55	1.01704	26	2980.55	1.00655	25	2213.83	0.96965	20	1672.65	0.907973	26	2289.01	0.966998
ABUW_1132	930	100	1686.73	53	1517.13	0.996315	76	1903.27	1.00624	84	1906.16	1.01653	83	1974.35	1.02843	85	2119.99	1.03761	51	1879.39	1.02805	96	1969.97	1.02775	23	1141.24	23	1419.49	1.04851	23	1301.68	1.05138	23	1320.2	1.05764	20	1052.37	1.01102	23	1224.75	1.04142
ABUW_1133	2619	350	7107.62	170	5861.21	0.984916	276	7279.36	0.993069	281	8511.36	1.02424	299	8408.01	1.02981	298	8428.99	1.03006	185	7493.51	1.0211	334	8210.47	1.02635	73	5663.84	81	4703.59	0.998178	77	4829.55	1.01521	81	5082.04	1.02438	65	5765.58	1.02507	85	5225.73	1.02147
ABUW_1134	2190	292	6582.58	119	3119.72	0.912245	221	4119.97	0.926139	142	1325.11	0.787498	78	434.174	0.659861	32	89.1875	0.447715	23	95.8168	0.48238	176	486.072	0.671082	66	8777.97	62	4990.33	0.950936	59	1586.16	0.822172	51	763.116	0.718724	34	437.881	0.596755	60	929.054	0.735498
ABUW_1135	402	60	983.475	32	1032.75	1.01663	48	1025.28	0.995485	52	1074.47	1.01204	50	847.731	0.989222	42	653.451	0.954596	20	536.784	0.938272	57	778.109	0.977444	11	1500.35	13	1520.31	1.02297	11	959.615	0.979433	13	561.181	0.90981	12	540.865	0.877644	13	687.22	0.92899
ABUW_1136	966	137	2898.87	65	2571.99	0.994521	119	3454.33	1.01365	111	3636.57	1.0304	117	3463.84	1.03108	117	3315.98	1.02534	65	2690.2	1.00504	132	3276.65	1.02353	35	4485.28	34	3422.89	0.987642	35	3586.5	1.00721	34	3415.94	1.00291	29	3435	0.984643	36	3479.15	0.998549
ABUW_1137	225	5	3.53751	0	0	0	0	0	0	0	0	0	0	0	0	0	0	0	0	0	0	0	0	0	5	148.297	0	0	0	0	0	0	0	0	0	0	0	0	0	0	0
ABUW_1138	2124	245	4513.91	123	3983.48	0.993816	182	4571.83	0.991558	185	5235.3	1.01999	195	5090.15	1.02366	197	5524.93	1.03417	123	4567.45	1.01593	235	5104.46	1.02359	49	4007.47	48	3687.14	1.01095	51	3936.34	1.0328	53	4205.28	1.04489	48	4375.97	1.03504	55	4172.53	1.03743
ABUW_1139	1743	244	5255.61	123	4858.57	0.999912	191	5617.98	0.998887	214	6251.78	1.02335	225	8118.03	1.06401	232	11557	1.11054	152	16152.6	1.15585	244	10519.9	1.09741	50	3962.35	48	3123.73	0.991693	51	3411.52	1.01641	51	4200.35	1.04622	51	10978.2	1.16736	54	6196.71	1.09118
ABUW_1140	1017	87	311.298	1	23.1627	0.669446	6	52.6739	0.748477	8	89.6483	0.835076	4	17.4044	0.638733	3	9.62927	0.555237	0	0	0	13	29.1705	0.701902	14	160.386	1	22.4733	0.776481	2	12.1904	0.714524	2	3.85636	0.550523	2	6.75509	0.572783	4	7.60061	0.629468
ABUW_1141	570	9	51.1926	2	26.7856	0.925261	3	24.7911	0.891326	2	56.6218	1.01368	1	4.35834	0.692615	2	7.70127	0.761192	0	0	0	3	17.1704	0.866604	3	16.5005	0	0	0	0	0	0	0	0	0	0	0	0	0	0	0
ABUW_1142	2097	275	5896.01	138	5322.74	0.996797	223	6272.79	0.998244	225	6635.63	1.01599	234	6879.43	1.02804	226	6144.79	1.01322	140	5113.11	0.996515	273	6193.24	1.01406	62	7487.51	62	7089.4	1.01453	67	7206.29	1.03028	68	6594.66	1.02195	55	5011.95	0.965513	74	6270.97	1.00868
ABUW_1143	306	25	488.279	13	357.685	0.969393	22	572.921	1.01155	19	515.378	1.00747	23	365.504	0.971146	19	348.315	0.963849	15	306.47	0.95585	25	383.917	0.97664	12	1027.77	12	866.269	1.00003	11	718.906	0.990567	12	385.286	0.910107	9	376.718	0.880009	12	493.637	0.935258
ABUW_1145	927	105	1830.93	52	1920.84	1.0165	82	2076.58	1.00693	90	2415.64	1.03709	84	2123.23	1.02724	83	2406.42	1.04343	59	2245.02	1.04009	98	2297.57	1.03703	29	1698.12	29	1028.54	0.958854	29	985.7	0.967367	29	1146.42	0.987125	25	1582.98	1.01256	31	1238.37	0.9904
ABUW_1146	1299	187	3374.35	87	3199.71	1.00325	157	4048.35	1.01457	152	3891.29	1.01922	156	4143.34	1.03457	163	4261.47	1.03824	104	3879	1.03198	183	4043.77	1.03108	26	2952.9	27	1614.92	0.946126	28	1934.37	0.982406	28	1917.51	0.982033	28	2669.9	1.00823	29	2173.93	0.991651
ABUW_1147	1677	182	4072.74	90	3730.65	0.998707	151	4602.34	1.00644	158	5304.53	1.03539	166	5281.43	1.04157	171	5609.04	1.04953	101	5401.81	1.04998	191	5399.2	1.04413	44	5211.05	41	4454.95	1.00179	46	4948.88	1.02861	45	4942.55	1.03165	42	5973.1	1.04193	50	5288.18	1.03405
ABUW_1148	1698	205	3851.21	100	4166.35	1.02054	161	4114.27	0.998805	165	5372.16	1.0445	172	4676.92	1.03316	181	4931.85	1.04005	111	4944.3	1.04588	200	4981.31	1.04095	53	3467.65	48	3027.79	1.00443	51	3392.07	1.03229	47	3455.48	1.03811	44	4073.56	1.04541	53	3640.37	1.03852
ABUW_1149	1191	113	2037.77	55	2152.31	1.01739	94	2502.43	1.01774	90	2384.28	1.02115	89	2595.22	1.03925	96	2767.43	1.0477	60	2474.59	1.03887	111	2555.38	1.03694	27	2728.55	28	1706	0.962809	28	1738.37	0.978945	27	1715.09	0.977771	26	1825.97	0.96549	28	1759.81	0.974177
ABUW_1150	1431	152	2660.97	69	2371.11	0.995086	128	2801.04	0.996798	119	3094.92	1.02036	122	2881.66	1.01847	117	2549.8	1.00228	67	1805.96	0.965676	140	2583.08	1.00386	30	3142.46	32	2541.11	0.99486	31	2657.69	1.01419	29	2106.76	0.98621	25	1993.58	0.957902	31	2252.68	0.988133
ABUW_1151	1356	189	3902.27	81	3346.25	0.99005	154	4205.04	0.999981	151	4556.9	1.02089	156	4612.19	1.02968	164	4687.55	1.03172	98	3458.26	0.999243	184	4328.73	1.0211	27	2530.11	24	2483.77	1.01903	28	2508.05	1.03394	26	2819.62	1.05276	21	3439	1.06613	31	2922.22	1.05113
ABUW_1152	1317	162	3050.04	76	2964.38	1.00648	130	3241.82	0.998113	138	3347.74	1.01266	138	3246.88	1.01627	138	3085.63	1.00935	78	2309.54	0.97945	161	2997.45	1.00545	36	2953.49	37	2810.32	1.01514	37	3113.48	1.04159	40	2776.22	1.03047	34	2809.71	1.01545	42	2899.8	1.02968
ABUW_1153	354	44	655.356	21	856.969	1.0454	38	970.678	1.0432	37	916.238	1.04478	36	845.415	1.04088	35	729.14	1.02172	21	629.645	1.0094	42	780.11	1.03021	3	370.554	3	210.184	0.950681	4	238.676	0.980309	4	287.651	1.00541	2	412.891	1.03789	4	313.073	1.00983
ABUW_1154	1173	113	2200.64	56	2212.99	1.01095	91	2434.4	1.00354	86	2463.62	1.01528	88	2613.63	1.0303	96	2739.86	1.03638	63	2509.45	1.03096	107	2581.64	1.02833	25	1199.29	25	1321.22	1.03339	24	1388.71	1.05327	25	1457.18	1.06407	21	1602.14	1.06366	25	1482.68	1.0601
ABUW_1155	615	105	2228.23	63	2473.66	1.02393	91	2659.42	1.01386	88	2955.35	1.03779	91	3004.46	1.04656	92	3099.91	1.05084	60	2766.37	1.04166	103	2956.52	1.04424	24	3250.92	24	2746.18	1.0003	26	2552.09	1.00492	26	2575.76	1.00809	24	2436.09	0.981554	28	2521.31	0.998531
ABUW_1156	909	127	2658.44	69	3123.65	1.03137	108	2950.08	1.00397	109	4149.39	1.05941	116	4077.92	1.0631	121	5090.93	1.09247	78	6729.63	1.13133	129	5011.97	1.08963	18	1381.24	20	1517.93	1.03309	17	1694.69	1.06047	22	2161.52	1.09721	18	5386.76	1.21586	22	3080.99	1.13805
ABUW_1157	915	140	3568.81	83	3885.52	1.02137	119	4286.73	1.01474	126	5775.84	1.06423	125	5325.62	1.05957	127	6429.07	1.08452	85	6528.87	1.09046	138	6014.85	1.07516	38	2826.72	36	2755.87	1.01817	41	3443.52	1.05959	42	4039.39	1.08533	40	5698.14	1.12213	44	4393.68	1.09036
ABUW_1158	207	34	670.615	17	666.651	1.00944	28	797.575	1.01338	30	1072.37	1.06261	28	814.958	1.03323	29	994.733	1.05918	16	784.283	1.03413	33	916.586	1.04806	8	806.584	7	747.633	1.01187	8	740.448	1.02438	9	802.279	1.03786	8	1425.5	1.10341	9	989.409	1.05907
ABUW_1159	558	67	991.575	31	1215.71	1.03695	48	1127.68	1.0073	56	1472.02	1.05274	54	1512.42	1.06235	63	2063.19	1.10325	38	2623.09	1.13682	70	1917.68	1.0929	28	1589.31	29	1323.19	0.998493	28	1842.45	1.05341	28	2355.93	1.09011	28	7833.83	1.24915	29	4010.74	1.15436
ABUW_1160	126	13	187.107	7	308.709	1.07589	9	305.482	1.05642	11	402.43	1.10195	12	340.696	1.08504	11	388.03	1.10281	6	430.907	1.11937	13	390.516	1.10273	3	221.041	3	165.865	0.985546	3	198.136	1.02141	3	308.442	1.08218	4	399.104	1.10644	4	301.894	1.07325
ABUW_1161	516	87	1967.33	50	2509.95	1.04217	79	2577.93	1.02656	75	3166.07	1.06347	77	3107.65	1.06685	80	3648.71	1.08829	54	3930.62	1.10153	84	3463.27	1.08077	31	3015.49	30	2440.81	0.994981	33	2806.83	1.02611	33	3370.49	1.05315	28	5751.65	1.11427	35	3976.32	1.06863
ABUW_1162	1029	123	2153.81	62	2366.41	1.02257	94	2805.2	1.02573	102	3386.39	1.06038	105	3249.74	1.06097	110	4009.93	1.08879	73	4318.54	1.10198	123	3741.15	1.07904	41	3741.14	41	3046.84	0.995747	45	3392.37	1.02286	43	4034.7	1.04847	40	6674.4	1.10479	45	4700.49	1.06226
ABUW_1163	660	65	1304.79	36	1426.73	1.02193	51	1658.43	1.02241	56	2095.83	1.06321	53	1775.28	1.04771	56	1916.49	1.0579	40	1936.23	1.06409	68	1930.96	1.05834	17	1233.31	14	1531.95	1.04835	15	1336.38	1.04501	16	1688.03	1.07966	14	1605.7	1.06001	16	1543.37	1.06171
ABUW_1164	240	25	313.078	12	250.184	0.980801	19	324.053	0.994511	20	391.967	1.03013	21	388.12	1.03578	21	278.336	0.992517	12	226.563	0.973755	24	321.247	1.01103	3	709.922	4	678.005	1.01559	4	866.919	1.05987	4	895.573	1.06898	4	1390.63	1.11802	4	1051.04	1.0839
ABUW_1165	687	97	1583.73	43	1325.84	0.986901	78	1756.69	1.00391	71	1410.18	0.984892	76	1499.84	1.00128	76	1690.05	1.01629	55	1333.14	0.99277	89	1483.3	0.999237	31	3107.72	29	2761.4	1.00661	30	2391.23	1.00242	33	2522.26	1.01124	28	2503.34	0.99182	33	2472.28	1.00189
ABUW_1166	969	79	1439.51	40	1781.41	1.03817	71	2347.26	1.05626	76	1807.57	1.03052	66	1996.84	1.05019	68	1875.2	1.04227	41	1637.51	1.03065	83	1829.28	1.03865	15	1469.53	15	1268.88	1.00303	16	1190.42	1.00882	16	1041.86	0.993533	12	769.904	0.930733	16	1000.73	0.981356
ABUW_1167	624	79	1532.44	38	1338.19	0.992436	61	1338.92	0.971487	61	1600.84	1.0061	69	1433.26	0.999681	57	1223.2	0.978482	36	1083.37	0.970814	75	1335.17	0.989898	22	1824.65	22	2091.2	1.03832	20	1516.3	1.012	20	1140.44	0.977031	17	1181.79	0.960848	23	1279.51	0.985226
ABUW_1168	861	46	889.931	20	765.976	0.990541	32	1077.71	1.01584	37	1213.94	1.04151	34	1259.09	1.05272	35	1305.14	1.0577	24	1027.92	1.03257	43	1201.52	1.04648	16	1903.8	17	2362.57	1.04823	17	2191.5	1.05253	17	2562.48	1.07748	17	2956.65	1.08506	17	2570.21	1.07173
ABUW_1169	1848	156	3296.09	79	3257.46	1.00867	138	4170.41	1.0218	125	3838.75	1.02053	138	4064.88	1.03513	144	4174.1	1.0386	87	3623.93	1.02637	158	3925.42	1.03028	34	2596.91	33	2660.61	1.02435	33	2506.65	1.03063	35	2832.55	1.04995	33	3156.61	1.05026	37	2831.94	1.04354
ABUW_1170	2097	179	3027.49	83	2845.83	1.0021	135	3740.46	1.01856	147	3767.01	1.02932	146	3616.69	1.03105	152	3364.4	1.02158	89	2996.61	1.01315	170	3436.18	1.02406	39	2549.92	41	2457.16	1.01671	40	2300.63	1.02223	40	2448.32	1.03325	39	2284.84	1.00695	41	2344.6	1.02101
ABUW_1171	108	5	156.599	4	224.202	1.05728	4	177.2	1.00662	4	242.923	1.05857	4	165.518	1.01535	4	131.276	0.984865	3	150.396	1.00935	4	172.528	1.02021	2	576.845	2	198.684	0.88853	3	136.863	0.856097	4	93.9614	0.800985	2	77.6512	0.737772	4	102.825	0.804385
ABUW_1172	132	8	121.183	3	88.8983	0.969581	5	130.597	0.999993	6	110.986	0.988632	10	128.459	1.01572	7	154.423	1.03939	4	101.872	0.992602	10	123.935	1.0106	2	40.7593	2	44.1475	1.03127	2	82.0672	1.12206	2	66.3006	1.10225	2	119.318	1.17505	2	89.2285	1.13554
ABUW_1173	942	96	1112.45	39	747.8	0.958118	72	1123.08	0.991121	78	1052.29	0.992919	84	1327.93	1.03094	82	1303.07	1.02843	52	974.707	0.99781	99	1164.5	1.01361	28	1854.23	23	1384.89	0.984961	24	1447.63	1.00423	26	1692.54	1.02662	23	1973.79	1.03141	27	1704.65	1.02099
ABUW_1174	948	89	952.503	34	733.574	0.975959	61	912.967	0.984069	57	904.753	0.993472	76	859.523	0.995093	72	970.701	1.0103	52	849.406	1.00003	92	896.096	0.999814	16	824.527	17	566.296	0.974516	17	587.356	0.992835	20	569.209	0.990048	18	1031.87	1.05439	24	729.478	1.01592
ABUW_1175	771	63	775.897	23	366.811	0.911952	40	619.666	0.959283	44	853.337	1.01293	45	552.155	0.964664	50	519.139	0.955506	31	424.735	0.938643	59	587.342	0.971737	12	506.016	8	422.902	0.99897	9	363.271	0.9938	10	324.778	0.980509	8	248.57	0.921591	11	312.206	0.968327
ABUW_1176	969	95	948.819	37	664.82	0.963559	64	893.193	0.981621	61	815.296	0.980168	69	1006.38	1.0158	78	1055.71	1.02173	51	954.4	1.01518	96	957.944	1.00894	20	946.867	18	827.027	1.00446	19	838.57	1.01991	22	926.666	1.03574	18	1290.19	1.06647	22	1018.47	1.04172
ABUW_1177	2277	253	2974.74	93	2199.99	0.970637	163	2722.73	0.977798	176	2768.81	0.990775	193	2775.54	0.999373	198	3345.72	1.02314	124	2789.33	1.00634	240	2919.85	1.00529	58	4893.28	55	3620.67	0.983792	56	3831.97	1.00461	58	3882.14	1.00826	53	4727.7	1.01765	62	4147.27	1.01025
ABUW_1178	1311	144	2359.76	67	2143.23	0.997591	118	2783.97	1.01229	107	2652.28	1.01581	116	2959.76	1.03729	117	2715.43	1.02612	72	2402.55	1.0167	137	2682.5	1.02426	36	3166.17	39	3301.59	1.02655	39	3524	1.04835	38	3557.61	1.05384	34	4102.71	1.05935	42	3728.11	1.05368
ABUW_1179	2943	232	3590.9	111	3479.6	1.00609	185	4609.64	1.02377	193	4414.33	1.02771	204	4687.96	1.04243	218	5084.87	1.05315	128	4383.11	1.03953	249	4642.57	1.04089	47	4165.63	52	4137.01	1.02047	51	4012.31	1.03037	49	4213.88	1.04009	44	4806.24	1.04286	56	4344.14	1.03764
ABUW_1180	1629	190	4533.95	96	4209.39	1.00047	164	5527.33	1.01675	154	5389.89	1.02326	168	5641.11	1.03627	170	5286.66	1.02785	110	4441.77	1.01186	193	5189.86	1.02516	45	4104.18	48	4327.63	1.02794	48	4212.69	1.03828	46	4652.86	1.05501	44	5378.11	1.06095	50	4747.89	1.05135
ABUW_1181	870	76	1953.38	38	1774.91	0.997647	66	2350.51	1.01497	64	2280.53	1.02085	66	2206.58	1.02387	67	2084.8	1.01631	38	1629.78	0.991653	76	2050.42	1.01396	17	1178.25	16	1310.83	1.03461	17	1532.67	1.06774	16	1538.65	1.07351	16	1540.7	1.06062	17	1537.34	1.06722
ABUW_1182	1152	129	2371.64	65	2195.62	1.0001	106	3111.1	1.02671	99	2985.08	1.03084	113	2959.64	1.03664	112	3054.41	1.04079	69	2749.2	1.03303	128	2937.08	1.03533	27	2645.19	28	2845.72	1.03044	28	2954.16	1.04877	26	2968.65	1.05368	25	3601.05	1.06636	29	3174.62	1.05619
ABUW_1183	156	0	0	0	0	NA	0	0	NA	0	0	NA	0	0	NA	0	0	NA	0	0	NA	0	0	NA	0	0	0	0	NA	0	0	NA	0	0	NA	0	0	NA	0	0	NA
ABUW_1184	1611	190	3078.15	88	2503.28	0.983096	157	3734	1.01607	154	3710.6	1.02511	171	3692.04	1.03156	166	3882.02	1.03806	99	3329.44	1.02432	190	3653.53	1.02984	38	3312.8	38	2720.11	0.996764	41	2578.53	1.00386	40	2943	1.02307	36	2965.95	1.00683	44	2829.16	1.01125
ABUW_1185	1596	194	3093.41	89	2854.9	0.999691	149	3286.75	0.998065	154	2951.5	0.994065	157	3525.69	1.02502	160	3390.61	1.01978	100	2647.64	0.994862	196	3128.86	1.00917	31	2781.33	32	2983.04	1.03005	34	3012.35	1.04496	32	3104.32	1.05296	33	2954.27	1.03111	35	3023.65	1.04313
ABUW_1186	735	59	1136.09	27	999.697	0.993439	42	1399.63	1.01817	53	1438.86	1.03166	55	1561.28	1.04899	56	1967.21	1.07933	34	1746.5	1.06853	65	1678.46	1.05812	6	312.539	7	260.795	0.998774	6	380.639	1.05954	6	503.338	1.10095	6	557.486	1.10471	6	480.488	1.08888
ABUW_1187	756	51	1006.27	29	1392.44	1.05282	42	1221.49	1.01616	46	1425.39	1.04652	42	1430.15	1.0533	49	1613.77	1.06934	31	1459	1.06117	50	1482.08	1.05772	11	912.887	13	898.504	1.01935	14	893.292	1.03232	13	925.659	1.04038	12	1198.81	1.06123	15	1005.92	1.04491
ABUW_1188	1170	120	2443.55	59	2526.42	1.01459	92	2588.48	0.997657	95	2852.41	1.02084	99	3028.78	1.03577	98	3341.96	1.04862	60	3114.93	1.04498	110	3084.52	1.0378	30	2209.32	30	2048.85	1.01193	33	1980.46	1.02142	30	2300.07	1.04384	30	2841.95	1.0583	34	2374.16	1.0416
ABUW_1189	1248	158	3449.26	79	2828.24	0.984174	128	3882.62	1.00591	128	3171.78	0.989164	134	2920.24	0.986917	131	2722.14	0.976999	80	2591.76	0.978479	161	2851.48	0.983111	40	5351.3	37	4330.99	0.994966	39	3062.27	0.965584	37	2598.44	0.943964	30	3861.83	0.976202	42	3174.18	0.963114
ABUW_1190	1074	9	46.0132	1	7.37612	0.770112	2	7.10871	0.736121	1	4.75767	0.699128	2	13.4189	0.850369	2	5.94646	0.741411	0	0	0	2	6.03077	0.745242	0	0	0	0	NA	0	0	NA	0	0	NA	0	0	NA	0	0	NA
ABUW_1191	795	72	1002.48	36	1141.86	1.02729	61	1339.98	1.02925	69	1355.68	1.04036	68	1269.66	1.03853	69	1440.56	1.05505	41	1282.66	1.04544	78	1337.14	1.04491	18	1407.02	17	826.292	0.955005	18	809.085	0.966199	19	1019.65	0.996405	16	1721.31	1.05117	20	1183.35	1.00923
ABUW_1192	471	58	1441.14	29	1249.98	0.991549	51	1583.39	1.00262	52	1273.47	0.98388	49	1363.12	1.00112	50	1315.52	0.995956	30	1511.97	1.02047	59	1366.02	1.00078	15	2462.46	14	2219.46	1.00838	14	908.344	0.910973	13	753.282	0.88348	12	870.518	0.874863	14	844.048	0.890705
ABUW_1193	1893	206	3731.68	100	3500.51	1.00183	168	4703.3	1.02127	180	4746.06	1.03223	181	4444.01	1.03065	186	4753.77	1.03937	112	4292.22	1.03205	206	4559.01	1.03358	62	6909.92	60	6066.31	1.0051	60	6465.13	1.02676	59	6764.59	1.0358	59	8121.57	1.04551	62	7117.1	1.03601
ABUW_1194	1152	130	2788.87	71	2454.09	0.993441	108	3407.81	1.01706	115	3472.09	1.02939	114	3795.29	1.04775	122	3833.61	1.04928	81	3947.76	1.05817	138	3762.19	1.04638	31	2053.13	34	1997.78	1.01792	35	2003.28	1.03197	35	2274.84	1.052	34	2739.97	1.06352	36	2339.37	1.04933
ABUW_1195	555	2	25.0601	2	42.1791	1.0785	2	10.6389	0.873441	2	11.897	0.901421	1	6.72574	0.839725	0	0	0	0	0	0	2	4.65567	0.7903	0	0	0	0	NA	0	0	NA	0	0	NA	0	0	NA	0	0	NA
ABUW_1196	1500	212	4428.17	106	4362.97	1.00827	164	5232.2	1.0125	169	5202.42	1.0217	177	5238.7	1.02981	178	4953.23	1.02243	113	4912.46	1.0275	205	5076.7	1.02536	64	6324.67	64	5846.22	1.01153	66	6142.15	1.0314	64	6519.78	1.04257	55	7353.63	1.04396	70	6671.86	1.03917
ABUW_1197	2376	280	5201.8	121	4571.38	0.993267	229	6348.38	1.0169	221	5813.68	1.01507	235	6021.12	1.02701	239	5867.05	1.02352	130	5000.62	1.00948	286	5675.62	1.01897	77	6327.79	71	6317.38	1.02113	72	6505.33	1.03849	72	6558.87	1.04329	66	6937.83	1.03562	75	6667.34	1.03902
ABUW_1198	984	128	2857.54	64	2277.06	0.980427	105	3006.99	0.996755	104	2932.57	1.00374	111	3162.15	1.02124	107	3376.81	1.02958	68	2495.14	0.997377	122	2991.67	1.01363	17	526.231	17	870.768	1.08407	15	758.45	1.08049	17	730.676	1.08154	13	1056.31	1.12148	17	848.479	1.09517
ABUW_1199	696	64	1187.15	30	922.046	0.977066	48	1576.99	1.02841	48	849.328	0.95585	49	860.583	0.967032	39	447.553	0.880804	21	414.104	0.881957	59	642.892	0.928475	13	969.761	13	1048.28	1.03103	13	679.666	0.990811	11	462.227	0.94155	6	317.198	0.863839	13	486.364	0.940969
ABUW_1200	807	83	1659.67	42	1587.85	1.00441	63	2010.71	1.0159	67	1813.41	1.01206	65	1526.55	0.997541	65	1474.66	0.992442	35	1067.13	0.958881	82	1470.44	0.992062	15	2003.85	15	1616.86	0.994589	16	1278.93	0.979167	16	1002.97	0.947947	13	947.207	0.916121	16	1076.37	0.950025
ABUW_1201	1056	93	1783.79	42	1396.42	0.9781	75	1893.12	0.99791	75	1711.88	0.994836	71	1452.56	0.981932	65	1513.51	0.986435	40	1091.3	0.952624	89	1442.31	0.98025	30	3843.48	31	3976.82	1.02558	31	2880.43	0.999146	25	2453.08	0.979769	24	2122.97	0.938231	33	2485.49	0.974526
ABUW_1202	2733	276	5558.23	129	4972.18	0.995598	222	6054.39	1.00145	226	6624.64	1.02361	228	6444.55	1.02723	242	7019.82	1.03826	156	5751.14	1.01874	269	6460.04	1.02714	64	7111.22	62	6259.61	1.00544	63	6599.28	1.02574	67	6349.64	1.02375	56	7116.14	1.02264	68	6688.35	1.02401
ABUW_1203	2700	292	5491.68	137	5164.95	1.00217	236	6784.19	1.01855	228	6222.89	1.0169	239	6075.02	1.0212	233	5883.17	1.01681	138	5021.59	1.00318	280	5800.67	1.01478	58	5680.55	60	6151.77	1.03127	60	6223.11	1.04639	63	6605.92	1.05836	53	6211.03	1.03523	66	6346.69	1.04676
ABUW_1204	585	62	1399.83	29	936.283	0.957461	55	1428.08	0.992543	49	1458.7	1.00577	44	987.71	0.96357	42	930.91	0.95471	22	819.689	0.947116	60	1049.25	0.970462	16	1965.16	17	2050.21	1.02661	16	1739.8	1.01987	17	1102.16	0.962847	14	964.132	0.921405	18	1268.7	0.974309
ABUW_1205	1803	255	4987.88	123	4591.07	0.999341	205	5617.13	1.00597	208	5688.29	1.01775	216	4977.03	1.00798	215	4477.1	0.993762	123	3342.44	0.96407	255	4621.21	0.997835	56	5316.7	58	5325.59	1.02154	53	5232.44	1.03305	54	5002.98	1.03061	50	5614.85	1.03029	55	5283.42	1.03128
ABUW_1206	1542	194	4013.86	99	3679.16	0.998794	157	4357.43	1.00099	160	4996.45	1.02938	167	4338.77	1.01823	171	4660	1.02728	106	3984.36	1.01351	195	4494.89	1.02233	46	3137.58	46	2696.74	1.00246	46	2544.09	1.00894	42	2326.35	0.999397	37	2407.15	0.984897	46	2425.86	0.99812
ABUW_1207	1416	6	23.1543	0	0	0	2	35.6877	1.0486	2	7.37321	0.848421	2	13.8686	0.942582	3	12.4712	0.927266	2	7.33471	0.869844	3	10.2619	0.902597	3	60.2652	1	11.0485	0.809969	1	11.9811	0.834108	1	1.93318	0.588264	0	0	0	1	4.6381	0.693493
ABUW_1208	510	69	1441.15	33	1262.84	0.99289	60	1973.13	1.03252	60	1562.44	1.01103	60	1533.27	1.01619	59	1623.92	1.02338	41	1361.28	1.00727	67	1520.23	1.0146	19	1836.56	19	2402.13	1.05478	19	2090.65	1.05115	18	2383.35	1.0727	16	2836.06	1.08425	19	2436.69	1.06944
ABUW_1209	879	6	17.4619	2	18.2392	1.01593	2	10.7022	0.923323	1	4.91059	0.831923	1	4.62563	0.83805	2	4.166	0.821237	1	1.08643	0.66513	3	3.69716	0.807186	0	0	1	7.34039	NA	1	4.75719	NA	1	11.523	NA	0	0	NA	1	5.42674	NA
ABUW_1210	1458	200	3927.3	103	3217.89	0.984079	166	4493.34	1.00812	162	4345.32	1.01373	168	4629.31	1.02934	173	4743.19	1.03242	98	4412.95	1.02911	194	4532.69	1.02623	46	2907.28	45	3041.89	1.02697	45	2888.03	1.0342	47	3382.49	1.0584	43	5416.6	1.11094	50	3895.71	1.07075
ABUW_1211	201	14	167.191	5	292.239	1.08346	11	285.188	1.06238	6	201.108	1.02481	11	180.377	1.01798	12	256.322	1.06347	5	293.151	1.08507	12	232.739	1.05042	5	825.938	4	753.752	1.00993	5	872.361	1.04182	5	953.325	1.05734	4	1090.99	1.06206	5	972.226	1.05362
ABUW_1212	444	35	667.747	18	811.321	1.03576	29	959.577	1.03909	32	784.702	1.02172	32	959.928	1.05476	35	1118.94	1.07506	21	1339.75	1.10203	37	1050.83	1.06627	13	833.986	9	574.51	0.974889	10	543.47	0.981757	9	637.675	1.00343	9	1492.21	1.10516	11	891.117	1.04084
ABUW_1216	627	60	242.551	1	3.91724	0.469094	3	10.7016	0.565874	1	2.45074	0.39046	2	6.95279	0.553141	1	8.33932	0.569002	1	7.42309	0.575888	2	6.29148	0.536009	15	308.982	2	14.6393	0.641391	1	2.39276	0.430474	0	0	0	0	0	0	1	0.797587	0.245236
ABUW_1217	759	66	1126.91	25	848.121	0.972936	53	1329.54	1.01229	57	1179.34	1.00634	54	1207.57	1.01711	61	1399.42	1.03604	33	1122.69	1.01397	71	1227.26	1.01872	16	1133.77	18	962.029	1.00086	18	1154.38	1.03726	19	1085.05	1.03281	19	1435.16	1.05601	20	1224.87	1.0423
ABUW_1218	1176	162	3605.19	74	3154.13	0.992681	126	3743.04	0.994925	125	3568.58	0.998944	131	2963.85	0.98315	128	2420.57	0.955948	71	1984.89	0.939353	156	2734.47	0.971985	46	8144.1	46	7462.85	1.01045	44	6073.5	0.998533	41	4145.27	0.950122	38	3404.52	0.898637	44	4541.09	0.954938
ABUW_1219	1239	6	41.2719	1	6.53127	0.76842	2	10.6767	0.806149	1	4.89836	0.717429	1	6.94616	0.779934	2	6.24409	0.761929	1	7.74295	0.803956	3	6.45789	0.768125	0	0	0	0	NA	0	0	NA	0	0	NA	0	0	NA	0	0	NA
ABUW_1220	2271	341	5875.97	149	4889.83	0.986112	245	6478.42	1.00309	224	4639.1	0.968914	219	2836.93	0.914925	187	2069.01	0.871879	74	1215.06	0.816151	287	2690.02	0.906749	88	9532.89	86	7121.73	0.984984	83	3619.67	0.914537	83	2431.4	0.859633	58	2731.4	0.844979	91	2927.49	0.876151
ABUW_1221	2850	297	5591.46	147	5767.94	1.0143	231	6680.88	1.01402	255	7338.99	1.03642	271	8042.9	1.05487	279	10776.4	1.09335	177	13357.9	1.12411	307	9879.05	1.08128	61	5120.35	60	3403.15	0.970417	62	3802.79	0.998019	64	4837.24	1.03113	62	11533	1.13795	70	6724.35	1.06811
ABUW_1222	723	113	1701.57	53	1616.51	1.00349	89	1899.69	1.00479	86	2179.94	1.03319	97	2433.21	1.05409	105	3894.31	1.11567	68	5583.97	1.16397	113	3522.86	1.10172	26	2032.1	25	1468.33	0.980838	26	1458.72	0.993788	25	1211.48	0.970843	23	1629.4	0.991168	27	1433.2	0.985985
ABUW_1223	837	115	2125.36	61	2158.66	1.01226	95	2662.45	1.02044	95	2205.44	1.00521	90	2108.85	1.00726	92	2259.3	1.01579	56	2158.05	1.01636	113	2182.91	1.01115	23	2245.91	22	1979.69	1.00561	23	1777.75	1.00595	22	1569.25	0.991625	17	2105.93	1.0134	23	1817.65	1.00415
ABUW_1224	1383	182	2230.9	30	483.329	0.8096	82	704.931	0.833308	54	576.546	0.820693	54	447.854	0.802505	67	634.843	0.844173	43	1047.26	0.919305	97	676.625	0.85359	41	2594.37	37	751.888	0.867008	23	337.951	0.78151	16	182.308	0.690908	7	151.896	0.619538	27	224.052	0.708689
ABUW_1225	537	53	1373.89	31	1484.8	1.0204	47	1642.72	1.01411	41	1406.86	1.00345	55	1633.15	1.03041	46	1101.89	0.979103	26	727.172	0.934403	57	1217.27	0.992064	13	1127.19	13	1112.41	1.01968	13	955.972	1.01453	14	782.163	0.990721	9	584.719	0.929326	14	774.284	0.982502
ABUW_1226	384	47	858.715	24	850.816	1.009	42	1014.33	1.01246	45	1078.9	1.0306	41	727.705	0.987043	38	700.895	0.981388	21	422.326	0.925171	48	732.456	0.987157	10	696.701	10	597.432	1.00217	10	636.92	1.02386	8	454.861	0.982742	7	345.554	0.922958	10	479.112	0.982651
ABUW_1227	2466	297	6150.93	151	5723.44	1.00077	241	6889.89	1.00525	245	6753.16	1.0127	250	6792.37	1.02098	252	6606.23	1.01714	157	4929.26	0.986579	296	6270.25	1.01019	68	6996.28	73	6273.14	1.00774	69	6531.42	1.02649	72	6786.34	1.0346	60	6894.6	1.02047	74	6737.45	1.02713
ABUW_1228	1014	134	1152.33	8	99.7834	0.689331	11	58.8995	0.585852	7	53.7217	0.5934	3	21.1944	0.496282	1	2.08763	0.185766	0	0	0	10	19.251	0.479179	23	697.649	5	35.9621	0.651893	3	11.8489	0.528146	1	1.93528	0.267795	1	10.3837	0.425076	4	8.05596	0.44304
ABUW_1229	1413	164	3910.83	80	3017.02	0.976174	132	3995.03	0.992721	128	2693.16	0.950773	126	2452.58	0.948453	114	2065.33	0.924679	63	1946.77	0.926675	155	2289.46	0.938524	43	4303.56	40	2968.74	0.975056	42	2303.82	0.957291	37	1593.81	0.908498	28	2091.51	0.920051	45	1996.38	0.930654
ABUW_1230	135	4	19.1325	2	40.3985	1.10824	3	44.7822	1.10536	3	32.4436	1.07039	3	23.8322	1.0364	3	27.1578	1.05344	2	66.8821	1.17186	4	37.5789	1.09489	0	0	1	7.30851	NA	1	9.54935	NA	1	5.95687	NA	0	0	NA	1	5.16874	NA
ABUW_1231	1215	160	3756.21	83	3418.31	0.99785	134	4223.88	1.00577	142	4414.7	1.02175	146	3962.19	1.0151	144	4356.84	1.02716	91	4051.09	1.02395	168	4196.2	1.02201	34	4252.24	37	4321.35	1.02334	34	4341.4	1.03762	36	5380.66	1.06941	29	6813.68	1.08953	36	5511.91	1.06638
ABUW_1232	1347	156	3489.12	75	3216.66	0.99955	123	4497.69	1.02433	119	3822.09	1.0124	132	3934.38	1.02365	126	3939.19	1.02364	84	2970.45	0.994191	150	3666.53	1.01411	36	3057.6	34	3033.19	1.02033	39	3382.32	1.04759	39	3361.25	1.05097	32	4124.74	1.06506	42	3622.77	1.0545
ABUW_1233	1119	168	3685.35	94	3721.27	1.01149	149	4692.4	1.02266	138	4265.72	1.01972	149	4347.15	1.02943	145	4426.03	1.03169	96	3488.74	1.00754	162	4131.91	1.02248	41	5559.05	38	4220.84	0.987008	43	4768.69	1.01595	42	4635.59	1.01479	36	4152.56	0.981102	47	4518.95	1.00474
ABUW_1234	828	130	2328.4	54	1506.52	0.953103	94	1973.61	0.967365	102	1715.55	0.959751	101	1861.07	0.979545	108	2173.14	0.998846	66	2150.19	1.00442	127	1974.99	0.986433	35	3517.5	35	2108.68	0.957564	36	2115.9	0.971798	34	2293.05	0.982542	33	5142.59	1.0765	39	3183.85	1.01894
ABUW_1235	753	7	61.0968	0	0	0	5	37.198	0.922421	1	24.4851	0.878938	1	14.3292	0.82245	4	52.2345	0.987426	3	22.9399	0.891224	4	28.4972	0.909195	0	0	0	0	NA	0	0	NA	0	0	NA	0	0	NA	0	0	NA
ABUW_1236	876	4	14.0574	1	24.2566	1.08176	1	7.43725	0.903343	0	0	0	0	0	0	2	10.4507	0.969228	1	3.4008	0.835936	2	3.46288	0.826741	3	88.5228	2	21.5108	0.845072	1	7.13298	0.721788	2	15.544	0.810821	2	78.1334	1.0048	3	33.6035	0.904195
ABUW_1237	486	53	1091.55	28	1226	1.02545	48	1330.01	1.01667	46	1050.36	0.995194	45	1316.11	1.03223	47	1537.37	1.05243	28	1602.43	1.06274	51	1376.57	1.03767	7	562.911	8	477.753	1.00089	6	541.923	1.03029	7	663.715	1.06013	8	1216.15	1.13193	8	807.263	1.0797
ABUW_1238	825	114	2271.71	57	2325.4	1.01328	93	2692.43	1.01291	97	3139.97	1.04327	99	3458.39	1.06212	101	4061.74	1.08352	65	4691.47	1.1057	111	3837.89	1.07545	25	1626.78	23	1328.79	0.996116	26	1702.75	1.0407	26	2264.01	1.08185	26	5078.2	1.18424	27	3014.99	1.11358
ABUW_1239	717	74	1383.55	36	1718	1.03862	56	1839.36	1.02852	56	2135.85	1.05794	59	2576.51	1.08794	64	2843.43	1.10165	37	3194.99	1.11974	73	2687.69	1.09348	19	1605.13	19	1391.58	1.00354	21	1533.22	1.02932	22	2304.06	1.0859	21	4719.98	1.17575	22	2852.42	1.10803
ABUW_1240	318	20	278.082	10	333.941	1.03422	17	367.642	1.02776	18	580.989	1.0981	17	434.903	1.06556	14	569.082	1.10108	12	802.909	1.14781	19	596.971	1.10637	7	281.526	6	337.261	1.04383	7	385.326	1.07406	5	441.023	1.09733	6	897.252	1.18713	7	574.534	1.12628
ABUW_1241	453	66	1357.74	32	1301.41	1.00466	55	1561.31	1.00881	60	1952.69	1.04854	62	1696.77	1.03682	58	1810.11	1.04528	38	1773.81	1.04807	68	1808.35	1.04472	17	1500.75	17	1172.97	0.990622	19	1242.99	1.01158	19	1274.28	1.01715	16	1612.39	1.03273	19	1376.55	1.02069
ABUW_1242	618	36	153.977	3	40.4929	0.835033	8	81.7397	0.903802	4	60.1768	0.875602	4	33.4509	0.81264	3	20.9184	0.747914	1	9.00608	0.657358	7	30.888	0.800213	14	329.932	5	43.5365	0.769001	0	0	0	0	0	0	0	0	0	0	0	0
ABUW_1243	1002	131	3378.46	73	2823.67	0.986683	116	4020.7	1.01348	114	3712.14	1.0128	121	3169.27	1.00006	111	2582.85	0.97286	70	1937.6	0.944492	133	2850.47	0.985745	52	8317.47	56	8247.1	1.02028	53	6788.16	1.00976	52	5361.48	0.981061	41	3736.69	0.908867	56	5295.44	0.972456
ABUW_1244	1143	162	3267.54	76	2596.29	0.980049	111	2666.03	0.962182	82	1306.61	0.878622	59	346.001	0.72054	39	196.44	0.641737	14	79.4727	0.546968	104	482.132	0.760517	54	4250.29	49	2420.1	0.951146	42	596.623	0.790794	36	427.884	0.737962	21	275.019	0.633726	48	433.175	0.730544
ABUW_1245	651	71	1471.98	39	1268.97	0.990749	54	1571.45	0.998712	49	1271.64	0.980878	47	672.864	0.907945	40	428.564	0.847155	23	242.078	0.787378	61	653.785	0.902866	12	1631.19	12	1846.43	1.03677	11	1224.13	0.999315	12	601.801	0.908011	11	456.938	0.841825	14	760.957	0.931407
ABUW_1246	813	80	979.983	28	422.987	0.900013	39	468.115	0.889457	37	320.372	0.8519	43	447.869	0.907921	50	457.945	0.908766	35	357.728	0.887673	69	395.978	0.890652	18	1231.72	15	233.258	0.814003	16	273.644	0.847916	18	194.2	0.796714	9	145.073	0.718799	20	204.306	0.794874
ABUW_1247	774	92	1767.18	43	1742.01	1.00833	74	1921.63	1.00121	68	1995.47	1.01643	74	2070.87	1.02858	78	2246.49	1.03909	43	2066.21	1.03411	88	2094.76	1.02967	16	1000.42	15	854.221	1.00164	18	885.463	1.01984	19	743.574	0.999717	18	1103.42	1.03645	21	910.819	1.0197
ABUW_1248	936	104	1804.7	49	1292.62	0.966439	89	1981.66	1.00254	82	1688.16	0.991437	82	1923.44	1.01642	84	1868.13	1.01233	54	1813.62	1.01506	94	1823.34	1.00903	28	3390.85	29	2626.95	0.989519	30	2501.86	0.997204	27	2326.52	0.989241	25	2346.74	0.970261	30	2391.71	0.985995
ABUW_1249	987	100	1884.54	51	1621.1	0.990463	79	2259.04	1.01446	74	2081.29	1.01348	81	1797.54	1.0022	74	1744	0.99774	44	1389.07	0.976063	89	1752.98	0.998351	26	2583.34	26	2215.78	1.0022	27	2340.68	1.02276	26	2151.48	1.01462	25	2224.72	1.00131	28	2238.96	1.0132
ABUW_1250	270	42	1135.1	25	947.562	0.986528	34	1544.75	1.03169	33	1153.04	1.00238	35	1105.97	1.00492	32	957.966	0.985739	18	498.052	0.910815	40	928.756	0.981783	7	469.453	9	266.557	0.950809	7	160.332	0.901403	6	111.913	0.850845	7	137.095	0.847744	8	136.447	0.868939
ABUW_1251	216	20	422.566	10	418.12	1.00883	14	501.204	1.01301	15	342.906	0.972573	19	491.297	1.02756	17	460.027	1.01889	11	573.742	1.05291	20	466.993	1.02061	3	69.3586	2	142.609	1.11113	3	112.128	1.09476	3	148.581	1.1383	2	47.429	0.968564	3	102.713	1.08393
ABUW_1252	210	43	360.475	18	393.609	1.02175	26	441.802	1.01747	24	320.379	0.984648	25	298.12	0.983918	28	231.054	0.949918	19	249.882	0.968345	38	274.859	0.972674	6	722.145	7	720.358	1.02102	7	807.323	1.04889	8	769.367	1.04686	5	793.119	1.03585	8	789.936	1.04394
ABUW_1253	342	45	678.13	17	640.534	1.00273	29	753.987	1.00423	34	480.581	0.954594	29	443.573	0.953865	37	501.712	0.968597	19	367.726	0.937456	42	448.398	0.954269	6	836.12	7	845.097	1.02266	7	808.057	1.03078	7	752.612	1.02479	6	500.566	0.949679	7	687.078	1.00617
ABUW_1254	264	24	512.336	10	368.086	0.966845	19	817.339	1.05328	16	480.586	0.991808	18	481.714	1.00036	20	466.343	0.995585	11	311.631	0.951901	23	435.069	0.986583	8	1463.43	6	1683.6	1.03879	6	1670.8	1.05151	6	1516.98	1.04327	5	1306.63	1.00644	7	1498.14	1.03519
ABUW_1255	258	22	290.93	10	288.963	1.00932	16	419.063	1.03941	17	227.616	0.967725	12	209.881	0.966415	16	237.657	0.981496	10	151.46	0.932331	20	206.654	0.96352	9	668.478	10	764.879	1.03811	9	745.496	1.04858	7	810.739	1.06383	6	744.628	1.03785	9	766.954	1.05024
ABUW_1256	897	85	1668.87	37	1308.6	0.978315	61	1924.86	1.00922	71	1728.67	1.00497	70	1888.14	1.02407	71	1641.25	1.00566	41	1327.57	0.985655	83	1646.41	1.00595	25	978.381	23	991.851	1.02303	23	1153.97	1.05555	24	1121.76	1.05647	20	1118.46	1.04154	26	1131.39	1.05128
ABUW_1257	852	107	2022.18	50	1748.41	0.991133	83	2299.5	1.00729	88	2288.31	1.01671	86	2203.26	1.01925	92	1849.01	0.996174	49	1702.82	0.992814	106	2010.85	1.00697	18	1536.2	17	1470.88	1.01591	15	1491.02	1.03131	17	1247.51	1.01131	12	1069.81	0.971149	18	1269.45	1.00691
ABUW_1258	291	17	246.845	7	297.685	1.03478	14	355.728	1.03947	11	192.874	0.967552	13	202.404	0.982821	12	189.333	0.973294	6	118.992	0.922653	16	175.901	0.963933	3	1989.74	2	1870.23	1.01361	2	2040.15	1.03814	3	1765.67	1.02292	1	1320.04	0.964258	3	1708.62	1.01198
ABUW_1259	267	22	446.585	7	404.196	0.997134	15	522.475	1.01115	20	433.341	0.996303	18	476.244	1.01649	12	434.841	1.00436	7	433.988	1.01084	25	444.603	1.00712	8	301.604	5	364.788	1.04502	5	294.22	1.03194	6	219.392	0.996896	5	139.099	0.912634	7	217.571	0.988967
ABUW_1260	393	41	729.466	20	516.001	0.964806	31	734.227	0.990713	32	734.466	1.00121	38	788.217	1.01818	35	741.02	1.00988	23	616.106	0.993192	44	719.952	1.006	12	1217.26	10	1074.14	1.00574	12	1048.88	1.01651	11	1138.99	1.02986	11	971.325	0.990482	13	1053.07	1.01296
ABUW_1261	216	20	500.567	7	306.046	0.945683	14	501.381	0.99005	17	648.817	1.03473	12	626.74	1.03706	15	635.184	1.03885	10	750.927	1.06545	19	665.417	1.04447	6	508.188	6	634.688	1.04902	6	644.752	1.06462	6	738.051	1.08742	5	751.188	1.07803	6	711.33	1.07649
ABUW_1262	231	38	908.908	22	740.467	0.983331	34	928.479	0.992723	33	1310.09	1.04883	35	891.31	1.00575	36	1003.8	1.02076	23	978.154	1.02367	39	1045.84	1.02583	4	435.009	5	463.249	1.02916	5	480.452	1.04738	5	561.649	1.07202	5	673.21	1.08454	5	571.77	1.06819
ABUW_1263	510	67	984.07	31	1089.83	1.02361	50	1192.25	1.0159	50	1039.49	1.00757	47	1108.56	1.02352	47	984.969	1.00795	35	928.15	1.00708	62	1015.29	1.01173	12	1649.71	13	1516.58	1.01084	12	1488.06	1.0222	11	1412.04	1.0182	11	1666.81	1.024	12	1522.3	1.02148
ABUW_1264	210	40	684.972	25	567.097	0.985445	32	835.501	1.01682	35	746.322	1.01168	33	576.914	0.986256	28	358.222	0.923425	22	328.558	0.922026	41	502.504	0.967686	9	549.091	9	645.892	1.04155	9	575.707	1.04091	9	389.197	0.993502	8	283.186	0.928504	9	416.03	0.995448
ABUW_1265	747	2	7.64526	0	0	0	0	0	0	0	0	0	0	0	0	1	6.2484	0.981561	0	0	0	1	1.5621	0.802588	0	0	0	0	NA	0	0	NA	0	0	NA	0	0	NA	0	0	NA
ABUW_1266	231	20	237.245	6	120.203	0.921039	8	96.5522	0.8677	12	72.6508	0.843229	12	116.857	0.917521	10	79.1973	0.864973	7	149.867	0.956659	13	104.643	0.901976	5	435.341	4	255.26	0.954813	4	321.465	0.997305	5	302.042	0.990703	4	293.555	0.966574	5	305.687	0.985405
ABUW_1267	267	15	188.108	4	95.6157	0.921464	6	111.406	0.918668	6	72.6508	0.874032	8	93.0088	0.918011	8	64.6083	0.868682	3	71.8464	0.893374	10	75.5286	0.88984	2	138.333	1	51.052	0.897134	1	42.3636	0.887842	1	30.2042	0.839348	1	15.587	0.712517	1	29.3849	0.827543
ABUW_1268	183	18	160.618	3	95.6571	0.942241	4	92.737	0.915213	8	115.197	0.956183	8	154.992	1.00368	9	160.58	1.0078	5	102.746	0.95824	10	133.379	0.983695	4	301.142	2	36.4191	0.758137	2	32.4092	0.757779	2	18.245	0.671511	2	39.171	0.732904	2	29.9418	0.727308
ABUW_1269	174	27	445.539	8	259.641	0.939391	14	307.887	0.939625	17	323.052	0.957631	19	278.985	0.948273	17	243.998	0.929429	11	298.131	0.963902	25	286.042	0.95046	8	1253.4	5	382.4	0.873415	7	593.338	0.942004	7	545.323	0.929602	5	613.679	0.921119	8	584.113	0.931272
ABUW_1270	744	62	1345.31	29	1168.99	0.991787	50	1653.95	1.01789	49	1385.91	1.00425	52	1386.21	1.01209	53	1663.31	1.03547	33	1950.44	1.06117	58	1596.47	1.02981	10	1174	9	1074.22	1.01026	9	1275.65	1.04535	11	1281.4	1.05003	7	1681.23	1.07353	11	1412.76	1.05654
ABUW_1271	1326	171	2825.99	75	2228.26	0.979041	107	2612.91	0.979175	117	2396.65	0.978422	119	2361.88	0.985264	119	2210.07	0.975816	82	2150.1	0.980049	153	2279.68	0.979946	37	2756.16	32	2331.95	1.0005	33	2432.33	1.01948	33	2703.97	1.03607	27	2834.85	1.02654	35	2657.05	1.02726
ABUW_1272	252	51	887.035	19	541.176	0.945402	28	726.579	0.96272	22	580.968	0.944128	31	400.703	0.906432	28	444.518	0.917868	23	315.769	0.884515	39	435.49	0.915808	15	717.046	12	367.296	0.937977	12	268.4	0.912802	13	302.276	0.925473	10	275.467	0.886681	14	282.048	0.908888
ABUW_1273	177	33	333.293	12	222.756	0.957365	16	226.129	0.937131	14	160.267	0.90312	18	195.581	0.939955	18	132.216	0.887442	10	95.8845	0.857727	23	145.987	0.901075	10	372.702	4	396.389	1.029	5	263.43	0.991863	6	170.41	0.936109	3	103.95	0.841216	8	179.263	0.935448
ABUW_1274	312	48	847.19	13	441.448	0.924715	28	622.767	0.948019	33	598.69	0.954217	28	510.436	0.943334	27	460.284	0.928391	18	485.216	0.944331	41	513.656	0.943068	8	843.504	7	527.291	0.96279	7	507.296	0.971779	7	469.115	0.961748	7	624.158	0.979766	8	533.523	0.971607
ABUW_1275	180	24	214.363	12	147.616	0.961286	16	259.481	1.01578	17	165.365	0.965855	14	209.903	1.00556	19	161.737	0.971152	13	97.622	0.9155	25	158.657	0.96883	9	482.927	7	363.632	0.985975	5	328.544	0.987112	8	331.589	0.98934	5	276.047	0.943111	8	312.06	0.974432
ABUW_1276	255	60	583.463	31	466.206	0.980788	32	459.72	0.957447	37	353.41	0.933755	43	400.745	0.96012	43	293.778	0.918486	29	161.165	0.852609	59	302.275	0.922755	21	811.148	15	409.376	0.936127	19	420.59	0.953331	18	341.931	0.925466	14	335.672	0.89724	20	366.064	0.927033
ABUW_1277	333	70	676.518	24	374.638	0.932699	40	604.347	0.974503	42	506.383	0.961852	30	310.107	0.908306	41	387.117	0.935143	23	232.312	0.879988	57	358.98	0.925848	17	620.166	15	411.838	0.970322	17	375.747	0.972699	15	321.741	0.952647	12	301.034	0.919897	18	332.841	0.949918
ABUW_1278	450	49	1120.54	25	560.659	0.91939	31	659.577	0.917829	35	669.038	0.931845	36	653.037	0.93907	32	671.576	0.941169	23	402.824	0.885747	46	599.119	0.926826	19	1922.41	16	754.797	0.90484	15	772.893	0.921684	18	754.616	0.916128	13	644.338	0.867299	18	723.949	0.903131
ABUW_1279	312	37	639.252	8	88.8926	0.751459	15	170.471	0.810271	14	182.878	0.834194	17	169.259	0.837987	16	135.561	0.805891	11	170.07	0.847887	21	164.442	0.83233	16	1050.44	8	188.711	0.807435	12	234.359	0.848443	12	216.19	0.831601	3	70.4332	0.638803	14	173.661	0.794437
ABUW_1280	393	81	1407.39	28	625.268	0.903798	45	756.184	0.905432	49	663.481	0.900484	56	672.397	0.913606	58	786.01	0.931976	37	691.909	0.92512	73	703.449	0.91812	21	1626.09	13	624.931	0.902175	15	872.995	0.957655	17	834.123	0.951162	17	873.476	0.934279	18	860.198	0.948007
ABUW_1281	477	62	1239.47	32	1360.48	1.02244	50	1583.12	1.02308	50	1699.21	1.04218	53	1571.02	1.03863	51	1830.2	1.05859	35	1810.52	1.06211	62	1727.74	1.0506	8	843.105	9	905.358	1.0302	12	1050.63	1.06239	11	1247.57	1.08987	10	1834.97	1.13298	12	1377.72	1.09694
ABUW_1282	255	18	203.747	5	156.035	0.975222	15	311.73	1.0476	12	330.227	1.06439	11	302.882	1.05905	13	306.265	1.0609	4	545.946	1.13842	13	371.33	1.08522	3	413.208	3	415.304	1.02195	4	432.501	1.0407	3	251.801	0.973716	4	287.546	0.971046	4	323.949	0.999956
ABUW_1283	174	33	747.339	15	722.389	1.00576	29	1134.72	1.04657	29	1081.54	1.04936	26	705.596	1.00089	28	668.375	0.993291	14	376.24	0.92811	32	707.937	1.0007	8	1037.35	8	622.007	0.957599	9	714.246	0.988603	8	630.964	0.973471	7	585.692	0.941357	9	643.634	0.969067
ABUW_1284	219	24	334.306	11	313.309	1.00171	23	504.306	1.04568	21	443.132	1.0377	22	407.625	1.03366	21	414.347	1.03578	10	274.47	0.98963	27	384.894	1.0259	8	1276.44	7	1178.4	1.01137	8	1183.68	1.02564	8	1087.39	1.01758	7	915.146	0.97528	8	1062.07	1.00781
ABUW_1285	261	31	679.101	17	805.042	1.03253	28	815.953	1.01477	27	931.036	1.04218	27	956.475	1.05214	29	954.148	1.05211	17	1078.74	1.07265	33	980.099	1.05509	9	1023.37	10	924.531	1.00867	9	907.002	1.02001	9	1110.7	1.04929	9	2105.48	1.12499	9	1374.4	1.07104
ABUW_1286	354	31	410.297	13	316.993	0.976375	20	285.295	0.940467	24	482.77	1.02189	25	560.258	1.04817	25	572.882	1.0513	14	663.949	1.07498	30	569.965	1.05015	5	234.49	5	302.015	1.05285	6	409.164	1.10426	6	488.726	1.13471	6	1285.3	1.26414	7	727.73	1.18163
ABUW_1287	237	32	980.216	20	1107.18	1.02619	31	1245.06	1.02232	32	1448.93	1.05217	29	1447.03	1.05817	31	1763.1	1.08428	22	2153.83	1.11347	32	1703.22	1.07907	11	637.634	11	702.937	1.03347	11	795.321	1.06251	10	989.534	1.0961	11	2542.84	1.21899	12	1442.57	1.1399
ABUW_1288	456	40	801.572	22	1256.28	1.06915	32	1063.63	1.02826	32	1098.18	1.04209	33	1251.01	1.06529	39	1117.62	1.05112	23	1288.57	1.07415	42	1188.85	1.05861	9	488.507	9	511.558	1.02707	8	549.323	1.04961	9	482.891	1.03705	9	931.151	1.11414	9	654.455	1.07071
ABUW_1289	435	49	741.525	22	694.56	1.00163	41	930.681	1.0207	39	787.793	1.00833	42	919.255	1.03579	39	1006.61	1.04763	26	957.835	1.04664	45	917.874	1.03526	6	497.513	6	462.045	1.01211	6	503.753	1.03657	6	609.075	1.06505	6	628.576	1.05574	6	580.468	1.05245
ABUW_1290	642	95	1751.47	41	1413.56	0.982099	72	2189.89	1.02018	80	2211.51	1.03126	84	2406.75	1.04899	91	2499.8	1.05417	52	2146.54	1.04003	103	2316.15	1.0438	13	365.869	14	622.411	1.08752	15	613.233	1.09926	15	562.811	1.09495	13	1070.95	1.17505	16	748.999	1.12669
ABUW_1291	471	30	878.983	18	1170.76	1.04781	27	1088.16	1.01883	30	1146.59	1.03558	30	1306.21	1.05901	27	1235.04	1.05212	18	1356.76	1.06904	32	1261.15	1.05433	7	370.304	6	233.275	0.963751	6	296.574	1.00741	5	267.44	0.995957	5	293.182	0.98937	6	285.732	0.997856
ABUW_1292	1428	182	3620.91	83	2972.86	0.984345	133	3735.27	0.994052	145	3586.73	0.99904	155	4023.78	1.02178	150	4144.22	1.02542	95	3629.95	1.01476	174	3846.17	1.0155	38	2937.75	37	3322.28	1.03666	37	3419.03	1.05391	39	3571.95	1.06417	35	4452.23	1.0816	39	3814.4	1.06659
ABUW_1293	1452	157	2841.8	77	3270.95	1.02867	126	3718.49	1.02636	125	3580.64	1.03098	132	3838.38	1.04679	139	4018.08	1.05295	77	4001.3	1.0575	152	3859.6	1.04725	35	2283.04	32	2588.59	1.03698	33	2518.36	1.04723	35	2769.43	1.06386	30	3289.85	1.07443	38	2859.21	1.06182
ABUW_1294	1104	107	2161.6	58	2032.51	1.00214	76	2061.32	0.983374	83	2179.29	1.00138	87	2185.68	1.00968	93	2476.97	1.02557	55	2005.28	1.005	106	2211.8	1.01067	21	1584.32	24	1576.68	1.02072	22	1584.72	1.03506	24	1875.73	1.06068	22	1895.45	1.048	24	1785.3	1.04787
ABUW_1295	429	42	377.779	15	547.174	1.0588	28	523.628	1.03418	35	645.322	1.07137	31	510.92	1.04694	30	612.633	1.07079	16	700.954	1.09219	39	617.457	1.07116	8	980.185	8	998.082	1.02358	8	1016.06	1.03949	9	833.406	1.01733	8	890.213	1.00886	9	913.226	1.02275
ABUW_1296	243	28	668.523	13	540.688	0.982378	24	601.049	0.975375	23	900.075	1.03977	21	692.319	1.01274	23	588.149	0.991153	14	495.578	0.976783	27	669.03	1.0078	6	626.787	7	479.076	0.987841	6	492.47	1.00502	6	533.562	1.01748	6	742.669	1.04662	6	589.567	1.02401
ABUW_1297	192	10	215.846	5	317.276	1.06074	5	129.85	0.920793	8	255.047	1.02245	8	260.204	1.0322	9	225.869	1.01374	6	211.39	1.01181	10	238.127	1.02039	4	263.699	4	279.702	1.02866	4	135.49	0.952199	4	155.078	0.96906	3	316.525	1.04846	4	202.364	0.997134
ABUW_1298	768	98	1670.05	43	1628.49	1.00691	78	2136.36	1.02329	78	1849.56	1.01385	86	2175.02	1.04211	78	2005.38	1.03166	38	1539.63	1.00421	98	1892.4	1.02385	21	1819.86	16	2049.15	1.03611	18	2049.47	1.04981	18	2103.83	1.05756	17	2216.44	1.05054	19	2123.25	1.05246
ABUW_1299	957	88	1780.63	42	1569.13	0.993629	74	2053.17	1.00918	74	1806.02	1.00218	75	1926.66	1.01836	78	1791.97	1.00866	44	1497.41	0.992646	88	1755.52	1.00586	21	1328.32	20	2157.4	1.08176	20	1742.08	1.06876	21	1911.55	1.08623	16	1656.45	1.05389	22	1770.03	1.07
ABUW_1300	666	72	1458.63	33	1030.1	0.964588	53	1547.07	0.997826	59	1436.35	0.998256	58	1272.63	0.990774	54	1240.56	0.986745	32	1041.19	0.972028	70	1247.69	0.987521	12	1343.62	12	1235.55	1.01088	11	1118.15	1.01218	11	1019.3	1.0024	11	738.347	0.937511	11	958.6	0.987506
ABUW_1301	390	37	880.692	21	890.306	1.01164	29	992.451	1.00606	31	1137.14	1.03422	32	1148.15	1.04224	30	1150.51	1.04263	20	1212.52	1.05466	36	1162.08	1.04351	3	90.6509	2	65.0314	0.979943	3	102.401	1.05018	3	50.3717	0.961636	3	60.5996	0.965345	3	71.1243	1.00006
ABUW_1302	414	45	863.74	24	598.212	0.962035	34	1148.6	1.02855	37	1152.31	1.03856	40	974.726	1.02374	39	963.581	1.02208	23	955.061	1.02708	45	1011.42	1.02809	13	857.493	14	1119.85	1.05459	13	1048.86	1.06008	13	1289.54	1.09199	13	1578.13	1.10916	13	1305.51	1.0876
ABUW_1303	405	46	1000.93	25	1340.72	1.04855	38	1219.36	1.01665	34	1001.06	1.00032	36	1134.4	1.02429	38	1253.74	1.03716	25	1210.94	1.0384	44	1150.03	1.02564	8	437.344	8	382.74	1.00471	8	476.187	1.0456	7	459.065	1.04491	6	491.256	1.03904	8	475.502	1.04314
ABUW_1304	369	41	856.279	21	786.49	0.999064	30	863.562	0.99098	31	946.336	1.01357	31	924.592	1.01809	35	1090.53	1.03932	22	1017.98	1.0362	39	994.859	1.02708	14	1588.53	14	1343.4	1.00044	14	1499.74	1.02787	14	1636.86	1.04249	14	1783.05	1.03894	15	1639.88	1.0363
ABUW_1305	399	47	669.851	24	590.727	0.993728	38	711.632	0.998049	36	705.589	1.0072	43	736.28	1.02037	44	864.803	1.0411	29	769.345	1.03186	50	769.004	1.02553	14	812.527	14	1124.94	1.06186	15	1091.61	1.07175	14	1207.18	1.0904	14	1026.68	1.05575	15	1108.49	1.07311
ABUW_1306	219	40	525.784	20	485.843	0.999852	35	785.845	1.04443	35	743.11	1.04622	35	717.177	1.04803	35	599.554	1.02493	27	644.697	1.04008	44	676.134	1.04018	12	938.481	12	928.586	1.02	12	828.956	1.01959	12	895.408	1.03241	10	1093	1.04418	13	939.121	1.03218
ABUW_1307	351	73	1126.63	42	1041.72	0.999937	56	1352.17	1.01462	56	1224.46	1.01135	59	1260.86	1.02268	63	1088.15	1.00331	45	809.28	0.97282	71	1095.69	1.0041	17	1130.89	19	1112.32	1.01926	17	947.018	1.01295	22	830.501	0.998143	16	581.581	0.928096	23	786.367	0.984114
ABUW_1308	1098	201	2933.24	104	2843.97	1.00616	161	3116.67	0.998069	151	3189.32	1.01141	157	2744.82	0.999747	148	2228.66	0.972056	96	1924.98	0.961449	195	2521.95	0.988182	46	3320.42	45	3059.71	1.01114	47	3001.58	1.02247	45	2973.24	1.02411	41	2762.33	0.9964	50	2912.38	1.01478
ABUW_1309	918	145	2009.07	85	1916.26	1.00401	110	2086.73	0.994981	118	2072.31	1.00441	115	1875.32	0.999427	106	1462.29	0.966464	77	1456.01	0.973934	138	1716.48	0.987367	47	3137.5	50	2955.22	1.01387	48	2416.28	1.00253	47	2084.86	0.985049	36	1279.76	0.895177	52	1926.97	0.967717
ABUW_1310	516	66	1309.92	36	1289.33	1.00814	53	1482.26	1.00662	51	1660.31	1.03176	56	1462.24	1.02235	57	1543.97	1.02924	38	1534.25	1.03432	64	1550.19	1.02945	6	270.779	8	167.319	0.961347	8	200.92	0.997907	8	220.908	1.01191	6	183.379	0.967187	9	201.736	0.993225
ABUW_1311	693	80	2113.54	43	2178.21	1.01417	68	2584.67	1.01717	70	2432.18	1.01894	71	2639.17	1.03672	69	2781.4	1.0436	46	2538.26	1.03748	80	2597.75	1.03435	23	2496.05	21	2656.57	1.0291	23	2494.7	1.03496	22	2842.57	1.0556	19	4043.75	1.09107	23	3127	1.06186
ABUW_1312	930	116	2674.47	59	2826.68	1.01748	97	2946.05	1.00297	103	3236.42	1.02562	102	2921.85	1.01959	105	2954.8	1.02082	56	2540.49	1.00797	117	2913.39	1.01876	36	4075.11	35	3245.35	0.992956	34	3204.79	1.00514	35	3038.97	1.00015	32	2852.11	0.971852	36	3031.96	0.993045
ABUW_1313	237	1	3.20871	1	23.1379	1.26932	1	18.5167	1.22794	2	22.5829	1.25928	1	7.15665	1.11103	2	6.26318	1.09492	1	3.4415	1.02325	2	9.86107	1.15271	1	40.4379	1	32.6195	0.994555	1	32.6293	1.00833	1	63.6177	1.09788	1	20.2139	0.92407	1	38.8203	1.0267
ABUW_1314	522	79	2209.63	39	1913.04	0.991309	62	2267.87	0.993362	65	2413.82	1.01203	63	2135.68	1.00389	61	2288.83	1.01242	41	2053.01	1.00519	72	2222.83	1.00847	19	1904.81	18	1435.72	0.986099	21	1338.17	0.991105	18	1429.96	1.00102	15	2511.16	1.06179	22	1759.76	1.02163
ABUW_1315	276	33	431.955	13	397.327	0.999255	25	589.756	1.03213	29	398.747	0.989681	27	451.323	1.01387	31	380.231	0.991225	14	470.76	1.02526	34	425.265	1.00568	2	279.351	2	333.77	1.0435	2	382.797	1.0742	2	597.82	1.13817	2	2051.68	1.3057	2	1010.77	1.2019
ABUW_1316	4308	453	9014.89	213	7589.36	0.987628	357	10386.8	1.00908	375	10401.3	1.0193	396	10949.9	1.0332	376	10780.1	1.03115	231	9308.77	1.01849	455	10360	1.02569	115	12359.2	108	10831.3	1.00489	117	11621.2	1.02739	107	12165.9	1.03654	101	13533.9	1.03547	122	12440.3	1.03299
ABUW_1317	732	32	342.711	9	330.059	1.00528	24	379.471	1.00367	19	338.838	0.99879	18	280.234	0.982466	16	369.83	1.01775	7	475.412	1.05561	29	366.078	1.01622	13	1745.19	14	1338.45	0.988263	13	752.529	0.930394	12	381.791	0.83959	11	708.844	0.894583	15	614.388	0.894236
ABUW_1318	645	60	741.383	29	980.604	1.0469	47	1137.59	1.048	43	1244.12	1.06901	49	836.09	1.02366	50	1080.06	1.05683	33	1468.74	1.10044	61	1157.25	1.06522	23	3218.28	23	2213.88	0.97471	27	1629.09	0.950334	25	1122.34	0.900633	27	1732.79	0.934604	30	1494.74	0.930818
ABUW_1319	708	72	1003.84	35	1335.06	1.04762	56	1535.02	1.04753	58	1710.47	1.07104	59	1784.32	1.08196	57	2295.01	1.11552	38	3113.17	1.15683	68	2225.74	1.11056	35	3041.81	35	3050.77	1.0217	36	3126.11	1.03843	35	3457.92	1.05537	33	7562.02	1.15193	38	4715.35	1.09001
ABUW_1320	399	41	685.514	23	804.463	1.0312	35	917.69	1.02946	38	1016.47	1.05259	34	828.528	1.03253	38	1068.4	1.06562	25	905.106	1.04939	47	954.625	1.05047	11	461.637	12	338.917	0.982823	12	378.015	1.01016	12	476.306	1.04266	11	326.898	0.973522	13	393.739	1.01108
ABUW_1321	507	50	855.843	22	585.802	0.96049	36	962.033	1.00572	36	850.279	0.999433	37	993.493	1.02737	39	1160.02	1.04743	25	1236.74	1.06075	46	1060.13	1.03535	5	481.968	4	211.266	0.918568	7	237.174	0.946828	6	260.654	0.958087	6	533.03	1.03683	7	343.62	0.987415
ABUW_1322	363	34	372.879	14	419.222	1.02558	29	505.077	1.03106	25	367.308	0.998301	27	404.505	1.01869	25	481.801	1.0412	14	510.75	1.05401	31	441.091	1.0294	8	477.943	10	368.952	0.989077	9	402.561	1.01367	8	531.867	1.05256	6	797.23	1.09519	9	577.219	1.05701
ABUW_1323	3447	330	6033.51	151	5150.92	0.989466	261	6088.79	0.991064	272	6025.56	1.00012	277	6933.98	1.02609	287	7616.34	1.03819	163	6489.94	1.02362	332	6766.46	1.02252	55	4532.74	61	4121.2	1.00947	57	4304.62	1.02861	60	4987.43	1.0511	54	6482.38	1.07337	62	5258.14	1.05171
ABUW_1324	357	18	293.003	5	113.468	0.885791	11	230.664	0.957331	15	213.666	0.958388	13	233.766	0.979314	19	328.756	1.02282	7	318.407	1.02489	20	273.649	0.998872	1	44.4381	2	72.348	1.08205	2	67.6104	1.08721	2	71.5546	1.10093	1	102.499	1.14121	2	80.5547	1.11063
ABUW_1325	219	19	268.658	9	323.671	1.03465	17	301.35	1.00543	16	279.038	1.00533	17	429.46	1.06836	17	360.247	1.04603	9	467.557	1.08413	17	384.075	1.05386	1	121.195	1	90.435	0.984849	1	144.546	1.05693	1	162.448	1.07692	2	219.641	1.10696	2	175.545	1.08101
ABUW_1326	555	50	1141.22	25	1263.92	1.02361	35	1327.99	1.01042	43	1387.89	1.02627	43	1453.38	1.03924	44	1439.12	1.03804	27	1552.87	1.05319	50	1458.32	1.03937	9	569.633	10	564.076	1.0201	11	635.087	1.04855	9	711.827	1.06774	8	840.361	1.07775	11	729.092	1.06468
ABUW_1327	522	47	937.18	20	1190.51	1.0416	37	1379.03	1.04231	38	1355.83	1.04932	44	1439.87	1.06328	42	1491.34	1.06833	25	1586.21	1.08064	47	1468.31	1.0657	16	1483.14	15	1206.28	0.995581	14	1281.04	1.0168	16	1534.54	1.04303	14	2126.49	1.07371	17	1647.36	1.04596
ABUW_1328	183	18	287.609	13	346.294	1.03457	11	327.04	1.00728	16	344.887	1.0244	17	400.416	1.05065	14	372.764	1.0416	11	344.067	1.03698	21	365.533	1.03867	6	375.565	5	459.163	1.04636	7	425.4	1.05052	9	501.872	1.07652	5	576.782	1.08346	9	501.351	1.07023
ABUW_1330	633	25	523.094	11	661.415	1.04099	20	564.519	1.00018	18	559.108	1.00914	21	555.747	1.01601	22	592.338	1.02402	13	690.571	1.04938	24	599.441	1.0253	10	452.16	9	716.691	1.07871	9	587.267	1.06754	10	669.629	1.08998	9	1325.5	1.17527	10	860.797	1.1171
ABUW_1331	705	61	1079.16	31	1016.01	1.00231	48	1244.43	1.00919	48	1199.16	1.01429	49	1020.75	1.00112	52	1116.81	1.0123	34	1243.6	1.03228	58	1145.08	1.01536	14	1327.84	12	705.375	0.942509	15	636.19	0.943501	13	703.277	0.955352	11	707.359	0.9331	15	682.275	0.944165
ABUW_1332	1230	145	2946.31	68	2438.15	0.985381	111	3200.25	1.00106	108	2849.58	0.995867	118	3405.71	1.02683	132	3833.68	1.04213	80	3516.79	1.03671	145	3401.44	1.02626	28	2830.38	27	2390.94	1.0003	26	2558.01	1.02244	26	2854.05	1.03966	23	3040.99	1.03273	27	2817.68	1.0315
ABUW_1333	1254	7	55.7906	3	37.0352	0.956475	2	14.848	0.810003	3	15.0999	0.82684	2	23.8522	0.899381	3	27.1917	0.914253	2	49.5641	0.999551	5	28.927	0.922863	0	0	0	0	NA	0	0	NA	0	0	NA	0	0	NA	0	0	NA
ABUW_1334	1452	88	1185.44	35	1124.45	1.00329	67	1525.77	1.02412	69	1385.42	1.02099	77	1693.86	1.05399	76	1692.34	1.05419	44	1731.35	1.06209	90	1625.74	1.0485	13	1450.29	16	1254.45	1.00325	15	1162.03	1.00746	15	1350.64	1.02925	15	1502.09	1.02752	16	1338.25	1.02148
ABUW_1335	3180	275	5665.87	131	5163.75	0.998042	228	6285.08	1.00392	228	5992.71	1.00775	243	6089.89	1.01751	239	6131.53	1.01813	143	4602.43	0.988283	276	5704.14	1.00857	47	3054.23	47	3022.29	1.02002	52	2839.84	1.02598	49	3144.21	1.04238	47	3548.06	1.04383	53	3177.37	1.03732
ABUW_1336	1221	94	2014.03	44	1455.17	0.967581	79	2184.07	1.00084	74	1805.24	0.98577	80	1977.25	1.00589	79	1919.22	1.00155	48	1633.46	0.988091	95	1833.79	0.995588	21	2230.06	19	1571.5	0.977715	23	1773.63	1.00654	24	1799.61	1.01049	20	1843.64	0.99551	25	1805.63	1.00421
ABUW_1337	174	5	96.0041	3	63.1109	0.955195	2	44.4976	0.885369	4	25.1343	0.822429	4	66.7766	0.961739	3	50.2109	0.923436	2	76.3434	0.985613	5	54.6163	0.934845	2	103.034	2	96.1438	1.0127	2	68.8958	0.984964	2	60.5728	0.969017	1	39.0786	0.884866	2	56.1824	0.952015
ABUW_1338	1032	73	800.802	29	600.863	0.972539	49	1033.93	1.02454	46	693.246	0.981155	47	666.474	0.984727	44	697.911	0.989925	27	721.29	1.00128	68	694.73	0.989345	13	732.445	15	778.195	1.02887	14	531.934	0.995237	12	456.992	0.976804	10	755.09	1.02686	15	581.339	1.00158
ABUW_1339	786	62	1441.3	32	1538.12	1.01874	49	1516.83	0.996769	52	1682.02	1.0208	55	1751.87	1.03326	49	2001.2	1.05058	34	1901.41	1.04929	65	1834.12	1.03884	12	1039.53	12	1115.6	1.03013	13	1275.35	1.06045	13	1451.19	1.08225	11	1547.17	1.07901	13	1424.57	1.0737
ABUW_1340	690	48	693.525	20	742.691	1.0192	39	839.048	1.01571	36	959.295	1.04336	41	867.705	1.03697	39	966.749	1.05109	22	899.714	1.04718	49	923.366	1.04467	17	1228.75	16	1169.93	1.01521	17	1123.14	1.02384	16	1311.18	1.04707	16	1278.2	1.02814	17	1237.51	1.03303
ABUW_1341	714	66	1357.64	32	1385.6	1.01289	56	1589.78	1.01127	55	1615.44	1.02338	57	1602.91	1.02954	63	1920.85	1.05303	39	1795.42	1.0496	69	1733.65	1.03928	15	946.486	15	751.693	0.992615	16	696.92	0.996951	16	956.934	1.04	14	1146.03	1.0497	17	933.294	1.03024
ABUW_1342	774	72	1013.31	34	1019.86	1.01106	56	1285.31	1.02213	57	972.191	0.9948	62	1012.81	1.00819	64	1248.35	1.035	39	1239.65	1.0398	73	1118.25	1.02043	13	820.951	14	740.515	1.00848	16	828.692	1.03619	16	984.611	1.06237	12	1539.32	1.11181	16	1117.54	1.07282
ABUW_1343	330	33	665.659	19	857.015	1.04336	30	822.565	1.01858	28	1021.83	1.05719	28	998.157	1.06017	27	1027.23	1.06433	19	1193.18	1.08785	33	1060.1	1.06781	4	401.303	6	148.377	0.897364	5	127.339	0.892257	4	130.445	0.89144	4	109.4	0.837973	6	122.395	0.8753
ABUW_1344	264	21	418.037	12	459.33	1.02257	16	490.767	1.01162	18	431.804	1.0046	16	330.201	0.978032	20	438.414	1.01403	15	492.549	1.03507	23	423.242	1.0093	7	693.029	7	626.185	1.00869	7	594.706	1.01599	8	627.982	1.02566	7	866.909	1.05432	8	696.533	1.03276
ABUW_1345	1371	136	2469.46	70	2338.06	1.00304	107	3052.97	1.01865	114	3208.87	1.03507	118	3141.11	1.03909	117	3303.84	1.04575	71	3582.65	1.06126	134	3309.12	1.04551	33	3687.04	30	3769.75	1.0241	32	4154.6	1.04989	33	4677.51	1.06974	30	7041.01	1.11446	33	5291.04	1.07982
ABUW_1346	1461	123	2242.33	61	2104.16	1.00187	98	2544.52	1.00701	104	2485.99	1.01399	112	2661.93	1.03024	113	3036.57	1.04733	64	2779.04	1.04144	128	2740.89	1.03364	28	2283.56	28	1593.12	0.976463	29	2013.08	1.01934	31	2198.19	1.03358	28	2846.63	1.05384	31	2352.63	1.03603
ABUW_1347	870	100	2140.03	47	1669.1	0.977613	85	2240.02	0.996032	87	2184.38	1.00302	91	2532.23	1.02982	90	2712.88	1.03873	49	2559.44	1.03696	106	2497.23	1.02764	19	1273.15	20	1512.32	1.04278	19	1475.85	1.0534	20	1648.42	1.07239	17	1981.43	1.08535	20	1701.9	1.07042
ABUW_1348	780	3	8.73622	0	0	0	1	3.68159	0.87244	1	12.5866	1.04876	1	4.75167	0.930227	1	4.20526	0.912632	1	16.1487	1.09171	2	9.42306	1.01747	0	0	0	0	NA	0	0	NA	0	0	NA	0	0	NA	0	0	NA
ABUW_1349	729	87	1530.4	37	1494.51	1.0071	72	1687.48	1.0031	68	1915.35	1.03008	75	1777.98	1.02747	83	2150.04	1.05211	50	2171.62	1.05846	90	2003.75	1.04251	13	1253.73	15	1127.96	1.00815	14	1330.08	1.04238	16	1740.38	1.08151	16	2264.29	1.10649	18	1778.25	1.07825
ABUW_1350	1269	139	2386.84	67	2556.62	1.01923	105	2787.26	1.0109	112	2663.95	1.01488	119	2973.95	1.03644	121	3835.52	1.06962	82	3474.5	1.06168	139	3236.98	1.04706	33	2525.93	35	2077.39	0.996967	35	2556.07	1.0365	36	2960.12	1.05934	34	4151.21	1.09311	37	3222.47	1.06426
ABUW_1351	1758	174	3062.79	80	3193.48	1.0157	141	3991.34	1.02581	141	3609.78	1.02212	152	3741.4	1.03391	152	4695.43	1.06349	93	4574.43	1.06492	168	4155.26	1.04712	28	2650.76	31	2698.93	1.02357	30	2614.98	1.03334	28	3310.03	1.06766	29	4081.35	1.08384	31	3335.46	1.06244
ABUW_1352	360	25	240.333	14	362.77	1.06422	15	259.899	1.00046	20	241.841	1.00113	20	259.178	1.01793	18	255.57	1.01584	13	299.195	1.04199	23	263.946	1.0198	11	705.779	9	599.285	1.00095	8	647.105	1.02423	8	836.986	1.06089	8	1301.43	1.10943	8	928.508	1.06831
ABUW_1353	663	73	1480.62	36	1425.97	1.00528	53	1789.01	1.01554	59	2239.3	1.05522	60	1979.59	1.04547	65	2186.55	1.05861	43	2261.59	1.06773	73	2166.76	1.05689	10	928.691	10	754.509	0.995446	10	798.395	1.01622	10	872.057	1.03033	8	938.476	1.02402	10	869.643	1.02342
ABUW_1354	1359	140	2937.15	66	2635.79	0.996015	110	3350.89	1.00774	120	3390.8	1.01937	120	3592.25	1.03406	121	4195.39	1.05428	74	4323.92	1.0631	138	3875.59	1.04352	25	2201.27	23	1539.28	0.976753	24	1609.9	0.996107	26	1987.82	1.02521	23	2889.47	1.06118	27	2162.4	1.02974
ABUW_1355	171	24	375.379	10	397.945	1.01787	21	413.306	1.00291	19	224.774	0.932231	17	287.405	0.974038	13	223.46	0.940291	9	158.731	0.906172	24	223.592	0.940778	7	303.985	5	191.664	0.96386	6	139.013	0.937709	6	229.995	1.00205	6	309.246	1.02497	6	226.085	0.992997
ABUW_1356	900	74	906.353	31	931.663	1.01383	50	1089.77	1.01487	61	1303.43	1.04853	62	1121.57	1.03556	60	1694.44	1.08931	32	1373.71	1.06675	71	1373.29	1.06138	19	3028.64	20	2651.71	1.00477	19	2909.56	1.03004	20	3547.54	1.05928	18	4709.68	1.08526	21	3722.26	1.05934
ABUW_1357	552	44	1169.09	23	899.973	0.9759	35	1155.9	0.988287	36	1379.42	1.02226	37	1171.96	1.00857	34	1282.52	1.01989	23	908.002	0.982645	41	1185.47	1.0095	12	872.802	11	888.468	1.02354	13	977.892	1.04916	13	1167.35	1.07664	10	899.574	1.02682	14	1014.94	1.05201
ABUW_1358	2397	304	7434.8	149	6364.89	0.989829	251	7827.7	0.996823	253	7184.33	0.995747	253	5736.58	0.975013	230	4557.69	0.944082	130	3306.62	0.91248	295	5196.3	0.961406	64	9894.71	69	8193.91	0.997824	66	6759.85	0.987624	67	5358.54	0.95824	58	4309.36	0.904448	71	5475.92	0.95394
ABUW_1359	909	7	36.7091	1	14.9	0.891957	4	36.5876	0.989379	3	35.2721	0.994999	2	20.8431	0.935734	5	18.8954	0.921361	0	0	0	8	18.7527	0.920944	0	0	0	0	NA	0	0	NA	0	0	NA	0	0	NA	0	0	NA
ABUW_1360	273	41	372.065	10	244.228	0.955001	15	212.275	0.913592	14	249.466	0.947242	18	203.81	0.931136	30	270.846	0.966488	13	356.994	1.00924	34	270.279	0.966416	9	697.172	7	224.428	0.880105	9	297.654	0.929164	8	179.367	0.860825	9	426.021	0.952589	9	301.014	0.921193
ABUW_1361	1011	114	2416.46	56	1962.11	0.982893	86	2607.56	1.00017	96	2689.34	1.0145	93	2830.22	1.02851	98	3018.17	1.03679	63	2960.38	1.03998	110	2874.53	1.03013	19	2087.86	22	1954.26	1.01309	22	1723.55	1.01117	21	1893.96	1.02581	20	2057.5	1.02045	23	1891.67	1.01906
ABUW_1362	1359	197	3290.51	91	3127.58	1.00355	142	3498.21	0.998144	154	3504.61	1.00867	160	3280.58	1.00787	151	2860.09	0.989575	82	2703.32	0.989709	190	3087.15	0.999459	49	5374.58	47	4709.43	1.00487	49	3685.06	0.988077	45	3212.42	0.971173	38	3269.38	0.951929	51	3388.95	0.971188
ABUW_1363	1146	113	1979.67	52	1735.42	0.992943	99	2681.64	1.03107	95	2570.45	1.03497	104	2677.87	1.04697	98	3005.37	1.06221	56	2428.06	1.04013	121	2670.44	1.04637	33	3321	32	2162.56	0.967872	32	2551.65	1.00224	31	2635.02	1.00827	28	3282.94	1.0209	34	2823.2	1.01065
ABUW_1364	945	80	1179.71	37	1425.89	1.03508	66	1519.89	1.02425	68	1566.42	1.03793	73	1720.22	1.05659	65	1962.37	1.07411	43	2647.9	1.11615	78	1974.23	1.07422	20	1346.3	18	1041.25	0.989312	18	1299.42	1.03062	21	1250.61	1.02891	19	1937.5	1.07424	23	1495.84	1.046
ABUW_1365	1110	40	156.362	0	0	0	2	7.35131	0.574504	2	7.53841	0.597861	3	34.8073	0.815763	2	6.29831	0.589619	1	16.873	0.734391	5	16.3793	0.716296	9	97.6951	1	3.6584	0.612083	2	4.66126	0.656614	0	0	0	0	0	0	2	1.55375	0.48531
ABUW_1366	2271	23	187.647	4	68.0301	0.877142	8	95.8129	0.898517	8	183.273	0.997168	8	199.504	1.0161	9	113.413	0.942268	4	88.498	0.919901	12	146.172	0.975437	6	267.31	1	26.013	0.731062	3	46.8495	0.81843	1	1.88562	0.389982	0	0	0	3	16.245	0.662308
ABUW_1367	384	46	841.075	25	932.584	1.02376	37	977.324	1.01023	36	1225.67	1.05028	40	1148.72	1.0482	43	1282.8	1.0628	24	1293.17	1.06855	44	1237.59	1.05759	4	821.938	5	946.289	1.03888	3	1101.82	1.07147	4	1176.41	1.08551	4	1810.63	1.13469	4	1362.95	1.09888
ABUW_1368	1461	127	3019.64	67	2773.65	0.999069	103	3129.85	0.994698	105	3141.21	1.00554	112	3878.25	1.04033	117	4371.66	1.05603	71	4774.29	1.07209	133	4041.35	1.04536	37	3288.69	39	3143.44	1.0157	38	3043.76	1.0254	40	3881.51	1.06028	38	5580.79	1.09767	42	4168.69	1.06342
ABUW_1369	957	106	1635.98	48	1725.77	1.01723	81	1842.53	1.00598	88	1901.87	1.02029	88	2213.41	1.047	90	2317.27	1.05317	56	1997.42	1.03955	106	2107.49	1.04042	23	1479.67	25	1815.1	1.04679	24	1815.55	1.06047	26	2397.46	1.10176	22	3662	1.15125	27	2625	1.1078
ABUW_1370	633	95	1382.77	45	821.582	0.941928	64	954.222	0.939431	67	919.724	0.946173	69	984.514	0.964726	62	1016.65	0.96778	35	1202.85	0.996903	87	1030.93	0.969771	22	1450.38	20	710.975	0.932496	20	668.156	0.938619	20	647.159	0.932908	16	621.275	0.902137	21	645.53	0.925199
ABUW_1371	780	58	1235.26	30	1280.53	1.01494	50	1366.91	1.00359	49	1379.39	1.01495	54	1479.64	1.03139	51	1844.87	1.06007	35	1690.62	1.05392	61	1598.63	1.04101	13	535.324	13	585.367	1.03246	13	628.618	1.055	15	644.442	1.06285	9	731.354	1.06684	16	668.138	1.06135
ABUW_1372	786	101	1996.36	51	1901.85	1.00385	80	2374.63	1.0134	84	2093.74	1.00662	88	2422.69	1.03306	88	2290.05	1.02571	51	1930.32	1.01021	100	2184.2	1.01932	27	2258	26	2170.55	1.01641	27	1837.07	1.00936	26	1682.15	1.00002	25	2611.01	1.04317	27	2043.41	1.01891
ABUW_1373	198	13	195.435	6	134.349	0.961059	11	224.903	1.00891	11	286.637	1.05113	14	307.339	1.06626	11	256.842	1.04341	7	246.5	1.04364	14	274.33	1.0515	3	296.828	3	154.915	0.940308	3	249.643	1.01349	5	184.312	0.976176	3	329.394	1.03731	5	254.45	1.01175
ABUW_1374	366	48	983.213	24	780.114	0.979865	44	1047.02	0.998372	42	1041.26	1.00791	43	967.25	1.00616	45	896.99	0.995881	29	633.679	0.95918	49	884.794	0.994075	13	841.061	12	903.723	1.03028	12	851.627	1.03657	12	921.577	1.05053	12	1034.21	1.05189	12	935.806	1.04619
ABUW_1375	867	13	145.657	3	89.0104	0.94562	7	99.4994	0.938058	2	85.5778	0.929712	4	50.0396	0.871358	1	27.4429	0.790496	1	35.0237	0.83517	4	49.521	0.868354	1	20.617	1	55.3727	1.14441	1	9.32764	0.936377	0	0	0	0	0	0	1	3.10921	0.782313
ABUW_1376	246	36	829.993	20	723.272	0.992162	29	655.987	0.957865	31	802.189	0.995776	32	833.593	1.00881	32	783.128	1.00026	20	724.946	0.997415	35	785.964	1.00066	4	383.521	4	298.764	0.990209	4	316.663	1.0112	4	421.244	1.05085	4	779.017	1.12316	4	505.641	1.06859
ABUW_1377	213	23	421.514	9	245.103	0.939104	15	431.381	0.992973	14	201.165	0.902118	13	250.051	0.941346	12	276.49	0.952925	6	525.036	1.04206	18	313.185	0.96933	7	1421.79	8	990.2	0.97625	6	191.121	0.785427	6	94.2207	0.68324	3	94.393	0.637394	6	126.578	0.712712
ABUW_1378	1152	156	3308.32	78	2439.93	0.970273	121	3375.06	0.992541	130	3196.11	0.995718	130	3269.4	1.00674	124	3249.85	1.00551	76	4625.62	1.05662	161	3585.24	1.01809	32	2658.69	30	2289.77	1.00271	34	1464.4	0.960839	31	1229.54	0.937589	23	1505.85	0.941799	37	1399.93	0.947391
ABUW_1379	381	33	432.586	14	460.889	1.01853	25	487.772	1.00614	26	548.614	1.03184	29	602.634	1.05073	29	713.777	1.07304	17	687.1	1.07264	35	638.031	1.05789	10	863.706	10	641.517	0.984271	10	707.568	1.01022	10	809.24	1.03004	10	1080.45	1.05433	10	865.753	1.0324
ABUW_1380	576	71	1691.05	32	1097.45	0.953502	51	1427.51	0.96681	40	1106.84	0.944038	39	1195.61	0.963828	39	1309.24	0.974508	24	1136.47	0.964443	46	1187.04	0.961985	23	1722.52	22	1056.05	0.960365	21	926.004	0.957822	21	860.544	0.947702	15	910.507	0.931994	22	899.018	0.946228
ABUW_1381	1074	9	38.9968	0	0	0	5	103.586	1.12254	4	55.3427	1.04676	3	33.3608	0.988253	4	57.0234	1.05731	1	4.9778	0.755519	6	37.6762	1.00325	4	131.41	0	0	0	1	2.32783	0.533385	1	11.2774	0.717092	1	16.863	0.73098	1	10.1561	0.694046
ABUW_1382	456	69	1486.37	32	1061.53	0.96606	59	1742.84	1.01146	60	1602.92	1.01032	58	1432.38	1.00351	58	1444.98	1.00415	30	1204.95	0.988033	67	1421.31	1.00192	17	1507.03	16	1131.53	0.985619	18	931.133	0.975133	17	1048.79	0.991103	14	1421.31	1.01422	18	1133.75	0.994509
ABUW_1383	984	108	1706.8	48	1518.81	0.994909	80	2030.44	1.01342	90	1758.48	1.00426	100	2079.8	1.03359	96	2216.93	1.04189	60	2664.84	1.07049	119	2180.01	1.03931	27	2617.11	27	1985.85	0.986933	31	2030.45	1.00345	29	2467.42	1.03086	28	4719.96	1.10631	32	3072.61	1.05329
ABUW_1385	1209	323	5368.23	185	6089.54	1.02677	246	7076.58	1.02738	254	5398.31	1.00104	250	4060.22	0.97246	216	3456.82	0.9505	137	3074.79	0.944321	312	3997.53	0.969605	91	7762.71	90	8000.79	1.02511	91	5349.78	0.988712	93	3607.79	0.938218	75	3477.01	0.908444	101	4144.86	0.949215
ABUW_1386	291	39	1203.85	25	1179.36	1.00752	36	1324.83	1.00284	36	1422.69	1.02247	36	1556.01	1.04114	38	1441.6	1.0313	26	1158.24	1.00958	41	1394.64	1.0267	17	1649.04	17	1530.86	1.01206	18	1614.64	1.0324	18	1661.05	1.03952	13	2128.02	1.05875	19	1801.24	1.04375
ABUW_1387	186	12	166.363	6	249.021	1.06312	10	318.193	1.07793	9	362.532	1.10368	11	375.89	1.1127	11	415.739	1.12709	6	352.886	1.10902	12	376.762	1.11328	4	275.545	3	202.199	0.982765	4	226.057	1.0104	4	207.595	1.00149	4	238.441	1.00199	4	224.031	1.00476
ABUW_1388	303	31	543.307	14	619.86	1.0275	24	684.254	1.02116	23	636.634	1.02134	25	820.686	1.06111	24	732.123	1.04667	16	700.107	1.04633	29	722.387	1.0445	5	419.503	4	359.839	1.00221	4	366.988	1.01839	5	385.654	1.02755	5	727.558	1.10072	5	493.4	1.05351
ABUW_1389	381	35	786.767	17	692.633	0.9935	30	1002.91	1.02281	28	891.495	1.01689	28	957.075	1.03336	26	1105.04	1.05207	15	873.699	1.02762	32	956.826	1.03298	9	846.912	9	531.311	0.963234	9	557.935	0.983111	9	506.075	0.971149	8	593.088	0.971942	9	552.366	0.975657
ABUW_1390	318	32	565.494	21	811.905	1.05765	26	729.268	1.02438	27	763.368	1.04012	30	812.339	1.05467	25	739.941	1.04284	18	663.567	1.03455	33	744.804	1.04327	6	415.182	6	284.73	0.974332	6	311.679	0.999357	6	402.612	1.03454	6	441.396	1.03123	6	385.229	1.0222
ABUW_1391	609	102	1924.67	43	1569.23	0.983433	83	2318.82	1.01514	85	2020.62	1.00676	86	2044.31	1.01598	87	1918.18	1.00739	45	1353.34	0.970134	106	1834.11	1.00147	19	1777.08	22	1689.45	1.01503	22	1624.85	1.02388	20	1334.64	1.00108	17	1073.73	0.950982	24	1344.41	0.995248
ABUW_1392	774	83	1474.36	34	1434.61	1.00663	67	1676.18	1.00726	69	1459.36	0.998942	78	1785.66	1.0328	73	1664.75	1.02365	47	1662.62	1.02956	88	1643.1	1.0217	26	2566.17	28	2240.83	1.00443	26	2408.4	1.02713	26	2349.48	1.02702	24	2643	1.02673	27	2466.96	1.02689
ABUW_1393	228	35	709.267	20	668.354	1.00242	25	611.727	0.96973	28	675.256	0.993776	26	603.503	0.987563	25	635.296	0.99349	19	493.911	0.968917	30	601.991	0.986517	10	667.767	10	740.709	1.03424	10	645.62	1.03083	9	607.514	1.02618	9	524.042	0.988115	10	592.392	1.01628
ABUW_1394	387	53	1136.3	26	1028.62	0.997156	38	1190.04	0.996107	37	1078.31	0.993345	38	1152.27	1.01004	41	1171.41	1.0118	27	1080.44	1.0081	51	1120.61	1.0059	22	1389.23	22	1324.69	1.0154	20	1363.15	1.03267	19	1254.3	1.02519	16	1101.18	0.989535	21	1239.55	1.01704
ABUW_1395	756	87	1929.45	47	1830.33	1.0033	75	1964.99	0.992308	75	2078.18	1.01016	76	2123.35	1.02053	83	2201.81	1.02503	49	1839.7	1.00845	88	2060.76	1.01621	27	3277.79	25	2371.78	0.981011	24	2275.83	0.989643	26	2730.4	1.01464	21	2789.33	0.999617	26	2598.52	1.00143
ABUW_1396	321	20	270.556	9	319.197	1.0319	16	348.61	1.02426	15	262.022	0.996045	19	370.205	1.04843	22	291.363	1.01748	11	235.385	0.99692	23	289.744	1.01655	9	993.824	9	890.97	1.00771	10	1007.85	1.03677	10	938.529	1.03107	9	1080.37	1.03439	10	1008.91	1.03408
ABUW_1397	132	13	252.329	6	234.162	1.00041	8	118.7	0.887381	8	115.941	0.897085	13	169.463	0.957246	9	120.384	0.911471	7	134.921	0.93569	15	135.177	0.927083	0	0	0	0	NA	0	0	NA	0	0	NA	0	0	NA	0	0	NA
ABUW_1398	192	45	814.131	19	733.983	0.996622	36	860.575	0.997366	35	741.014	0.987809	27	682.626	0.98568	34	682.178	0.984806	17	634.373	0.983055	40	685.048	0.9854	8	820.588	7	792.087	1.01692	7	719.153	1.01861	7	678.777	1.01372	6	602.038	0.978553	7	666.656	1.00466
ABUW_1399	492	52	1005.25	23	1089.25	1.02074	38	1053.46	0.996193	35	1192.33	1.02295	39	1326.63	1.0438	43	1421.79	1.05298	28	1576.73	1.07106	49	1379.37	1.04857	18	1478.86	20	1190.13	0.994262	18	1206.87	1.00974	17	1429.71	1.03414	15	2448.26	1.09413	19	1694.95	1.0501
ABUW_1400	684	88	1682.38	42	1469.38	0.992459	66	1491.65	0.97348	66	1515.84	0.986462	68	1504.88	0.993967	70	1629.55	1.00368	41	1776.62	1.0213	84	1606.72	1.00176	21	2100.65	20	1211.92	0.952789	19	898.418	0.929374	18	857.125	0.921196	17	1933.28	1.01074	20	1229.61	0.961371
ABUW_1401	171	11	152.8	0	0	0	0	0	0	2	7.57438	0.601552	0	0	0	2	4.22501	0.540634	2	7.66158	0.637987	3	4.86524	0.562488	1	343.454	1	88.7272	0.852697	1	53.2699	0.80323	1	71.2176	0.832587	1	33.6658	0.692729	1	52.7177	0.78464
ABUW_1402	336	25	580.052	2	39.6688	0.658382	7	51.9542	0.662059	4	27.7727	0.596942	5	31.0038	0.632968	7	21.1251	0.576496	3	15.8704	0.561793	13	23.943	0.59601	3	77.6861	0	0	0	3	16.2126	0.840144	2	5.62244	0.694787	0	0	0	3	7.27834	0.71946
ABUW_1403	873	101	2052.42	44	1979.72	1.00549	87	3005.82	1.04167	84	2436.81	1.02309	83	2397.55	1.02817	79	2179.03	1.01563	48	2072.1	1.01564	98	2271.37	1.0208	27	2534.95	23	1552.61	0.96024	25	1410.12	0.962069	26	1307.13	0.951842	21	1160.86	0.911617	27	1292.7	0.943162
ABUW_1404	699	105	2633.17	57	2218.01	0.987708	86	2659.92	0.991201	90	2755.92	1.00635	91	2407.61	0.996779	93	2202.36	0.984565	51	1597.91	0.9516	103	2240.95	0.986863	24	2931.63	24	2183.14	0.984593	25	2030	0.989308	23	1667.11	0.964656	20	1206.15	0.896403	25	1634.42	0.954936
ABUW_1405	150	21	231.59	7	186.527	0.981833	14	308.555	1.02881	16	247.184	1.00895	17	228.939	1.00678	14	162.473	0.961678	7	84.7925	0.888056	21	180.847	0.975755	6	322.682	8	214.635	0.970526	7	185.141	0.965924	6	189.333	0.968761	6	136.829	0.900704	7	170.434	0.947807
ABUW_1406	366	38	1200.37	27	1272.75	1.0179	31	1397.63	1.0105	32	1434.8	1.02398	32	1144.67	1.00217	33	917.843	0.972887	23	794.605	0.962543	37	1072.98	0.993207	15	2050.6	18	1177.24	0.952177	14	1148.16	0.962882	16	1111.74	0.958407	14	1174.32	0.943368	16	1144.74	0.955112
ABUW_1407	420	28	462.903	14	433.384	1.00157	24	527.702	1.00763	22	420.931	0.987683	24	343.395	0.96999	23	257.407	0.931416	13	202.403	0.910381	30	306.034	0.954248	9	799.004	12	559.2	0.976863	10	357.638	0.935041	10	323.343	0.920124	9	194.798	0.82211	10	291.926	0.899143
ABUW_1408	411	54	1763.7	28	1568.58	0.994837	42	2059.91	1.01092	45	1603.71	0.987676	45	1746.03	1.00696	43	1369.88	0.974926	21	1098.19	0.954841	53	1454.45	0.982796	23	2321.04	21	2178.71	1.01344	21	1794.49	1.00302	22	1765.02	1.00271	17	1520.59	0.962471	24	1693.37	0.990457
ABUW_1409	657	63	1025.94	32	976.162	1.00369	51	1055.96	0.993747	47	935.962	0.988115	46	817.76	0.979193	44	642.82	0.946956	29	360.038	0.882718	58	689.145	0.956301	11	1262.59	12	1295.86	1.02457	12	1334.82	1.04194	11	1410.92	1.05311	10	1075.54	0.999762	12	1273.76	1.03326
ABUW_1410	381	38	508.704	22	443.425	0.992201	28	557.794	1.00234	29	386.276	0.963757	33	515.073	1.00985	29	486.763	1.00209	20	359.536	0.970782	41	436.912	0.988048	10	834.145	10	871.507	1.02678	12	858.211	1.03856	11	932.717	1.05319	11	1146	1.06764	13	978.976	1.05323
ABUW_1411	180	26	228.131	12	162.014	0.965327	14	234.293	0.99345	15	164.041	0.956525	16	159.789	0.962631	17	143.203	0.947199	12	93.8201	0.902674	23	140.213	0.944829	8	474.853	7	364.542	0.988387	6	340.565	0.993678	7	289.14	0.973613	5	255.136	0.934319	7	294.947	0.969211
ABUW_1412	255	61	610.019	30	439.36	0.967171	33	438.834	0.945083	37	381.08	0.937852	42	388.74	0.950521	42	242.182	0.887542	29	161.382	0.847179	54	293.346	0.913133	20	813.444	19	439.705	0.944679	17	328.902	0.922396	15	308.038	0.91143	14	329.751	0.894311	17	322.23	0.909819
ABUW_1413	333	74	662.41	24	392.606	0.941607	38	554.232	0.965606	43	600.531	0.987282	35	353.156	0.927662	43	328.603	0.916549	23	212.158	0.871224	55	373.612	0.93373	16	582.228	15	473.789	0.995646	12	315.273	0.958726	13	281.779	0.943548	10	192.764	0.865564	15	263.272	0.927294
ABUW_1414	324	35	723.992	20	491.472	0.959406	29	721.669	0.989393	28	539.935	0.961365	26	432.02	0.942098	27	410.76	0.934031	16	296.262	0.902043	33	419.744	0.937286	14	2638.58	15	2658.84	1.02228	14	2397.2	1.02309	15	1961.88	0.999765	12	1603.9	0.951836	15	1987.66	0.994684
ABUW_1415	237	25	453.363	10	336.704	0.971196	18	383.203	0.966989	18	582.663	1.0336	20	489.607	1.01811	20	391.698	0.988795	11	348.454	0.981332	24	453.106	1.00763	4	792.693	4	578.437	0.982065	4	562.932	0.992449	4	601.43	1.00241	3	569.904	0.975675	4	578.089	0.990403
ABUW_1416	204	27	434.105	13	465.888	1.01948	18	550.622	1.02213	18	421.232	0.996303	24	432.287	1.00772	19	332.733	0.973203	13	401.706	1.00468	25	396.99	0.996154	10	685.349	10	510.828	0.984708	9	546.581	1.00688	9	605.213	1.02228	8	606.127	1.00509	10	585.973	1.01141
ABUW_1417	108	13	228.443	7	263.996	1.02919	11	301.299	1.02744	10	426.149	1.08305	10	257.873	1.02378	12	307.678	1.0466	7	381.785	1.07904	12	343.371	1.06034	3	12.3705	2	37.6021	1.15983	3	51.4038	1.21217	4	47.284	1.2141	2	89.3394	1.30328	4	62.6757	1.24634
ABUW_1418	324	23	512.9	13	408.368	0.980321	21	636.051	1.01906	23	700.976	1.04176	22	670.94	1.04267	22	718.625	1.05175	12	419.777	0.989234	23	627.579	1.03376	10	1307.23	12	846.103	0.967123	10	614.479	0.941128	10	641.188	0.945299	10	417.783	0.860545	10	557.817	0.919637
ABUW_1419	231	29	641.762	14	694.35	1.02055	22	736.272	1.00849	25	685.752	1.0091	23	592.09	0.997932	23	423.624	0.953745	12	353.41	0.939394	27	513.719	0.978954	8	767.371	8	579.247	0.986284	8	583.984	1.00105	8	488.042	0.979311	6	362.462	0.916022	8	478.163	0.969632
ABUW_1420	1644	216	5348.77	107	4301.47	0.981625	178	5903.32	1.00323	170	4908.33	0.988888	186	5273.28	1.00644	180	4395.11	0.982254	111	3583.65	0.964047	207	4540.09	0.98652	42	4248.12	41	4044.52	1.01521	39	3547.01	1.01259	42	3244.13	1.00326	32	2338.62	0.937753	44	3043.25	0.988044
ABUW_1421	486	55	1077.11	23	1150.41	1.01885	41	1377.47	1.02325	44	1028.47	0.994166	47	1079.48	1.00854	42	928.648	0.988521	25	712.146	0.962391	52	937.186	0.989724	15	4176.61	14	5073.58	1.04558	17	4428.57	1.04232	16	4004.35	1.03306	12	3687.87	1.00486	17	4040.27	1.02772
ABUW_1422	624	76	1567.07	35	1278.25	0.983493	62	1713.83	1.00199	61	1750.74	1.01501	63	1645.34	1.0145	61	1452.97	0.997988	35	1438.69	1.00368	76	1571.93	1.0081	26	3320.05	26	3123.72	1.01373	25	3061.39	1.02494	25	2789.41	1.01577	22	2402.48	0.976592	27	2751.09	1.00727
ABUW_1423	900	91	1911	45	1758.66	0.999318	73	2164.62	1.00676	72	2082.58	1.01171	73	1715.89	0.994454	72	1926.28	1.00887	41	1195.54	0.955434	84	1730.07	0.99485	19	3191.15	20	3195.28	1.02149	19	2695.4	1.01403	20	2772.34	1.02015	18	3089.25	1.01793	20	2852.33	1.01727
ABUW_1424	171	15	314.176	10	234.91	0.97208	15	318.602	0.99173	13	258.017	0.974161	13	267.36	0.987579	13	316.153	1.00865	8	257.366	0.989348	15	274.724	0.990367	6	442.271	6	211.113	0.929187	5	208.498	0.941492	5	260.438	0.969232	4	154.517	0.873201	5	207.818	0.932366
ABUW_1425	519	48	941.968	27	1084.75	1.02873	41	945.202	0.990295	41	990.974	1.00703	43	914.727	1.00449	42	952.816	1.00932	25	829.619	0.998461	52	922.034	1.00494	16	2211.61	15	1964.61	1.00657	18	1834.38	1.01176	16	2122.33	1.03317	11	2114.08	1.01613	18	2023.6	1.02036
ABUW_1426	2094	245	5365.96	116	4584.22	0.989558	199	6136.85	1.00807	181	5282.38	0.998214	204	5719.49	1.01644	205	6537.85	1.03357	126	4508.15	0.992523	234	5511.97	1.01117	56	5572.58	53	5381.72	1.01699	54	5727.33	1.03845	54	6150.3	1.05151	45	5848.84	1.02942	56	5908.82	1.03985
ABUW_1427	465	34	489.546	13	411.519	0.987442	25	616.245	1.0211	28	843.153	1.07246	29	563.166	1.02621	32	671.808	1.04904	22	676.577	1.05514	37	688.676	1.05178	6	269.915	5	203.093	0.985886	5	190.754	0.991847	6	241.264	1.02387	4	169.851	0.956759	6	200.623	0.992916
ABUW_1428	399	45	753.12	19	566.288	0.972817	36	917.147	1.0166	34	947.99	1.03084	34	821.053	1.01932	37	860.705	1.02522	22	602.137	0.986293	43	807.971	1.01678	8	531.793	8	435.815	0.996527	8	433.999	1.00975	8	588.642	1.05186	8	606.599	1.04122	9	543.08	1.03486
ABUW_1429	2052	221	4558.51	111	4418.64	1.00613	190	5172.36	1.007	192	6027.61	1.0374	188	5296.32	1.02749	190	5890.83	1.04124	115	4917.44	1.02398	219	5533.05	1.03274	63	5515.45	63	5802.24	1.02765	62	5942.97	1.04433	64	6344.94	1.05694	55	7118.46	1.0588	66	6468.79	1.05317
ABUW_1430	2868	333	5926.22	152	6037.24	1.01266	266	6621.77	1.00491	272	7698.71	1.03505	285	6709.34	1.02417	277	7641	1.04095	161	6534.77	1.02675	329	7145.95	1.03189	70	5143.82	68	5257.33	1.02405	69	5304.5	1.03887	72	6643.9	1.07211	65	6151.86	1.04797	77	6033.42	1.05318
ABUW_1431	324	34	569.951	17	560.072	1.00792	26	713.643	1.02037	26	676.283	1.023	27	564.467	1.00702	28	813.601	1.05418	17	811.53	1.05889	32	716.47	1.03725	6	707.039	7	664.501	1.01359	7	516.818	0.996042	7	445.378	0.978055	5	497.271	0.972553	7	486.489	0.982724
ABUW_1432	225	15	671.989	10	668.954	1.00962	12	814.924	1.01603	11	735.747	1.01233	15	692.866	1.01217	11	714.223	1.01577	10	736.359	1.02594	16	719.799	1.01658	6	2073.01	5	1984.49	1.01589	5	1717.24	1.0116	4	1595.13	1.00426	5	1752.54	0.998684	6	1688.3	1.00499
ABUW_1433	2526	232	4782.05	105	4189.47	0.99286	187	5754.44	1.01498	180	5893.77	1.02806	208	5939.32	1.03604	202	6619.81	1.05021	123	5890.39	1.04068	230	6085.82	1.03886	60	5599.7	65	5181.02	1.01165	65	5206.22	1.02597	65	5795.74	1.04309	60	6360.43	1.04064	65	5787.46	1.03646
ABUW_1434	270	38	631.981	15	622.923	1.00832	28	723.958	1.00829	28	826.32	1.03589	29	681.904	1.018	31	691.774	1.0196	18	575.364	1.00263	35	693.841	1.01976	10	821.585	10	880.806	1.03	9	889.933	1.04496	10	871.002	1.04621	8	832.4	1.02439	10	864.445	1.03881
ABUW_1435	315	23	250.701	8	219.999	0.99308	15	197.733	0.957587	17	210.068	0.976829	18	221.755	0.992534	15	131.538	0.923851	10	202.005	0.987271	23	191.341	0.972799	5	410.814	5	476.084	1.0397	5	431.249	1.04106	5	554.634	1.07786	5	534.492	1.0599	5	506.792	1.05981
ABUW_1436	1659	203	3694.39	101	3974.42	1.0198	154	4488.8	1.0163	160	4787.96	1.03473	177	4744.01	1.04031	184	6012.27	1.07128	119	6234.1	1.08029	206	5444.59	1.05782	42	3088.42	40	2493.13	0.994646	38	2676.1	1.0172	40	3211.57	1.04369	41	4100.08	1.06279	43	3329.25	1.04202
ABUW_1437	1881	189	3385.52	90	3346.87	1.00871	141	3744.7	1.00353	154	4479.85	1.03749	166	4279.52	1.03829	167	5298.83	1.06619	104	5466.46	1.07474	189	4881.17	1.05498	36	2527.15	39	2259.28	1.00737	40	2664.26	1.0416	39	2838.63	1.05379	35	4144.04	1.09279	42	3215.64	1.06392
ABUW_1438	990	54	556.198	22	837.033	1.06383	40	727.81	1.02636	43	1168.7	1.09886	42	841.615	1.06133	51	1470.89	1.13447	30	2147.78	1.1844	57	1407.25	1.1276	14	683.279	12	646.537	1.01444	12	693.397	1.03685	13	975.51	1.08518	13	3396.99	1.25031	14	1688.63	1.15157
ABUW_1439	402	35	393.397	11	298.929	0.974196	22	399.471	0.991911	27	487.69	1.02882	25	429.275	1.01944	28	508.436	1.04123	17	504.678	1.04577	33	482.52	1.03407	5	419.374	6	186.604	0.920436	5	170.759	0.923269	5	298.387	0.994001	5	637.134	1.08192	5	368.76	1.01511
ABUW_1440	543	46	897.652	23	1064.94	1.03263	38	1101.8	1.01767	41	1435.18	1.06259	40	1059.01	1.02944	44	1243.15	1.05024	30	1299.9	1.06102	50	1259.31	1.05143	12	620.832	11	293.704	0.92807	11	376.765	0.972903	12	445.762	0.995192	7	356.416	0.943726	12	392.981	0.971708
ABUW_1441	195	14	194.165	6	190.084	1.00743	10	201.746	0.995033	8	156.057	0.9713	9	128.838	0.955701	7	140.735	0.965927	4	150.859	0.982694	10	144.122	0.969202	6	730.826	6	722.021	1.01981	6	625.51	1.01567	6	675.962	1.02835	5	843.633	1.04292	6	715.035	1.02921
ABUW_1442	1140	90	1493.51	41	1249.72	0.986839	67	1609.62	1	67	1635.36	1.01234	73	1542.37	1.01238	73	1381.75	0.997704	46	1068.14	0.972269	87	1406.9	0.999982	20	2821.49	21	2831.1	1.02175	22	3028.62	1.04384	20	2675.48	1.03161	17	2463.53	1.00327	23	2722.54	1.02738
ABUW_1443	480	45	692.064	20	583.076	0.987738	36	654.567	0.982261	34	715.365	1.00469	38	695.15	1.00882	35	709.444	1.01106	20	474.157	0.966871	42	648.529	0.999306	10	1038.77	9	813.833	0.990919	11	856.093	1.01097	9	954.177	1.02744	8	1224.57	1.0459	11	1011.61	1.02859
ABUW_1444	1005	3	2.72201	0	0	0	0	0	0	0	0	0	0	0	0	0	0	0	0	0	0	0	0	0	1	4.41819	0	0	0	0	0	0	0	0	0	0	0	0	0	0	0
ABUW_1445	588	51	962.009	22	580.968	0.944065	38	890.094	0.979273	39	652.032	0.948675	37	658.749	0.959732	37	573.603	0.940499	16	339.49	0.88342	49	555.969	0.936875	10	1917.32	10	2123.39	1.03405	11	1404.7	0.996327	11	928.39	0.94361	10	682.815	0.875913	11	1005.3	0.946835
ABUW_1446	1542	118	651.407	20	219.866	0.867761	41	295.082	0.88225	36	289.421	0.892623	45	224.338	0.871669	46	272.851	0.89452	29	218.684	0.877142	90	251.324	0.884684	25	900.805	13	152.105	0.799716	16	144.692	0.807579	23	182.124	0.829272	16	411.115	0.911141	30	245.977	0.860695
ABUW_1447	1890	100	548.54	10	151.283	0.841269	19	201.194	0.853573	7	76.6994	0.73918	4	14.3138	0.541099	6	66.5387	0.733159	4	52.9882	0.72046	10	52.635	0.704963	12	212.532	2	24.1431	0.750338	1	2.54945	0.484902	0	0	0	0	0	0	1	0.849818	0.303017
ABUW_1448	651	2	12.9927	1	15.7124	1.03514	1	19.3724	1.0441	1	8.53036	0.944455	1	2.38736	0.791183	2	9.19911	0.962874	2	22.4877	1.08344	3	10.6511	0.982032	1	31.0027	0	0	0	1	5.11036	0.810804	1	4.06995	0.772743	0	0	0	1	3.0601	0.726346
ABUW_1449	966	76	1106.32	29	1199.92	1.02087	49	1479.81	1.02935	64	1823.82	1.06666	63	1565.95	1.05278	63	2161.52	1.09506	40	1952.25	1.08589	78	1875.89	1.07591	22	1768.18	25	1909.42	1.0309	23	1969.61	1.04845	23	2310.21	1.07358	25	4183.1	1.14485	27	2820.98	1.09379
ABUW_1450	1437	117	1866.63	45	1470.17	0.978896	91	2022.58	1.00073	91	2101.8	1.01605	98	2298.97	1.03495	111	3066.69	1.07249	61	2940.75	1.07163	119	2602.05	1.05061	28	2646.28	26	2614.35	1.01982	30	2869.45	1.0451	29	3241.53	1.06514	28	4052.39	1.08307	32	3387.79	1.06472
ABUW_1451	402	41	553.317	13	354.6	0.951856	22	317.694	0.914453	2	70.9646	0.727715	4	14.3218	0.54006	2	20.6833	0.579888	1	17.2956	0.578545	6	30.8163	0.6347	10	1116.55	11	301.314	0.858129	4	35.5927	0.606449	2	6.00872	0.354548	0	0	0	4	13.8671	0.452653
ABUW_1452	216	2	5.91751	0	0	0	1	11.6237	1.08154	0	0	0	0	0	0	0	0	0	0	0	0	0	0	0	0	0	0	0	NA	0	0	NA	0	0	NA	0	0	NA	0	0	NA
ABUW_1453	1011	7	57.8486	2	105.497	1.08902	3	23.2492	0.865997	2	25.555	0.891865	1	2.38587	0.599755	2	22.9737	0.887588	1	5.13159	0.709745	2	14.0115	0.824558	2	26.6532	2	28.1481	1.02812	1	7.65693	0.879892	1	6.0897	0.845288	0	0	0	1	4.58221	0.799612
ABUW_1454	1104	84	1907.27	44	2104.13	1.0231	70	2607.33	1.03231	64	2321.55	1.02639	72	2155.97	1.02396	72	2318.63	1.03327	43	1963.42	1.01809	84	2189.89	1.02555	22	2502.08	23	1534.63	0.960415	24	1624.45	0.981293	23	1676.44	0.986133	20	2051.57	0.994341	24	1784.16	0.987435
ABUW_1455	882	57	1072.53	30	1042.84	1.00653	43	1206.13	1.00578	49	1313.1	1.02716	48	1203.58	1.02303	47	1199.29	1.02238	31	1034.01	1.00984	58	1187.49	1.02085	10	1243.94	11	1085.66	1.00437	11	1064.18	1.01561	10	1333.01	1.04762	9	1465.92	1.04585	11	1287.71	1.03666
ABUW_1456	1509	153	2775.48	80	2908.99	1.01638	135	3143.42	1.00674	125	4463.07	1.06337	133	3750.13	1.04683	135	3421.05	1.03507	82	3522.32	1.04442	154	3789.14	1.04792	20	2664.45	19	2481.34	1.01246	22	2625.73	1.03321	24	2942.99	1.05159	21	2437.78	1.00991	27	2668.83	1.03231
ABUW_1457	804	72	1699.6	38	1702.84	1.01047	55	1933.92	1.00738	59	2262.89	1.0383	55	1481.54	0.990659	53	1365.94	0.979372	34	1346.98	0.985186	68	1614.34	1.00105	18	1439.27	16	1300.66	1.00871	18	1236.37	1.01612	19	1248.62	1.01996	17	1031.46	0.97522	21	1172.15	1.00498
ABUW_1462	918	92	1526.74	41	1431.55	1.00177	68	1735.85	1.00727	76	1981.82	1.03493	81	2039.85	1.04539	86	2257.21	1.05875	47	2443.48	1.07361	95	2180.59	1.05375	15	1163.68	15	832.943	0.979663	15	724.439	0.976072	16	785.364	0.987084	15	1157.15	1.02173	18	888.985	0.996536
ABUW_1463	1377	101	1664.65	40	1246.7	0.972291	77	1726.68	0.994799	80	1532.33	0.989305	86	1989.43	1.0311	87	1953.64	1.02868	60	2028.09	1.03928	105	1875.87	1.02313	26	2270.03	30	1914.13	1.00008	30	2051.72	1.02245	29	2161.07	1.03213	27	2198.06	1.01796	30	2136.95	1.02412
ABUW_1464	1569	114	2292.42	52	1868.33	0.983381	92	2320.35	0.991473	89	2620.36	1.01805	97	2578.08	1.02331	95	2542.52	1.02132	62	2423.62	1.02144	114	2541.15	1.02101	27	4444.37	24	4165.18	1.01325	27	4043.74	1.02328	27	4252.67	1.0328	25	4696.15	1.03037	29	4330.85	1.02868
ABUW_1465	1398	90	1280.53	34	920.829	0.966961	59	1468.79	1.00846	62	1430.04	1.01496	77	1580.56	1.03523	80	1782.97	1.05094	43	1615.69	1.04368	94	1602.32	1.03666	16	1024.71	17	1287.39	1.04976	16	1031.26	1.03582	17	1147.13	1.05334	13	1694.51	1.09397	18	1290.96	1.06259
ABUW_1466	234	16	394.558	11	417.18	1.01753	13	556.077	1.03645	14	612.39	1.05865	17	518.869	1.04335	15	786.987	1.09774	12	780.562	1.10026	18	674.702	1.077	5	308.555	5	192.149	0.962316	8	252.835	1.01025	7	373.547	1.06359	6	792.873	1.15655	8	473.085	1.08852
ABUW_1467	990	72	1399.87	34	1186.56	0.98853	54	1388.74	0.988744	58	1659.04	1.02285	61	1541.09	1.02057	60	1592.43	1.02462	42	1273.33	1.00252	71	1516.47	1.01803	18	1351.14	20	1125.38	0.998546	19	1120.5	1.01174	18	1284.47	1.03194	15	1260	1.01262	19	1221.66	1.01879
ABUW_1468	795	60	1124.3	25	809.986	0.967206	51	1316.7	1.01129	54	1345.34	1.02412	50	1113.18	1.00698	51	1320.74	1.0288	30	1186.41	1.0212	59	1241.42	1.0205	9	879.09	10	1008.48	1.03843	11	1130.08	1.06626	11	1412.3	1.10064	11	1582.47	1.10602	12	1374.95	1.09116
ABUW_1469	600	57	1278.29	29	960.803	0.972765	48	1430.25	1.00509	48	1339.33	1.00649	47	1481.97	1.0272	46	1705.14	1.04536	32	1477.77	1.03268	56	1501.05	1.02845	5	317.434	8	491.174	1.07571	8	466.266	1.08284	10	564.574	1.11395	8	790.435	1.15209	10	607.092	1.11771
ABUW_1470	645	70	1420.21	28	888.734	0.948728	56	1289.17	0.976677	58	1362.76	0.994818	67	1613.17	1.02458	60	1840.84	1.04162	36	1702.87	1.03727	74	1629.91	1.02549	15	1550.46	17	1603.18	1.02549	16	1895.89	1.06005	17	2205.67	1.08472	15	2576.71	1.09468	17	2226.09	1.07986
ABUW_1471	363	35	579.68	17	461.639	0.98035	26	471.432	0.961748	29	609.723	1.00701	31	686.839	1.02999	35	668.543	1.0264	19	532.688	1.0038	40	624.448	1.01731	12	868.876	11	388.035	0.920891	9	305.953	0.905201	12	297.996	0.89846	8	539.96	0.954979	13	381.303	0.92334
ABUW_1472	471	22	389.342	9	510.032	1.04563	19	537.709	1.03369	18	525.42	1.04008	20	448.686	1.02643	21	441.185	1.02411	10	401.472	1.0183	23	454.191	1.0276	9	456.302	10	380.079	0.998552	9	394.142	1.01681	10	530.528	1.0583	10	1009.95	1.13536	11	644.872	1.07776
ABUW_1473	327	24	415.093	11	406.366	1.00743	18	351.2	0.967122	18	458.019	1.01336	22	479.822	1.02682	22	635.921	1.06338	14	670.618	1.07478	25	561.095	1.04663	4	336.644	4	282.333	0.999404	4	412.698	1.06035	4	379.779	1.05435	4	881.283	1.15919	4	557.92	1.0988
ABUW_1474	606	64	1017.47	32	1168.78	1.0284	48	1225.67	1.01512	51	1734.2	1.07108	59	1366.04	1.04601	54	1536	1.06147	36	1650.15	1.07527	64	1571.6	1.06386	24	2303.4	23	1585.01	0.97475	24	2016.37	1.01847	25	2373.99	1.04252	21	3755.26	1.09196	25	2715.21	1.05382
ABUW_1475	837	59	1322	26	1166.93	0.993849	44	1336.49	0.99131	48	1532.14	1.01988	50	1357.56	1.01166	48	1423.88	1.0175	30	1344.47	1.01656	57	1414.51	1.01644	11	714.038	13	674.206	1.01417	14	513.74	0.994074	13	585.945	1.01268	9	716.623	1.02305	15	605.436	1.01031
ABUW_1476	1149	136	2571.14	65	2358.06	0.998868	112	2754.52	0.999189	114	2984	1.02007	126	3176.08	1.03534	120	3060.37	1.03052	80	2881.33	1.02877	143	3025.44	1.02872	18	1777.33	19	1677.99	1.01416	22	1880.42	1.04204	23	1688.55	1.03186	19	1496.9	0.998148	26	1688.62	1.02533
ABUW_1477	1236	137	2666.29	63	1768.88	0.956386	106	2755.27	0.994288	106	1984.38	0.961086	92	1624.78	0.944779	82	1391.4	0.923134	43	929.869	0.881921	121	1482.61	0.931884	27	4856.96	28	4767.4	1.01901	29	2624.93	0.958472	28	1588.03	0.892181	24	997.128	0.797672	31	1736.7	0.896274
ABUW_1478	984	85	1467.83	41	1703.41	1.02974	57	1513.4	0.993982	65	1983.86	1.04029	84	2149.62	1.05715	75	1993.22	1.04768	44	1943.99	1.04978	90	2017.68	1.0488	16	1749.39	16	1645.11	1.01367	15	1366.33	1.00428	15	1504.24	1.0188	16	2191.21	1.05452	16	1687.26	1.02732
ABUW_1479	903	111	2021.28	47	1346.15	0.956895	76	1795.12	0.973706	73	1326.11	0.94435	59	941.561	0.910361	63	1146.99	0.934048	30	1056.31	0.932802	89	1117.74	0.931172	19	1683.26	18	1744.18	1.02576	19	626.721	0.912135	18	581.361	0.899373	9	1076.45	0.959044	19	761.51	0.927353
ABUW_1480	1011	92	1696.92	41	1395.33	0.984547	72	1879.57	1.00372	73	2166.02	1.0327	73	1502.93	0.992698	75	1545.12	0.995629	45	1249.23	0.975908	88	1615.83	1.00137	17	2209.4	19	1806.21	0.99622	21	1553.57	0.991218	19	1598.59	0.996196	18	1692.91	0.984718	22	1615.02	0.990711
ABUW_1481	795	53	860.875	21	768.28	0.995289	40	929.799	1.00029	40	933.899	1.01111	46	996.223	1.02697	42	977.387	1.02436	25	731.119	0.993886	48	909.657	1.01482	13	1289	15	1384.73	1.03025	14	1311.66	1.03719	15	1140.5	1.02254	12	903.113	0.972009	17	1118.42	1.01335
ABUW_1482	411	25	465.728	12	475.599	1.01297	18	588.28	1.02156	21	502.672	1.01043	20	516.238	1.02145	24	588.168	1.03823	14	450.27	1.01019	27	514.337	1.02052	6	758.786	6	876.613	1.03931	6	1066.97	1.07742	6	815.284	1.04797	6	547.739	0.97625	6	809.999	1.04072
ABUW_1483	912	78	1464.58	39	1507.56	1.01401	66	1821.49	1.01946	66	1947.98	1.03816	70	1821.56	1.03621	76	2284.93	1.06576	44	2190.47	1.06508	84	2061.24	1.05185	12	763.526	13	709.772	1.01223	12	785.786	1.0386	12	891.674	1.05888	12	1094.77	1.07371	13	924.078	1.05729
ABUW_1484	699	72	1291.61	35	1246.46	1.00555	52	1495.74	1.00976	46	970.634	0.962376	40	718.591	0.93312	33	714.423	0.93072	19	1048.4	0.988194	53	863.013	0.955614	11	3234.36	12	1782.71	0.947097	10	535.773	0.811395	10	221.014	0.687244	6	508.823	0.759884	11	421.87	0.763126
[truncated: 2,510 more rows]

## Sheet: Amikacin, gentamcyin
				ΔMIC
[truncated: 27 more rows]
