# Supplementary material for: Importance of Core Genome Functions for an Extreme Antibiotic Resistance Trait
Source: mBio. 2017 Dec 12;8(6):e01655-17. doi: 10.1128/mBio.01655-17 (PMC5727411; doi:10.1128/mBio.01655-17)
Supplement: DATA SET S2 [file mbo006173636sd2.xlsx]

## Sheet: Strain List
					Transposon insertion information
Strain	Alternative name(s)	Genotype	Loci mutated	(Gene names)	Tn	Replicon	EffPos	Dir	RelPos	RelOri
Primary strains
MAB101 (AB5075)	AB5075UW	wild-type AB5075	-	-	-	-	-	-	-	-
MAB102 (AB5075ΔRI1)	SLAb-222	ΔRI1	RI1 (ABUW_3658-78)	multiple	-	-	-	-	-	-
MAB103 (AB5075ΔRI2)	SLAb-165	ΔRI2	RI2 (ABUW_4045-64)	multiple	-	-	-	-	-	-
MAB104 (AB5075ΔRI)	SLAb-221	ΔRI1 ΔRI2	Both Res. Islands	multiple	-	-	-	-	-	-
Individual gene deletion mutants
MAB105	Δ0034.nt1	ΔarpA	ABUW_0034	arpA	-	-	-	-	-	-
MAB106	Δ0256.3 2c.1	ΔenvZ	ABUW_0256	envZ	-	-	-	-	-	-
MAB107	Δ0257.2 1b.4	ΔompR	ABUW_0257	ompR	-	-	-	-	-	-
MAB108	Δ0257-6.3 3d.1	ΔenvZompR	ABUW_0257-6	envZ, ompR	-	-	-	-	-	-
MAB109	LGAb-6	ΔABUW_0471	ABUW_0471	-	-	-	-	-	-	-
MAB110	LGAb-9	ΔadeIJK	ABUW_0844-2	adeIJK	-	-	-	-	-	-
MAB111	LGAb-7	ΔadeIJ	ABUW_0844-3	adeIJ	-	-	-	-	-	-
MAB112	Δ1242.2 4b.2	ΔrlpA	ABUW_1242	rlpA	-	-	-	-	-	-
MAB113	Δ1451.1 5a.1	ΔABUW_1451	ABUW_1451	-	-	-	-	-	-	-
MAB114	SLAb-732	ΔadeAB	ABUW_1974-5	adeAB	-	-	-	-	-	-
MAB115	SLAb-741	ΔadeABC	ABUW_1974-6	adeABC	-	-	-	-	-	-
MAB116	Δ3153.1 6a.1	ΔABUW_3153	ABUW_3153	-	-	-	-	-	-	-
MAB117	Δ3260.1 7a.1	ΔgigA	ABUW_3260	gigA	-	-	-	-	-	-
MAB118	Δ3260-1.2 9b.2	ΔgigAB	ABUW_3260-1	gigA, gigB	-	-	-	-	-	-
MAB119	Δ3261.2 8b.1	ΔgigB	ABUW_3261	gigB	-	-	-	-	-	-
MAB120	Δ3486.2 11b.1	ΔabeM	ABUW_3486	abeM	-	-	-	-	-	-
MAB121	Δ3560.2 12b.2	ΔABUW_3560	ABUW_3560	-	-	-	-	-	-	-
MAB122	SLAb-748	Δ(TnaphA6)	ABUW_4086-8	(TnaphA6)	-	-	-	-	-	-
AB5075ΔRI-transformed strains
MAB123	SLAb-449	ΔRI1 ΔRI2 pgpA::T26	ABUW_0091	pgpA	T26	chromosome	104160	R	247(516)	co
MAB124	SLAb-366	ΔRI1 ΔRI2 serB::T26	ABUW_0097	serB	T26	chromosome	109547	R	568(1224)	anti
MAB125	SLAb-456	ΔRI1 ΔRI2 ΔompR	ABUW_0257	ompR	-	-	-	-	-	-
MAB126	SLAb-458	ΔRI1 ΔRI2 mraW::T26	ABUW_0281	mraW	T26	chromosome	299041	R	304(924)	anti
MAB127	SLAb-461	ΔRI1 ΔRI2 astE::T26	ABUW_0355	astE	T26	chromosome	378768	R	728(975)	anti
MAB128	SLAb-368	ΔRI1 ΔRI2 ABUW_0471::T26	ABUW_0471	-	T26	chromosome	483000	F	118(858)	co
MAB129	SLAb-511	ΔRI1 ΔRI2 ABUW_0471::T26	ABUW_0471	-	T26	chromosome	483125	R	243(858)	anti
MAB130	SLAb-513	ΔRI1 ΔRI2 ABUW_0471::T26	ABUW_0471	-	T26	chromosome	483240	F	358(858)	co
MAB131	SLAb-515	ΔRI1 ΔRI2 ABUW_0471::T26	ABUW_0471	-	T26	chromosome	483494	R	612(858)	anti
MAB132	SLAb-370	ΔRI1 ΔRI2 yajC::T26	ABUW_0532	yajC	T26	chromosome	541327	R	25(330)	co
MAB133	SLAb-464	ΔRI1 ΔRI2 acdB1::T26	ABUW_0606	acdB1	T26	chromosome	606900	R	522(1803)	co
MAB134	SLAb-467	ΔRI1 ΔRI2 trpA::T26	ABUW_0622	trpA	T26	chromosome	623997	F	433(804)	co
MAB135	SLAb-374	ΔRI1 ΔRI2 htpX::T26	ABUW_0924	htpX	T26	chromosome	932767	R	170(906)	co
MAB136	SLAb-517	ΔRI1 ΔRI2 ABUW_0949::T26	ABUW_0949	-	T26	chromosome	957162	R	473(978)	co
MAB137	SLAb-376	ΔRI1 ΔRI2 pstB::T26	ABUW_1118	pstB	T26	chromosome	1139506	R	223(903)	anti
MAB138	SLAb-379	ΔRI1 ΔRI2 ΔrlpA	ABUW_1242	rlpA	-	-	-	-	-	-
MAB139	SLAb-382	ΔRI1 ΔRI2 ΔABUW_1451	ABUW_1451	-	-	-	-	-	-	-
MAB140	SLAb-446	ΔRI1 ΔRI2 bioB::T26	ABUW_2307	bioB	T26	chromosome	2292375	F	230(990)	co
MAB141	SLAb-386	ΔRI1 ΔRI2 ABUW_2847::T26	ABUW_2847	-	T26	chromosome	2860886	F	270(837)	co
MAB142	SLAb-388	ΔRI1 ΔRI2 bioH::T26	ABUW_3121	bioH	T26	chromosome	3141515	F	575(735)	anti
MAB143	SLAb-392	ΔRI1 ΔRI2 ΔABUW_3260-1	ABUW_3260-1	gigA, gigB	-	-	-	-	-	-
MAB144	SLAb-521	ΔRI1 ΔRI2 lptE::T26	ABUW_3360	lptE	T26	chromosome	3400038	F	384(510)	co
MAB145	SLAb-479	ΔRI1 ΔRI2 tig::T26	ABUW_3402	tig	T26	chromosome	3448013	R	498(1335)	co
MAB146	SLAb-728	ΔRI1 ΔRI2 fadB::T26	ABUW_3572	fadB	T26	chromosome	3630241	F	333(2154)	co
MAB147	SLAb-482	ΔRI1 ΔRI2 fadB::T26	ABUW_3572	fadB	T26	chromosome	3630637	R	729(2154)	anti
MAB148	SLAb-724	ΔRI1 ΔRI2 fadA::T26	ABUW_3573	fadA	T26	chromosome	3632254	F	180(1173)	co
MAB149	SLAb-726	ΔRI1 ΔRI2 fadA::T26	ABUW_3573	fadA	T26	chromosome	3632269	R	195(1173)	anti
MAB150	SLAb-485	ΔRI1 ΔRI2 pbpG::T26	ABUW_3638	pbpG	T26	chromosome	3698242	R	277(1008)	co
MAB151	SLAb-676	ΔRI1 ΔRI2 aphA6::T26	ABUW_4087	aphA6	T26	p1	53786	F	280(780)	co
MAB152	SLAb-679	ΔRI1 ΔRI2 aphA6::T26	ABUW_4087	aphA6	T26	p1	53985	F	479(780)	co
MAB153	SLAb-680	ΔRI1 ΔRI2 aphA6::T26	ABUW_4087	aphA6	T26	p1	54086	F	580(780)	co
MAB154	SLAb-390	ΔRI1 ΔRI2 gigA::T26	ABUW_3260	gigA	T26	chromosome	3291342	R	249(969)	anti
MAB155	SLAb-476	ΔRI1 ΔRI2 gigB::T26	ABUW_3261	gigB	T26	chromosome	3292443	F	318(561)	co
AB5075-transformed strains (back-crosses)
MAB156	SLAb-407	pgpA::T26	ABUW_0091	pgpA	T26	chromosome	104160	R	247(516)	co
MAB157	SLAb-337	serB::T26	ABUW_0097	serB	T26	chromosome	109547	R	568(1224)	anti
MAB158	SLAb-410	ΔompR	ABUW_0257	ompR	-	-	-	-	-	-
MAB159	SLAb-416	mraW::T26	ABUW_0281	mraW	T26	chromosome	299041	R	304(924)	anti
MAB160	SLAb-419	astE::T26	ABUW_0355	astE	T26	chromosome	378768	R	728(975)	anti
MAB161	SLAb-338	ABUW_0471::T26	ABUW_0471	-	T26	chromosome	483000	F	118(858)	co
MAB162	SLAb-497	ABUW_0471::T26	ABUW_0471	-	T26	chromosome	483125	R	243(858)	anti
MAB163	SLAb-499	ABUW_0471::T26	ABUW_0471	-	T26	chromosome	483240	F	358(858)	co
MAB164	SLAb-501	ABUW_0471::T26	ABUW_0471	-	T26	chromosome	483494	R	612(858)	anti
MAB165	SLAb-340	yajC::T26	ABUW_0532	yajC	T26	chromosome	541218	F	134(330)	anti
MAB166	SLAb-422	acdB1::T26	ABUW_0606	acdB1	T26	chromosome	606900	R	522(1803)	co
MAB167	SLAb-425	trpA::T26	ABUW_0622	trpA	T26	chromosome	623997	F	433(804)	co
MAB168	SLAb-401	htpX::T26	ABUW_0924	htpX	T26	chromosome	932767	R	170(906)	co
MAB169	SLAb-503	ABUW_0949::T26	ABUW_0949	-	T26	chromosome	957162	R	473(978)	co
MAB170	SLAb-346	pstB::T26	ABUW_1118	pstB	T26	chromosome	1139506	R	223(903)	anti
MAB171	SLAb-351	ΔrlpA	ABUW_1242	rlpA	-	-	-	-	-	-
MAB172	SLAb-352	ΔABUW_1451	ABUW_1451	-	-	-	-	-	-	-
MAB173	SLAb-354	bioB::T26	ABUW_2307	bioB	T26	chromosome	2292375	F	230(990)	co
MAB174	SLAb-356	ABUW_2847::T26	ABUW_2847	-	T26	chromosome	2860886	F	270(837)	co
MAB175	SLAb-358	bioH::T26	ABUW_3121	bioH	T26	chromosome	3141515	F	575(735)	anti
MAB176	SLAb-403	gigA::T26	ABUW_3260	gigA	T26	chromosome	3291342	R	249(969)	anti
MAB177	SLAb-434	gigB::T26	ABUW_3261	gigB	T26	chromosome	3292443	F	318(561)	co
MAB178	SLAb-363	ΔgigAB	ABUW_3260-1	gigA, gigB	-	-	-	-	-	-
MAB179	SLAb-507	lptE::T26	ABUW_3360	lptE	T26	chromosome	3400038	F	384(510)	co
MAB180	SLAb-437	tig::T26	ABUW_3402	tig	T26	chromosome	3448013	R	498(1335)	co
MAB181	SLAb-722	fadB::T26	ABUW_3572	fadB	T26	chromosome	3630241	F	333(2154)	co
MAB182	SLAb-440	fadB::T26	ABUW_3572	fadB	T26	chromosome	3630637	R	729(2154)	anti
MAB183	SLAb-718	fadA::T26	ABUW_3573	fadA	T26	chromosome	3632254	F	180(1173)	co
MAB184	SLAb-720	fadA::T26	ABUW_3573	fadA	T26	chromosome	3632269	R	195(1173)	anti
MAB185	SLAb-443	pbpG::T26	ABUW_3638	pbpG	T26	chromosome	3698242	R	277(1008)	co
MAB186	SLAb-670	aphA6::T26	ABUW_4087	aphA6	T26	p1	53786	F	280(780)	co
MAB187	SLAb-672	aphA6::T26	ABUW_4087	aphA6	T26	p1	53985	F	479(780)	co
MAB188	SLAb-674	aphA6::T26	ABUW_4087	aphA6	T26	p1	54086	F	580(780)	co
Double and triple mutants		T26rec: insertion remaining after excision of tetracycline resistance marker (see Methods)
MAB189	SLAb-684	serB::T26rec ABUW_0471::T26	ABUW_0097, ABUW_0471	serB, -	(as in MAB157 and MAB161)
MAB190	SLAb-599	astE::T26rec serB::T26	ABUW_0355, ABUW_0097	astE, serB	(as in MAB160 and MAB157)
MAB191	SLAb-595	pstB::T26rec serB::T26	ABUW_1118, ABUW_0097	pstB, serB	(as in MAB170 and MAB157)
MAB192	SLAb-607	htpX::T26rec astE::T26	ABUW_0924, ABUW_0355	htpX, astE	(as in MAB168 and MAB160)
MAB193	SLAb-605	htpX::T26rec pstB::T26	ABUW_0924, ABUW_1118	htpX, pstB	(as in MAB168 and MAB170)
MAB194	SLAb-706	htpX::T26rec astE::T26rec ABUW_0471::T26	ABUW_0924, ABUW_0355, ABUW_0471	htpX, astE, -	(as in MAB168, MAB160 and MAB161)
MAB195	SLAb-700	htpX::T26rec pstB::T26rec ABUW_0471::T26	ABUW_0924, ABUW_1118, ABUW_0471	htpX, pstB, -	(as in MAB168, MAB170 and MAB161)
MAB196	SLAb-686	pstB::T26rec serB::T26rec ΔABUW_3260-1	ABUW_1118, ABUW_0097, ABUW_3260-1	pstB, serB, gigAB	(as in MAB170, MAB157 and MAB178)
MAB197	SLAb-694	htpX::T26rec pstB::T26rec ΔABUW_3260-1	ABUW_0924, ABUW_1118, ABUW_3260-1	htpX, pstB, gigAB	(as in MAB168, MAB170 and MAB178)
Individual transposon insertion mutants used as IS control strains
MAB09680	SLAb-525, AbTest_368	tniA::T26	ABUW_3677	tniA	T26	chromosome	3735219	R	1097(1911)	co
MAB10026	SLAb-712, AbTest_301	ABUW_3800::T26	ABUW_3800	-	T26	chromosome	3861785	F	1077(1209)	co
MAB02912	SLAb-714	ABUW_1075::T26	ABUW_1075	-	T26	chromosome	1089691	F	242(489)	anti
Individual transposon insertion mutants analyzed by phenotype microarray
MAB09619	-	orf4::T26	ABUW_3658	orf4	T26	chromosome	3718457	R	889(1797)	anti
MAB09622	-	sup::T26	ABUW_3659	sup	T26	chromosome	3720513	R	854(1488)	anti
MAB09637	-	cadA::T26	ABUW_3664	cadA	T26	chromosome	3723779	R	493(897)	co
MAB09646	-	arsC2::T26	ABUW_3667	arsC2	T26	chromosome	3725923	F	327(435)	co
MAB09653	-	arsC::T26	ABUW_3669	arsC	T26	chromosome	3726674	R	259(474)	anti
MAB09659	-	arsB::T26	ABUW_3670	arsB	T26	chromosome	3727658	R	762(1044)	anti
MAB09662	-	arsH::T26	ABUW_3671	arsH	T26	chromosome	3728305	F	360(705)	co
Individual transposon insertion mutants
MAB00019	AbTest_1192	ABUW_0008::T26	ABUW_0008	-	T26	chromosome	10105	F	240(1005)	co
MAB00020	AbTest_550	ABUW_0008::T26	ABUW_0008	-	T26	chromosome	10418	R	553(1005)	anti
MAB00021	AbTest_450	ABUW_0009::T26	ABUW_0009	-	T26	chromosome	11298	R	173(1008)	anti
MAB00022	AbTest_1338	ABUW_0009::T26	ABUW_0009	-	T26	chromosome	11450	F	325(1008)	co
MAB00024	AbTest_1152	adeT::T26	ABUW_0010	adeT	T26	chromosome	12703	R	228(1005)	anti
MAB00025	AbTest_1359	adeT::T26	ABUW_0010	adeT	T26	chromosome	13012	F	537(1005)	co
MAB00026	AbTest_575	adeT::T26	ABUW_0010	adeT	T26	chromosome	13147	F	672(1005)	co
MAB00030	AbTest_328	anmK::T26	ABUW_0013	anmK	T26	chromosome	15345	F	754(1128)	anti
MAB00032	IPTest_183	anmK::T26	ABUW_0013	anmK	T26	chromosome	15808	R	291(1128)	co
MAB00044	AbTest_176	sun::T26	ABUW_0024	sun	T26	chromosome	27974	R	694(1305)	co
MAB00046	AbTest_169	sun::T26	ABUW_0024	sun	T26	chromosome	28424	F	244(1305)	anti
MAB00069	AbTest_431	arpR::T26	ABUW_0033	arpR	T26	chromosome	39973	F	298(624)	anti
MAB20457	AbTest_1427	arpA::T26	ABUW_0034	arpA	T26	chromosome	40495	R	76(1101)	anti
MAB20460	AbTest_1519	arpA::T26	ABUW_0034	arpA	T26	chromosome	40667	F	248(1101)	co
MAB00071	AbTest_402	arpA::T26	ABUW_0034	arpA	T26	chromosome	40667	R	248(1101)	anti
MAB00072	AbTest_547	arpA::T26	ABUW_0034	arpA	T26	chromosome	40923	R	504(1101)	anti
MAB00075	AbTest_506	arpB::T26	ABUW_0035	arpB	T26	chromosome	42246	R	724(3126)	anti
MAB00076	AbTest_1110	arpB::T26	ABUW_0035	arpB	T26	chromosome	42892	F	1370(3126)	co
MAB00079	AbTest_404	ABUW_0036::T26	ABUW_0036	-	T26	chromosome	44974	F	187(378)	co
MAB00096	AbTest_563	ABUW_0041::T26	ABUW_0041	-	T26	chromosome	49465	R	325(1191)	co
MAB00127	AbTest_521	ABUW_0051::T26	ABUW_0051	-	T26	chromosome	57427	R	104(363)	co
MAB00152	AbTest_1340	purC::T26	ABUW_0059	purC	T26	chromosome	64017	R	325(720)	co
MAB00153	AbTest_218	purC::T26	ABUW_0059	purC	T26	chromosome	64189	F	153(720)	anti
MAB20858	AbTest_528	ABUW_0060::T26	ABUW_0060	-	T26	chromosome	64855	F	129(606)	anti
MAB00157	AbTest_463	pncA::T26	ABUW_0062	pncA	T26	chromosome	66333	R	115(645)	anti
MAB00161	AbTest_557	ABUW_0063::T26	ABUW_0063	-	T26	chromosome	67254	R	337(939)	anti
MAB00165	AbTest_1280	ABUW_0064::T26	ABUW_0064	-	T26	chromosome	68613	R	580(1344)	anti
MAB00166	AbTest_1304	ABUW_0064::T26	ABUW_0064	-	T26	chromosome	68966	F	933(1344)	co
MAB00201	AbTest_130	hutC::T26	ABUW_0075	hutC	T26	chromosome	81064	F	490(753)	co
MAB21134	AbTest_577	ABUW_0079::T26	ABUW_0079	-	T26	chromosome	86324	R	807(1413)	anti
MAB00253	AbTest_489	pgpA::T26	ABUW_0091	pgpA	T26	chromosome	103916	F	491(516)	anti
MAB21285	AbTest_1375	pgpA::T101	ABUW_0091	pgpA	T101	chromosome	104088	R	319(516)	co
MAB00256	AbTest_537	pgpA::T26	ABUW_0091	pgpA	T26	chromosome	104160	R	247(516)	co
MAB00257	AbTest_482	pgpA::T26	ABUW_0091	pgpA	T26	chromosome	104293	F	114(516)	anti
MAB00265	AbTest_247	ribB1::T26	ABUW_0095	ribB1	T26	chromosome	106910	F	464(1122)	anti
MAB21348	AbTest_1403	serB::T26	ABUW_0097	serB	T26	chromosome	109298	F	319(1224)	co
MAB00270	AbTest_1127	serB::T26	ABUW_0097	serB	T26	chromosome	109547	R	568(1224)	anti
MAB00272	AbTest_586	ABUW_0098::T26	ABUW_0098	-	T26	chromosome	110617	F	5(336)	co
MAB00275	AbTest_160	ABUW_0099::T26	ABUW_0099	-	T26	chromosome	111411	R	210(480)	anti
MAB21488	AbTest_1474	phoR::T26	ABUW_0105	phoR	T26	chromosome	117515	R	723(1359)	co
MAB00292	AbTest_581	phoR::T26	ABUW_0105	phoR	T26	chromosome	117749	R	489(1359)	co
MAB21493	AbTest_1395	phoR::T101	ABUW_0105	phoR	T101	chromosome	118221	F	17(1359)	anti
MAB00295	AbTest_1160	phoB::T26	ABUW_0106	phoB	T26	chromosome	118479	R	479(711)	co
MAB00296	AbTest_458	phoB::T26	ABUW_0106	phoB	T26	chromosome	118886	F	72(711)	anti
MAB00300	AbTest_1121	ABUW_0108::T26	ABUW_0108	-	T26	chromosome	120234	R	154(834)	anti
MAB00301	AbTest_1128	ABUW_0108::T26	ABUW_0108	-	T26	chromosome	120407	R	327(834)	anti
MAB21536	AbTest_1520	ABUW_0109::T26	ABUW_0109	-	T26	chromosome	121464	F	875(1368)	anti
MAB21538	AbTest_1577	ABUW_0109::T26	ABUW_0109	-	T26	chromosome	121488	F	851(1368)	anti
MAB00307	AbTest_592	ABUW_0110::T26	ABUW_0110	-	T26	chromosome	123033	F	567(1155)	anti
MAB00312	AbTest_287	ABUW_0111::T26	ABUW_0111	-	T26	chromosome	124300	R	638(1311)	co
MAB00313	AbTest_1363	ABUW_0111::T26	ABUW_0111	-	T26	chromosome	124530	F	408(1311)	anti
MAB70002	AbTest_1125	ABUW_0111::T26	ABUW_0111	-	T26	chromosome	124662	R	276(1311)	co
MAB00314	AbTest_1148	ABUW_0111::T26	ABUW_0111	-	T26	chromosome	124760	R	178(1311)	co
MAB00316	AbTest_473	ABUW_0112::T26	ABUW_0112	-	T26	chromosome	125385	F	130(564)	anti
MAB70003	AbTest_465	ABUW_0112::T26	ABUW_0112	-	T26	chromosome	125478	F	37(564)	anti
MAB00321	AbTest_524	ABUW_0113::T26	ABUW_0113	-	T26	chromosome	125856	R	258(540)	co
MAB21626	AbTest_1390	ABUW_0113::T101	ABUW_0113	-	T101	chromosome	125939	F	175(540)	anti
MAB00412	AbTest_123	gshB::T26	ABUW_0145	gshB	T26	chromosome	159856	R	467(945)	anti
MAB00413	AbTest_286	gshB::T26	ABUW_0145	gshB	T26	chromosome	160044	F	655(945)	co
MAB22087	AbTest_294	ABUW_0153::T26	ABUW_0153	-	T26	chromosome	168765	F	400(441)	anti
MAB00419	AbTest_191	ABUW_0153::T26	ABUW_0153	-	T26	chromosome	168827	F	338(441)	anti
MAB00421	IPTest_135	ABUW_0154::T26	ABUW_0154	-	T26	chromosome	169385	F	114(693)	co
MAB22095	AbTest_1570	ABUW_0154::T26	ABUW_0154	-	T26	chromosome	169415	R	144(693)	anti
MAB22099	AbTest_1376	ABUW_0154::T101	ABUW_0154	-	T101	chromosome	169419	R	148(693)	anti
MAB22100	AbTest_393	ABUW_0154::T26	ABUW_0154	-	T26	chromosome	169447	F	176(693)	co
MAB00422	AbTest_211	ABUW_0154::T26	ABUW_0154	-	T26	chromosome	169627	F	356(693)	co
MAB00425	AbTest_1149	aceE::T26	ABUW_0155	aceE	T26	chromosome	171182	R	968(2718)	anti
MAB22147	AbTest_1479	aceE::T26	ABUW_0155	aceE	T26	chromosome	171508	R	1294(2718)	anti
MAB22212	AbTest_1492	aceF::T26	ABUW_0156	aceF	T26	chromosome	173431	R	497(1980)	anti
MAB22223	AbTest_1584	aceF::T26	ABUW_0156	aceF	T26	chromosome	173855	R	921(1980)	anti
MAB22940	AbTest_591	ABUW_0195::T26	ABUW_0195	-	T26	chromosome	219643	F	144(1083)	co
MAB22941	AbTest_433	ABUW_0195::T26	ABUW_0195	-	T26	chromosome	219643	R	144(1083)	anti
MAB00542	AbTest_1357	ABUW_0196::T26	ABUW_0196	-	T26	chromosome	220935	R	204(1362)	anti
MAB00543	AbTest_114	ABUW_0196::T26	ABUW_0196	-	T26	chromosome	221145	R	414(1362)	anti
MAB00554	AbTest_538	ABUW_0200::T26	ABUW_0200	-	T26	chromosome	224073	F	223(549)	co
MAB23198	AbTest_1530	ABUW_0208::T26	ABUW_0208	-	T26	chromosome	234206	R	330(1338)	anti
MAB00580	IPTest_119	ABUW_0208::T26	ABUW_0208	-	T26	chromosome	234256	F	380(1338)	co
MAB00582	AbTest_264	ABUW_0208::T26	ABUW_0208	-	T26	chromosome	234436	F	560(1338)	co
MAB23205	AbTest_1537	ABUW_0208::T26	ABUW_0208	-	T26	chromosome	234620	R	744(1338)	anti
MAB00641	AbTest_366	trkD::T26	ABUW_0232	trkD	T26	chromosome	251448	R	1111(1878)	anti
MAB00697	AbTest_573	hisH::T26	ABUW_0249	hisH	T26	chromosome	264887	F	394(618)	anti
MAB00701	AbTest_1155	hisB::T26	ABUW_0250	hisB	T26	chromosome	265661	F	213(594)	anti
MAB00703	IPTest_110	hisB::T26	ABUW_0250	hisB	T26	chromosome	265780	R	94(594)	co
MAB23872	AbTest_1507	envZ::T26	ABUW_0256	envZ	T26	chromosome	269624	F	1016(1458)	anti
MAB00713	AbTest_1260	envZ::T26	ABUW_0256	envZ	T26	chromosome	269752	R	888(1458)	co
MAB23878	AbTest_405	envZ::T26	ABUW_0256	envZ	T26	chromosome	269874	F	766(1458)	anti
MAB23879	AbTest_1526	envZ::T26	ABUW_0256	envZ	T26	chromosome	269960	F	680(1458)	anti
MAB23880	AbTest_1540	envZ::T26	ABUW_0256	envZ	T26	chromosome	269960	R	680(1458)	co
MAB23887	AbTest_1567	envZ::T26	ABUW_0256	envZ	T26	chromosome	270094	R	546(1458)	co
MAB23888	AbTest_1512	envZ::T26	ABUW_0256	envZ	T26	chromosome	270097	F	543(1458)	anti
MAB23890	AbTest_1417	envZ::T26	ABUW_0256	envZ	T26	chromosome	270408	F	232(1458)	anti
MAB00716	AbTest_1175	envZ::T26	ABUW_0256	envZ	T26	chromosome	270408	R	232(1458)	co
MAB06065	AbTest_415	ompR::T26	ABUW_0257	ompR	T26	chromosome	270925	F	497(765)	anti
MAB23903	AbTest_1439	ompR::T26	ABUW_0257	ompR	T26	chromosome	270976	R	446(765)	co
MAB00718	AbTest_1273	ompR::T26	ABUW_0257	ompR	T26	chromosome	271011	F	411(765)	anti
MAB23906	AbTest_1451	ompR::T26	ABUW_0257	ompR	T26	chromosome	271319	F	103(765)	anti
MAB00729	AbTest_145	acr1::T26	ABUW_0260	acr1	T26	chromosome	277179	F	696(891)	anti
MAB00731	AbTest_217	acr1::T26	ABUW_0260	acr1	T26	chromosome	277631	F	244(891)	anti
MAB00784	AbTest_150	mraW::T26	ABUW_0281	mraW	T26	chromosome	299041	R	304(924)	anti
MAB70005	AbTest_210	ABUW_0332::T26	ABUW_0332	-	T26	chromosome	354915	R	387(1410)	anti
MAB00924	AbTest_209	ABUW_0332::T26	ABUW_0332	-	T26	chromosome	355014	R	486(1410)	anti
MAB25243	AbTest_1539	astD::T26	ABUW_0353	astD	T26	chromosome	375826	R	629(1470)	anti
MAB25246	AbTest_1443	astD::T26	ABUW_0353	astD	T26	chromosome	376041	R	844(1470)	anti
MAB00986	AbTest_1146	astB::T26	ABUW_0354	astB	T26	chromosome	376970	F	286(1344)	co
MAB00988	AbTest_1161	astB::T26	ABUW_0354	astB	T26	chromosome	377327	R	643(1344)	anti
MAB00990	AbTest_1344	astE::T26	ABUW_0355	astE	T26	chromosome	378171	F	131(975)	co
MAB25278	AbTest_1538	astE::T26	ABUW_0355	astE	T26	chromosome	378768	R	728(975)	anti
MAB01038	AbTest_132	ABUW_0372::T26	ABUW_0372	-	T26	chromosome	395577	F	159(255)	anti
MAB01039	AbTest_202	ABUW_0372::T26	ABUW_0372	-	T26	chromosome	395725	R	11(255)	co
MAB25692	AbTest_1554	corA::T26	ABUW_0388	corA	T26	chromosome	413329	F	598(1014)	anti
MAB01088	AbTest_280	corA::T26	ABUW_0388	corA	T26	chromosome	413417	R	510(1014)	co
MAB01089	AbTest_303	corA::T26	ABUW_0388	corA	T26	chromosome	413691	F	236(1014)	anti
MAB25706	AbTest_1455	corA::T26	ABUW_0388	corA	T26	chromosome	413835	F	92(1014)	anti
MAB25789	AbTest_1551	ABUW_0394::T26	ABUW_0394	-	T26	chromosome	418874	R	202(987)	anti
MAB01107	AbTest_1320	ABUW_0394::T26	ABUW_0394	-	T26	chromosome	418928	R	256(987)	anti
MAB01109	AbTest_569	ABUW_0394::T26	ABUW_0394	-	T26	chromosome	419136	F	464(987)	co
MAB01213	AbTest_133	wrbA::T26	ABUW_0457	wrbA	T26	chromosome	469975	F	123(594)	co
MAB01215	AbTest_315	wrbA::T26	ABUW_0457	wrbA	T26	chromosome	470139	R	287(594)	anti
MAB26342	AbTest_1437	ABUW_0460::T26	ABUW_0460	-	T26	chromosome	472162	F	528(672)	anti
MAB26344	AbTest_1374	ABUW_0460::T101	ABUW_0460	-	T101	chromosome	472244	F	446(672)	anti
MAB01224	AbTest_1171	ABUW_0460::T26	ABUW_0460	-	T26	chromosome	472639	R	51(672)	co
MAB01234	AbTest_142	miaB::T26	ABUW_0464	miaB	T26	chromosome	476246	R	712(1452)	co
MAB01235	AbTest_270	miaB::T26	ABUW_0464	miaB	T26	chromosome	476618	R	340(1452)	co
MAB01238	IPTest_125	ABUW_0465::T26	ABUW_0465	-	T26	chromosome	478031	R	828(1986)	anti
MAB26550	AbTest_356	ABUW_0471::T26	ABUW_0471	-	T26	chromosome	483000	F	118(858)	co
MAB01255	AbTest_240	ABUW_0471::T26	ABUW_0471	-	T26	chromosome	483125	R	243(858)	anti
MAB26553	-	ABUW_0471::T26	ABUW_0471	-	T26	chromosome	483240	F	358(858)	co
MAB26558	-	ABUW_0471::T26	ABUW_0471	-	T26	chromosome	483494	R	612(858)	anti
MAB01316	AbTest_203	ksgA::T26	ABUW_0496	ksgA	T26	chromosome	507337	F	171(813)	co
MAB01317	AbTest_348	ksgA::T26	ABUW_0496	ksgA	T26	chromosome	507627	F	461(813)	co
MAB01388	AbTest_259	ABUW_0523::T26	ABUW_0523	-	T26	chromosome	532960	R	164(480)	co
MAB01391	AbTest_1201	ABUW_0524::T26	ABUW_0524	-	T26	chromosome	533224	F	207(303)	anti
MAB01392	AbTest_1185	ABUW_0524::T26	ABUW_0524	-	T26	chromosome	533260	R	171(303)	co
MAB27153	AbTest_1513	yajC::T26	ABUW_0532	yajC	T26	chromosome	541137	F	215(330)	anti
MAB58283	AbTest_1514	yajC::T26	ABUW_0532	yajC	T26	chromosome	541137	F	215(330)	anti
MAB01413	AbTest_1135	yajC::T26	ABUW_0532	yajC	T26	chromosome	541218	F	134(330)	anti
MAB01414	AbTest_1219	yajC::T26	ABUW_0532	yajC	T26	chromosome	541327	R	25(330)	co
MAB01588	AbTest_1222	ABUW_0590::T26	ABUW_0590	-	T26	chromosome	588788	R	194(756)	anti
MAB01589	AbTest_1341	ABUW_0590::T26	ABUW_0590	-	T26	chromosome	588873	R	279(756)	anti
MAB01637	AbTest_1241	acdB1::T26	ABUW_0606	acdB1	T26	chromosome	606525	F	897(1803)	anti
MAB01638	AbTest_257	acdB1::T26	ABUW_0606	acdB1	T26	chromosome	606900	R	522(1803)	co
MAB01691	AbTest_1264	trpA::T26	ABUW_0622	trpA	T26	chromosome	623651	R	87(804)	anti
MAB01692	AbTest_219	trpA::T26	ABUW_0622	trpA	T26	chromosome	623805	F	241(804)	co
MAB28577	AbTest_1469	trpA::T26	ABUW_0622	trpA	T26	chromosome	623813	F	249(804)	co
MAB01693	AbTest_339	trpA::T26	ABUW_0622	trpA	T26	chromosome	623997	F	433(804)	co
MAB01694	AbTest_1275	trpA::T26	ABUW_0622	trpA	T26	chromosome	624141	F	577(804)	co
MAB28936	AbTest_243	cysI::T26	ABUW_0643	cysI	T26	chromosome	649123	R	250(1644)	anti
MAB01754	AbTest_188	cysI::T26	ABUW_0643	cysI	T26	chromosome	649212	F	339(1644)	co
MAB28949	AbTest_1556	cysI::T26	ABUW_0643	cysI	T26	chromosome	649876	R	1003(1644)	anti
MAB01756	AbTest_1154	cysI::T26	ABUW_0643	cysI	T26	chromosome	649923	F	1050(1644)	co
MAB01758	AbTest_1142	ABUW_0644::T26	ABUW_0644	-	T26	chromosome	650711	F	202(486)	co
MAB01841	AbTest_1266	nolG::T26	ABUW_0675	nolG	T26	chromosome	679475	R	1808(3099)	co
MAB01842	AbTest_1259	nolG::T26	ABUW_0675	nolG	T26	chromosome	680119	F	1164(3099)	anti
MAB01843	AbTest_1302	nolG::T26	ABUW_0675	nolG	T26	chromosome	680813	R	470(3099)	co
MAB01844	AbTest_1251	nolF::T26	ABUW_0676	nolF	T26	chromosome	681910	R	507(1119)	co
MAB01845	AbTest_1150	nolF::T26	ABUW_0676	nolF	T26	chromosome	682083	R	334(1119)	co
MAB01846	AbTest_1339	nolF::T26	ABUW_0676	nolF	T26	chromosome	682176	F	241(1119)	anti
MAB01891	AbTest_131	ABUW_0690::T26	ABUW_0690	-	T26	chromosome	697961	R	239(504)	anti
MAB01893	AbTest_353	ABUW_0690::T26	ABUW_0690	-	T26	chromosome	698130	R	408(504)	anti
MAB01901	AbTest_1178	ABUW_0699::T26	ABUW_0699	-	T26	chromosome	703152	F	343(576)	anti
MAB01902	AbTest_1106	ABUW_0699::T26	ABUW_0699	-	T26	chromosome	703269	R	226(576)	co
MAB29980	AbTest_1466	mreB::T26	ABUW_0715	mreB	T26	chromosome	721678	R	360(1041)	anti
MAB01949	AbTest_141	mreB::T26	ABUW_0715	mreB	T26	chromosome	722053	F	735(1041)	co
MAB29988	AbTest_1550	mreB::T26	ABUW_0715	mreB	T26	chromosome	722054	R	736(1041)	anti
MAB30004	AbTest_1463	mreC::T26	ABUW_0716	mreC	T26	chromosome	722542	R	167(858)	anti
MAB01951	AbTest_241	mreC::T26	ABUW_0716	mreC	T26	chromosome	722706	R	331(858)	anti
MAB30008	AbTest_332	mreC::T26	ABUW_0716	mreC	T26	chromosome	722820	R	445(858)	anti
MAB30020	AbTest_1464	mreD::T26	ABUW_0717	mreD	T26	chromosome	723301	R	82(492)	anti
MAB30026	AbTest_1452	mreD::T26	ABUW_0717	mreD	T26	chromosome	723410	R	191(492)	anti
MAB01953	AbTest_340	mreD::T26	ABUW_0717	mreD	T26	chromosome	723461	F	242(492)	co
MAB01966	AbTest_111	wax-dgaT::T26	ABUW_0721	wax-dgaT	T26	chromosome	726979	F	577(1386)	anti
MAB02285	AbTest_215	adeK::T26	ABUW_0842	adeK	T26	chromosome	819456	R	1436(1455)	co
MAB02288	AbTest_1342	adeK::T26	ABUW_0842	adeK	T26	chromosome	819830	R	1062(1455)	co
MAB02290	AbTest_1333	adeK::T26	ABUW_0842	adeK	T26	chromosome	820007	R	885(1455)	co
MAB02291	AbTest_1330	adeK::T26	ABUW_0842	adeK	T26	chromosome	820493	R	399(1455)	co
MAB02295	AbTest_1283	adeJ::T26	ABUW_0843	adeJ	T26	chromosome	822357	R	1711(3177)	co
MAB02296	AbTest_1191	adeJ::T26	ABUW_0843	adeJ	T26	chromosome	823112	F	956(3177)	anti
MAB02297	AbTest_1316	adeJ::T26	ABUW_0843	adeJ	T26	chromosome	823406	R	662(3177)	co
MAB02298	AbTest_1240	adeI::T26	ABUW_0844	adeI	T26	chromosome	824473	R	858(1251)	co
MAB02299	AbTest_1314	adeI::T26	ABUW_0844	adeI	T26	chromosome	824625	F	706(1251)	anti
MAB02300	AbTest_1248	adeI::T26	ABUW_0844	adeI	T26	chromosome	824973	F	358(1251)	anti
MAB02337	IPTest_118	ABUW_0863::T26	ABUW_0863	-	T26	chromosome	843609	F	63(207)	co
MAB32161	AbTest_1532	pckG::T26	ABUW_0913	pckG	T26	chromosome	909215	F	1268(1833)	anti
MAB32168	AbTest_1381	pckG::T101	ABUW_0913	pckG	T101	chromosome	909750	F	733(1833)	anti
MAB02478	AbTest_1236	pckG::T26	ABUW_0913	pckG	T26	chromosome	909775	R	708(1833)	co
MAB32176	AbTest_1508	pckG::T26	ABUW_0913	pckG	T26	chromosome	910439	F	44(1833)	anti
MAB02500	AbTest_1233	ABUW_0922::T26	ABUW_0922	-	T26	chromosome	928731	F	494(3096)	co
MAB32363	AbTest_1557	ABUW_0922::T26	ABUW_0922	-	T26	chromosome	928789	R	552(3096)	anti
MAB02501	AbTest_1291	ABUW_0922::T26	ABUW_0922	-	T26	chromosome	930103	F	1866(3096)	co
MAB02503	AbTest_1282	ABUW_0922::T26	ABUW_0922	-	T26	chromosome	930598	R	2361(3096)	anti
MAB02508	AbTest_116	htpX::T26	ABUW_0924	htpX	T26	chromosome	932277	F	660(906)	anti
MAB32412	AbTest_1535	htpX::T26	ABUW_0924	htpX	T26	chromosome	932343	F	594(906)	anti
MAB32413	AbTest_1412	htpX::T26	ABUW_0924	htpX	T26	chromosome	932418	R	519(906)	co
MAB02509	AbTest_283	htpX::T26	ABUW_0924	htpX	T26	chromosome	932572	F	365(906)	anti
MAB32414	AbTest_1543	htpX::T26	ABUW_0924	htpX	T26	chromosome	932767	R	170(906)	co
MAB32415	AbTest_1461	htpX::T26	ABUW_0924	htpX	T26	chromosome	932884	R	53(906)	co
MAB32701	AbTest_1493	ABUW_0949::T26	ABUW_0949	-	T26	chromosome	957115	F	520(978)	anti
MAB02574	AbTest_1290	ABUW_0949::T26	ABUW_0949	-	T26	chromosome	957162	R	473(978)	co
MAB32707	AbTest_1458	ABUW_0949::T26	ABUW_0949	-	T26	chromosome	957335	F	300(978)	anti
MAB02644	AbTest_147	sppA::T26	ABUW_0978	sppA	T26	chromosome	990347	F	273(1098)	co
MAB02697	IPTest_104	ruvB::T26	ABUW_0999	ruvB	T26	chromosome	1011271	F	600(1005)	anti
MAB02699	AbTest_153	ruvB::T26	ABUW_0999	ruvB	T26	chromosome	1011604	F	267(1005)	anti
MAB33277	AbTest_1428	ruvB::T26	ABUW_0999	ruvB	T26	chromosome	1011604	R	267(1005)	co
MAB02700	AbTest_1208	ruvA::T26	ABUW_1000	ruvA	T26	chromosome	1011974	R	505(600)	co
MAB02702	AbTest_1305	ruvA::T26	ABUW_1000	ruvA	T26	chromosome	1012170	R	309(600)	co
MAB02706	AbTest_220	purL::T26	ABUW_1002	purL	T26	chromosome	1014975	R	756(3834)	anti
MAB02900	AbTest_1245	idh::T26	ABUW_1072	idh	T26	chromosome	1084956	F	216(2238)	co
MAB02901	AbTest_1221	idh::T26	ABUW_1072	idh	T26	chromosome	1085782	R	1042(2238)	anti
MAB03018	AbTest_184	ABUW_1115::T26	ABUW_1115	-	T26	chromosome	1135557	F	193(1032)	co
MAB34698	AbTest_1566	ABUW_1115::T26	ABUW_1115	-	T26	chromosome	1135731	R	367(1032)	anti
MAB03020	AbTest_1223	ABUW_1115::T26	ABUW_1115	-	T26	chromosome	1135873	F	509(1032)	co
MAB34714	AbTest_1480	pstC::T26	ABUW_1116	pstC	T26	chromosome	1136645	R	149(1380)	anti
MAB03021	AbTest_157	pstC::T26	ABUW_1116	pstC	T26	chromosome	1136844	R	348(1380)	anti
MAB70008	AbTest_172	pstC::T26	ABUW_1116	pstC	T26	chromosome	1136845	R	349(1380)	anti
MAB03022	AbTest_1321	pstC::T26	ABUW_1116	pstC	T26	chromosome	1137170	R	674(1380)	anti
MAB34727	AbTest_1555	pstA::T26	ABUW_1117	pstA	T26	chromosome	1138161	R	289(1398)	anti
MAB03024	AbTest_236	pstA::T26	ABUW_1117	pstA	T26	chromosome	1138503	F	631(1398)	co
MAB34732	AbTest_1408	pstA::T26	ABUW_1117	pstA	T26	chromosome	1138594	R	722(1398)	anti
MAB03028	AbTest_383	pstB::T26	ABUW_1118	pstB	T26	chromosome	1139506	R	223(903)	anti
MAB34748	AbTest_1544	pstB::T26	ABUW_1118	pstB	T26	chromosome	1139857	R	574(903)	anti
MAB03058	AbTest_1232	dacC::T26	ABUW_1127	dacC	T26	chromosome	1149721	R	541(1149)	co
MAB34845	AbTest_1468	dacC::T26	ABUW_1127	dacC	T26	chromosome	1149902	F	360(1149)	anti
MAB03078	AbTest_239	ABUW_1134::T26	ABUW_1134	-	T26	chromosome	1157477	F	460(2190)	co
MAB03081	AbTest_311	ABUW_1134::T26	ABUW_1134	-	T26	chromosome	1158028	F	1011(2190)	co
MAB03360	AbTest_422	rlpA::T26	ABUW_1242	rlpA	T26	chromosome	1283921	R	444(618)	co
MAB03367	AbTest_134	mrdB::T26	ABUW_1244	mrdB	T26	chromosome	1286227	F	592(1143)	anti
MAB03368	AbTest_334	mrdB::T26	ABUW_1244	mrdB	T26	chromosome	1286442	R	377(1143)	co
MAB03595	AbTest_1179	ABUW_1334::T26	ABUW_1334	-	T26	chromosome	1345970	F	783(1452)	anti
MAB03596	AbTest_1183	ABUW_1334::T26	ABUW_1334	-	T26	chromosome	1346298	R	455(1452)	co
MAB03598	AbTest_1326	ABUW_1335::T26	ABUW_1335	-	T26	chromosome	1348274	F	1668(3180)	anti
MAB36803	AbTest_1377	ABUW_1335::T101	ABUW_1335	-	T101	chromosome	1348657	R	1285(3180)	co
MAB03600	AbTest_1153	ABUW_1335::T26	ABUW_1335	-	T26	chromosome	1349461	F	481(3180)	anti
MAB03603	AbTest_1261	ABUW_1336::T26	ABUW_1336	-	T26	chromosome	1350349	F	820(1221)	anti
MAB03604	AbTest_1187	ABUW_1336::T26	ABUW_1336	-	T26	chromosome	1350789	F	380(1221)	anti
MAB70010	AbTest_1462	Intergenic::T26	Intergenic 3' of ABUW_1451	-	T26	chromosome	1443679	R	2
MAB37674	AbTest_1454	ABUW_1451::T26	ABUW_1451	-	T26	chromosome	1443768	R	315(402)	co
MAB03886	AbTest_168	ABUW_1451::T26	ABUW_1451	-	T26	chromosome	1443841	R	242(402)	co
MAB03887	AbTest_1252	ABUW_1451::T26	ABUW_1451	-	T26	chromosome	1443921	R	162(402)	co
MAB03889	AbTest_230	ABUW_1451::T26	ABUW_1451	-	T26	chromosome	1443922	R	161(402)	co
MAB38341	AbTest_1473	ABUW_1554::T26	ABUW_1554	-	T26	chromosome	1539580	F	438(756)	anti
MAB04129	AbTest_242	ABUW_1554::T26	ABUW_1554	-	T26	chromosome	1539798	R	220(756)	co
MAB04130	AbTest_330	ABUW_1554::T26	ABUW_1554	-	T26	chromosome	1539867	R	151(756)	co
MAB04200	AbTest_346	ABUW_1577::T26	ABUW_1577	-	T26	chromosome	1565964	R	273(1299)	anti
MAB38742	AbTest_1586	ppiB::T26	ABUW_1614	ppiB	T26	chromosome	1607551	F	368(510)	anti
MAB70011	AbTest_1594	ppiB::T26	ABUW_1614	ppiB	T26	chromosome	1607638	F	281(510)	anti
MAB38744	AbTest_1425	Intergenic::T26	Intergenic 5' of ABUW_1614	ppiB	T26	chromosome	1607963	R	-45
MAB04486	AbTest_1334	umuC::T26	ABUW_1699	umuC	T26	chromosome	1696216	F	1095(1329)	anti
MAB39509	AbTest_1382	rseP::T101	ABUW_1740	rseP	T101	chromosome	1737855	F	627(1356)	co
MAB39510	AbTest_1582	rseP::T26	ABUW_1740	rseP	T26	chromosome	1737879	F	651(1356)	co
MAB04833	AbTest_455	ABUW_1851::T26	ABUW_1851	-	T26	chromosome	1847690	R	109(1122)	anti
MAB40214	AbTest_1558	ABUW_1851::T26	ABUW_1851	-	T26	chromosome	1847996	F	415(1122)	co
MAB04835	AbTest_508	ABUW_1851::T26	ABUW_1851	-	T26	chromosome	1848500	F	919(1122)	co
MAB05075	AbTest_1324	ABUW_1930::T26	ABUW_1930	-	T26	chromosome	1928326	R	729(1086)	co
MAB05077	AbTest_1256	ABUW_1930::T26	ABUW_1930	-	T26	chromosome	1928402	F	653(1086)	anti
MAB05078	AbTest_1228	ABUW_1930::T26	ABUW_1930	-	T26	chromosome	1928579	R	476(1086)	co
MAB05079	AbTest_1134	ABUW_1930::T26	ABUW_1930	-	T26	chromosome	1928737	F	318(1086)	anti
MAB05141	AbTest_1328	ABUW_1949::T26	ABUW_1949	-	T26	chromosome	1949840	F	374(1062)	co
MAB05142	AbTest_1336	ABUW_1949::T26	ABUW_1949	-	T26	chromosome	1949981	F	515(1062)	co
MAB05154	AbTest_1249	ABUW_1953::T26	ABUW_1953	-	T26	chromosome	1954990	R	335(1329)	anti
MAB05155	AbTest_1365	ABUW_1953::T26	ABUW_1953	-	T26	chromosome	1955069	R	414(1329)	anti
MAB05156	AbTest_1115	ABUW_1953::T26	ABUW_1953	-	T26	chromosome	1955281	F	626(1329)	co
MAB41837	AbTest_1434	adeS::T26	ABUW_1972	adeS	T26	chromosome	1974121	F	701(1086)	anti
MAB05215	AbTest_1301	adeS::T26	ABUW_1972	adeS	T26	chromosome	1974227	F	595(1086)	anti
MAB41844	AbTest_1569	adeS::T26	ABUW_1972	adeS	T26	chromosome	1974546	R	276(1086)	co
MAB05216	AbTest_154	adeS::T26	ABUW_1972	adeS	T26	chromosome	1974674	R	148(1086)	co
MAB05217	AbTest_307	adeS::T26	ABUW_1972	adeS	T26	chromosome	1974683	R	139(1086)	co
MAB41865	AbTest_432	adeA::T26	ABUW_1974	adeA	T26	chromosome	1976130	F	389(1191)	co
MAB05225	AbTest_1289	adeA::T26	ABUW_1974	adeA	T26	chromosome	1976191	R	450(1191)	anti
MAB41868	AbTest_525	adeA::T26	ABUW_1974	adeA	T26	chromosome	1976250	R	509(1191)	anti
MAB41871	AbTest_1560	adeA::T26	ABUW_1974	adeA	T26	chromosome	1976331	R	590(1191)	anti
MAB41877	AbTest_1482	adeA::T26	ABUW_1974	adeA	T26	chromosome	1976604	R	863(1191)	anti
MAB41893	AbTest_1393	adeB::T101	ABUW_1975	adeB	T101	chromosome	1977915	R	984(3108)	anti
MAB05228	AbTest_246	adeB::T26	ABUW_1975	adeB	T26	chromosome	1977961	F	1030(3108)	co
MAB05230	AbTest_389	adeB::T26	ABUW_1975	adeB	T26	chromosome	1979116	F	2185(3108)	co
MAB41914	AbTest_1568	adeB::T26	ABUW_1975	adeB	T26	chromosome	1979473	R	2542(3108)	anti
MAB41925	AbTest_1510	adeC::T26	ABUW_1976	adeC	T26	chromosome	1980551	R	436(1398)	anti
MAB05232	AbTest_1346	adeC::T26	ABUW_1976	adeC	T26	chromosome	1980712	F	597(1398)	co
MAB05233	AbTest_1118	adeC::T26	ABUW_1976	adeC	T26	chromosome	1980981	F	866(1398)	co
MAB41940	AbTest_1578	adeC::T26	ABUW_1976	adeC	T26	chromosome	1981368	R	1253(1398)	anti
MAB05486	AbTest_1234	aspA::T26	ABUW_2104	aspA	T26	chromosome	2086951	F	404(1416)	co
MAB43095	AbTest_1488	aspA::T26	ABUW_2104	aspA	T26	chromosome	2087187	F	640(1416)	co
MAB51851	AbTest_258	ABUW_2159::T26	ABUW_2159	-	T26	chromosome	2140254	R	12(414)	anti
MAB05667	AbTest_1124	ABUW_2163::T26	ABUW_2163	-	T26	chromosome	2143549	R	235(870)	anti
MAB05764	AbTest_391	ppiD::T26	ABUW_2197	ppiD	T26	chromosome	2184383	R	1071(1866)	co
MAB44277	AbTest_1450	ppiD::T26	ABUW_2197	ppiD	T26	chromosome	2184864	R	590(1866)	co
MAB05766	AbTest_275	ppiD::T26	ABUW_2197	ppiD	T26	chromosome	2184891	F	563(1866)	anti
MAB44283	AbTest_1432	ppiD::T26	ABUW_2197	ppiD	T26	chromosome	2185264	R	190(1866)	co
MAB05772	IPTest_141	ABUW_2200::T26	ABUW_2200	-	T26	chromosome	2186925	R	233(648)	anti
MAB05939	AbTest_284	ABUW_2265::T26	ABUW_2265	-	T26	chromosome	2249747	F	409(690)	anti
MAB05940	AbTest_196	ABUW_2265::T26	ABUW_2265	-	T26	chromosome	2249863	R	293(690)	co
MAB05942	AbTest_1285	ABUW_2266::T26	ABUW_2266	-	T26	chromosome	2250358	R	811(1014)	co
MAB05943	AbTest_529	ABUW_2266::T26	ABUW_2266	-	T26	chromosome	2250658	R	511(1014)	co
MAB44813	AbTest_1549	ABUW_2266::T26	ABUW_2266	-	T26	chromosome	2250730	F	439(1014)	anti
MAB05944	AbTest_429	ABUW_2266::T26	ABUW_2266	-	T26	chromosome	2250860	R	309(1014)	co
MAB05945	AbTest_1288	ABUW_2266::T26	ABUW_2266	-	T26	chromosome	2250951	R	218(1014)	co
MAB05950	IPTest_182	surA::T26	ABUW_2268	surA	T26	chromosome	2254471	F	745(1311)	co
MAB06016	AbTest_152	ABUW_2292::T26	ABUW_2292	-	T26	chromosome	2279619	R	381(591)	anti
MAB06028	AbTest_1269	fxsA::T26	ABUW_2299	fxsA	T26	chromosome	2285914	F	346(561)	anti
MAB06029	AbTest_1355	fxsA::T26	ABUW_2299	fxsA	T26	chromosome	2285985	R	275(561)	co
MAB06047	AbTest_1243	bioB::T26	ABUW_2307	bioB	T26	chromosome	2292375	F	230(990)	co
MAB45078	AbTest_1444	bioB::T26	ABUW_2307	bioB	T26	chromosome	2292575	R	430(990)	anti
MAB06098	AbTest_362	ABUW_2327::T26	ABUW_2327	-	T26	chromosome	2310866	F	424(750)	co
MAB06099	AbTest_193	ABUW_2327::T26	ABUW_2327	-	T26	chromosome	2311034	F	592(750)	co
MAB06194	AbTest_1143	ABUW_2357::T26	ABUW_2357	-	T26	chromosome	2339856	F	987(1431)	co
MAB45450	AbTest_1580	ABUW_2357::T26	ABUW_2357	-	T26	chromosome	2339870	R	1001(1431)	anti
MAB06195	AbTest_1209	ABUW_2357::T26	ABUW_2357	-	T26	chromosome	2340070	R	1201(1431)	anti
MAB06210	IPTest_102	ABUW_2363::T26	ABUW_2363	-	T26	chromosome	2349503	F	134(942)	co
MAB06946	IPTest_116	ABUW_2637::T26	ABUW_2637	-	T26	chromosome	2636590	F	625(702)	co
MAB06951	AbTest_1126	ABUW_2640::T26	ABUW_2640	-	T26	chromosome	2639079	F	123(612)	anti
MAB06952	AbTest_1307	ABUW_2640::T26	ABUW_2640	-	T26	chromosome	2639150	F	52(612)	anti
MAB07454	AbTest_267	ABUW_2847::T26	ABUW_2847	-	T26	chromosome	2860762	R	146(837)	anti
MAB07455	AbTest_118	ABUW_2847::T26	ABUW_2847	-	T26	chromosome	2860886	F	270(837)	co
MAB49368	AbTest_1435	lon::T26	ABUW_2865	lon	T26	chromosome	2874082	F	786(2430)	co
MAB49369	AbTest_1573	lon::T26	ABUW_2865	lon	T26	chromosome	2874208	R	912(2430)	anti
MAB07494	AbTest_384	lon::T26	ABUW_2865	lon	T26	chromosome	2874214	R	918(2430)	anti
MAB49377	AbTest_1429	lon::T26	ABUW_2865	lon	T26	chromosome	2874634	R	1338(2430)	anti
MAB49378	AbTest_1495	lon::T26	ABUW_2865	lon	T26	chromosome	2874670	F	1374(2430)	co
MAB07519	IPTest_192	ABUW_2874::T26	ABUW_2874	-	T26	chromosome	2883979	R	206(1314)	co
MAB07523	AbTest_379	mrdA::T26	ABUW_2876	mrdA	T26	chromosome	2885443	F	443(2019)	co
MAB07527	AbTest_360	ABUW_2877::T26	ABUW_2877	-	T26	chromosome	2887458	R	440(552)	anti
MAB07526	AbTest_296	ABUW_2877::T26	ABUW_2877	-	T26	chromosome	2887537	R	519(552)	anti
MAB07557	AbTest_226	ABUW_2889::T26	ABUW_2889	-	T26	chromosome	2897015	F	188(990)	co
MAB70012	AbTest_104	ABUW_2889::T26	ABUW_2889	-	T26	chromosome	2897239	F	412(990)	co
MAB07559	AbTest_103	ABUW_2889::T26	ABUW_2889	-	T26	chromosome	2897241	F	414(990)	co
MAB07804	AbTest_212	mqo::T26	ABUW_2973	mqo	T26	chromosome	2989466	R	577(1641)	anti
MAB07805	AbTest_627	mqo::T26	ABUW_2973	mqo	T26	chromosome	2990035	F	1146(1641)	co
MAB08009	AbTest_1246	ABUW_3046::T26	ABUW_3046	-	T26	chromosome	3072683	R	317(927)	anti
MAB08010	AbTest_1112	ABUW_3046::T26	ABUW_3046	-	T26	chromosome	3072809	F	443(927)	co
MAB08011	AbTest_1277	ABUW_3046::T26	ABUW_3046	-	T26	chromosome	3072828	R	462(927)	anti
MAB08030	AbTest_302	trxB::T26	ABUW_3054	trxB	T26	chromosome	3081013	R	172(948)	anti
MAB08032	AbTest_229	trxB::T26	ABUW_3054	trxB	T26	chromosome	3081272	F	431(948)	co
MAB08111	AbTest_783	ABUW_3090::T26	ABUW_3090	-	T26	chromosome	3118769	F	322(1710)	co
MAB08114	AbTest_791	ABUW_3090::T26	ABUW_3090	-	T26	chromosome	3119047	R	600(1710)	anti
MAB08115	AbTest_139	ABUW_3090::T26	ABUW_3090	-	T26	chromosome	3119407	R	960(1710)	anti
MAB08152	AbTest_148	ABUW_3116::T26	ABUW_3116	-	T26	chromosome	3136755	R	310(924)	anti
MAB51974	AbTest_388	ABUW_3116::T26	ABUW_3116	-	T26	chromosome	3137180	R	735(924)	anti
MAB08156	AbTest_1313	bioD::T26	ABUW_3117	bioD	T26	chromosome	3137610	F	469(645)	anti
MAB51983	AbTest_1572	bioC::T26	ABUW_3118	bioC	T26	chromosome	3138593	F	236(750)	anti
MAB08158	AbTest_190	bioC::T26	ABUW_3118	bioC	T26	chromosome	3138667	R	162(750)	co
MAB51989	AbTest_1380	bioF::T101	ABUW_3119	bioF	T101	chromosome	3139394	F	589(1158)	anti
MAB08160	IPTest_106	bioF::T26	ABUW_3119	bioF	T26	chromosome	3139619	R	364(1158)	co
MAB08164	AbTest_461	bioA::T26	ABUW_3120	bioA	T26	chromosome	3140731	R	534(1281)	co
MAB08165	AbTest_1190	bioA::T26	ABUW_3120	bioA	T26	chromosome	3141115	F	150(1281)	anti
MAB08166	AbTest_1235	bioH::T26	ABUW_3121	bioH	T26	chromosome	3141515	F	575(735)	anti
MAB08221	AbTest_1162	dcd::T26	ABUW_3142	dcd	T26	chromosome	3168973	F	279(570)	anti
MAB08222	AbTest_1287	dcd::T26	ABUW_3142	dcd	T26	chromosome	3169105	F	147(570)	anti
MAB52398	AbTest_1470	ABUW_3153::T26	ABUW_3153	-	T26	chromosome	3180074	R	388(1134)	anti
MAB52400	AbTest_1481	ABUW_3153::T26	ABUW_3153	-	T26	chromosome	3180191	F	505(1134)	co
MAB08255	AbTest_1138	ABUW_3153::T26	ABUW_3153	-	T26	chromosome	3180201	R	515(1134)	anti
MAB08256	AbTest_1257	ABUW_3153::T26	ABUW_3153	-	T26	chromosome	3180431	R	745(1134)	anti
MAB52492	AbTest_1413	ABUW_3161::T26	ABUW_3161	-	T26	chromosome	3187415	F	277(888)	co
MAB52494	AbTest_1407	ABUW_3161::T26	ABUW_3161	-	T26	chromosome	3187433	R	295(888)	anti
MAB08272	AbTest_262	ABUW_3161::T26	ABUW_3161	-	T26	chromosome	3187482	R	344(888)	anti
MAB53217	AbTest_579	ABUW_3234::T26	ABUW_3234	-	T26	chromosome	3262830	R	664(1452)	co
MAB53219	AbTest_401	ABUW_3234::T26	ABUW_3234	-	T26	chromosome	3263030	R	464(1452)	co
MAB53459	AbTest_167	ABUW_3259::T26	ABUW_3259	-	T26	chromosome	3290210	F	132(900)	co
MAB08498	AbTest_373	ABUW_3259::T26	ABUW_3259	-	T26	chromosome	3290299	R	221(900)	anti
MAB08501	AbTest_285	gigA::T26	ABUW_3260	gigA	T26	chromosome	3291342	R	249(969)	anti
MAB08505	AbTest_345	gigA::T26	ABUW_3260	gigA	T26	chromosome	3291769	F	676(969)	co
MAB08507	AbTest_192	gigB::T26	ABUW_3261	gigB	T26	chromosome	3292314	R	189(561)	anti
MAB08508	AbTest_367	gigB::T26	ABUW_3261	gigB	T26	chromosome	3292443	F	318(561)	co
MAB08602	AbTest_102	relA::T26	ABUW_3302	relA	T26	chromosome	3334258	F	1472(2307)	anti
MAB08603	AbTest_248	relA::T26	ABUW_3302	relA	T26	chromosome	3334959	R	771(2307)	co
MAB08788	AbTest_119	lptE::T26	ABUW_3360	lptE	T26	chromosome	3399883	F	229(510)	co
MAB08789	AbTest_1353	lptE::T26	ABUW_3360	lptE	T26	chromosome	3400038	F	384(510)	co
MAB08790	AbTest_1103	lptE::T101	ABUW_3360	lptE	T101	chromosome	3400056	F	402(510)	co
MAB08791	AbTest_1354	lptE::T26	ABUW_3360	lptE	T26	chromosome	3400058	F	404(510)	co
MAB08792	AbTest_1227	ABUW_3362::T26	ABUW_3362	-	T26	chromosome	3401348	F	68(1338)	co
MAB08793	AbTest_1137	ABUW_3362::T26	ABUW_3362	-	T26	chromosome	3401919	F	639(1338)	co
MAB08794	AbTest_1362	ABUW_3362::T26	ABUW_3362	-	T26	chromosome	3402206	R	926(1338)	anti
MAB08799	AbTest_1284	ABUW_3364::T26	ABUW_3364	-	T26	chromosome	3404771	R	146(1407)	anti
MAB08800	AbTest_1203	ABUW_3364::T26	ABUW_3364	-	T26	chromosome	3405028	R	403(1407)	anti
MAB08801	AbTest_1117	ABUW_3364::T26	ABUW_3364	-	T26	chromosome	3405425	F	800(1407)	co
MAB08804	AbTest_231	ABUW_3366::T26	ABUW_3366	-	T26	chromosome	3407288	R	486(732)	co
MAB09485	AbTest_380	ABUW_3366::T26	ABUW_3366	-	T26	chromosome	3407716	F	58(732)	anti
MAB08806	AbTest_371	ABUW_3366::T26	ABUW_3366	-	T26	chromosome	3407718	F	56(732)	anti
MAB08812	AbTest_146	ABUW_3369::T26	ABUW_3369	-	T26	chromosome	3409956	F	181(417)	co
MAB08813	AbTest_314	ABUW_3369::T26	ABUW_3369	-	T26	chromosome	3410084	R	309(417)	anti
MAB08826	AbTest_427	ABUW_3375::T26	ABUW_3375	-	T26	chromosome	3414575	R	655(699)	co
MAB54910	AbTest_1548	ABUW_3375::T26	ABUW_3375	-	T26	chromosome	3414954	R	276(699)	co
MAB08832	AbTest_187	ABUW_3378::T26	ABUW_3378	-	T26	chromosome	3417936	F	540(792)	anti
MAB08833	AbTest_233	ABUW_3378::T26	ABUW_3378	-	T26	chromosome	3418208	R	268(792)	co
MAB08853	AbTest_290	prc::T26	ABUW_3385	prc	T26	chromosome	3424185	R	1494(2184)	co
MAB08855	AbTest_313	prc::T26	ABUW_3385	prc	T26	chromosome	3424903	R	776(2184)	co
MAB08883	AbTest_1119	edd::T26	ABUW_3394	edd	T26	chromosome	3436704	F	771(1854)	anti
MAB55196	AbTest_1405	edd::T26	ABUW_3394	edd	T26	chromosome	3436712	R	763(1854)	co
MAB08905	AbTest_166	tig::T26	ABUW_3402	tig	T26	chromosome	3447765	F	746(1335)	anti
MAB08906	AbTest_364	tig::T26	ABUW_3402	tig	T26	chromosome	3448013	R	498(1335)	co
MAB55352	AbTest_1571	tig::T26	ABUW_3402	tig	T26	chromosome	3448100	R	411(1335)	co
MAB55356	AbTest_1511	tig::T26	ABUW_3402	tig	T26	chromosome	3448165	F	346(1335)	anti
MAB08926	AbTest_292	ABUW_3408::T26	ABUW_3408	-	T26	chromosome	3456318	R	385(588)	anti
MAB55467	AbTest_347	ABUW_3408::T26	ABUW_3408	-	T26	chromosome	3456440	F	507(588)	co
MAB55667	AbTest_164	ABUW_3428::T26	ABUW_3428	-	T26	chromosome	3474109	R	384(693)	co
MAB08992	AbTest_312	ABUW_3428::T26	ABUW_3428	-	T26	chromosome	3474255	F	238(693)	anti
MAB55672	AbTest_1485	ABUW_3428::T26	ABUW_3428	-	T26	chromosome	3474402	R	91(693)	co
MAB09028	AbTest_1329	ABUW_3441::T26	ABUW_3441	-	T26	chromosome	3486737	F	213(450)	anti
MAB09029	AbTest_1131	ABUW_3441::T26	ABUW_3441	-	T26	chromosome	3486761	R	189(450)	co
MAB55909	AbTest_1433	ABUW_3448::T26	ABUW_3448	-	T26	chromosome	3493284	R	366(1101)	anti
MAB09050	AbTest_1310	ABUW_3448::T26	ABUW_3448	-	T26	chromosome	3493332	F	414(1101)	co
MAB09100	AbTest_1226	ABUW_3466::T26	ABUW_3466	-	T26	chromosome	3511412	F	334(651)	anti
MAB09101	AbTest_1276	ABUW_3466::T26	ABUW_3466	-	T26	chromosome	3511525	F	221(651)	anti
MAB09102	AbTest_1212	ABUW_3466::T26	ABUW_3466	-	T26	chromosome	3511595	R	151(651)	co
MAB09103	AbTest_1230	nudH::T26	ABUW_3467	nudH	T26	chromosome	3511952	F	25(486)	co
MAB56166	AbTest_1531	nudH::T26	ABUW_3467	nudH	T26	chromosome	3511959	R	32(486)	anti
MAB70016	AbTest_1231	nudH::T26	ABUW_3467	nudH	T26	chromosome	3512044	F	117(486)	co
MAB09105	AbTest_1170	nudH::T26	ABUW_3467	nudH	T26	chromosome	3512318	F	391(486)	co
MAB09130	AbTest_122	rluC::T26	ABUW_3476	rluC	T26	chromosome	3523868	R	377(933)	co
MAB56449	AbTest_1547	abeM::T26	ABUW_3486	abeM	T26	chromosome	3534557	F	171(1347)	co
MAB09160	AbTest_1225	abeM::T26	ABUW_3486	abeM	T26	chromosome	3534706	R	320(1347)	anti
MAB09161	AbTest_1111	abeM::T26	ABUW_3486	abeM	T26	chromosome	3535244	R	858(1347)	anti
MAB56647	AbTest_1521	murI2::T26	ABUW_3500	murI2	T26	chromosome	3547721	F	499(867)	anti
MAB09204	AbTest_1145	murI2::T26	ABUW_3500	murI2	T26	chromosome	3547888	R	332(867)	co
MAB09205	AbTest_1358	murI2::T26	ABUW_3500	murI2	T26	chromosome	3547945	F	275(867)	anti
MAB09280	AbTest_1195	ABUW_3526::T26	ABUW_3526	-	T26	chromosome	3582689	R	72(708)	anti
MAB09281	AbTest_1323	ABUW_3526::T26	ABUW_3526	-	T26	chromosome	3582921	R	304(708)	anti
MAB09321	AbTest_1337	secG::T26	ABUW_3547	secG	T26	chromosome	3604578	F	192(330)	anti
MAB09322	AbTest_151	secG::T26	ABUW_3547	secG	T26	chromosome	3604581	R	189(330)	co
MAB09323	AbTest_260	secG::T26	ABUW_3547	secG	T26	chromosome	3604654	R	116(330)	co
MAB57414	AbTest_1564	ABUW_3554::T26	ABUW_3554	-	T26	chromosome	3611759	F	231(750)	anti
MAB09341	AbTest_1213	ABUW_3554::T26	ABUW_3554	-	T26	chromosome	3611831	R	159(750)	co
MAB57516	AbTest_1475	ABUW_3560::T26	ABUW_3560	-	T26	chromosome	3617076	R	690(1002)	co
MAB57524	AbTest_1394	ABUW_3560::T101	ABUW_3560	-	T101	chromosome	3617564	R	202(1002)	co
MAB09361	AbTest_1172	ABUW_3560::T26	ABUW_3560	-	T26	chromosome	3617568	F	198(1002)	anti
MAB09371	AbTest_232	ABUW_3563::T26	ABUW_3563	-	T26	chromosome	3620844	R	246(774)	anti
MAB09372	AbTest_351	ABUW_3563::T26	ABUW_3563	-	T26	chromosome	3621127	F	529(774)	co
MAB09381	AbTest_194	ABUW_3567::T26	ABUW_3567	-	T26	chromosome	3624149	R	504(795)	co
MAB09383	AbTest_329	ABUW_3567::T26	ABUW_3567	-	T26	chromosome	3624445	R	208(795)	co
MAB57718	-	fadB::T26	ABUW_3572	fadB	T26	chromosome	3630241	F	333(2154)	co
MAB09396	AbTest_171	fadB::T26	ABUW_3572	fadB	T26	chromosome	3630637	R	729(2154)	anti
MAB10109	AbTest_207	fadA::T26	ABUW_3573	fadA	T26	chromosome	3632181	R	107(1173)	anti
MAB57774	AbTest_1459	fadA::T26	ABUW_3573	fadA	T26	chromosome	3632254	F	180(1173)	co
MAB57775	AbTest_1588	fadA::T26	ABUW_3573	fadA	T26	chromosome	3632264	R	190(1173)	anti
MAB09399	AbTest_206	fadA::T26	ABUW_3573	fadA	T26	chromosome	3632269	R	195(1173)	anti
MAB57780	AbTest_1516	fadA::T26	ABUW_3573	fadA	T26	chromosome	3632570	R	496(1173)	anti
MAB58190	AbTest_512	ABUW_3609::T26	ABUW_3609	-	T26	chromosome	3668519	F	251(327)	anti
MAB09505	AbTest_214	argH::T26	ABUW_3617	argH	T26	chromosome	3675547	R	310(1380)	anti
MAB58266	AbTest_1446	argH::T26	ABUW_3617	argH	T26	chromosome	3675682	F	445(1380)	co
MAB09507	AbTest_306	argH::T26	ABUW_3617	argH	T26	chromosome	3676052	F	815(1380)	co
MAB09511	AbTest_162	phoU::T26	ABUW_3619	phoU	T26	chromosome	3677455	R	521(768)	co
MAB58287	AbTest_274	phoU::T26	ABUW_3619	phoU	T26	chromosome	3677567	R	409(768)	co
MAB58288	IPTest_176	phoU::T26	ABUW_3619	phoU	T26	chromosome	3677778	F	198(768)	anti
MAB58289	AbTest_1392	phoU::T101	ABUW_3619	phoU	T101	chromosome	3677788	R	188(768)	co
MAB09534	AbTest_129	icc::T26	ABUW_3626	icc	T26	chromosome	3685278	F	302(813)	co
MAB00719	AbTest_120	icc::T26	ABUW_3626	icc	T26	chromosome	3685281	F	305(813)	co
MAB09536	AbTest_326	icc::T26	ABUW_3626	icc	T26	chromosome	3685345	F	369(813)	co
MAB70019	AbTest_327	icc::T26	ABUW_3626	icc	T26	chromosome	3685433	F	457(813)	co
MAB09552	AbTest_251	xerD::T26	ABUW_3634	xerD	T26	chromosome	3692960	R	182(921)	anti
MAB09554	AbTest_1122	xerD::T26	ABUW_3634	xerD	T26	chromosome	3693353	F	575(921)	co
MAB09565	AbTest_115	pbpG::T26	ABUW_3638	pbpG	T26	chromosome	3698242	R	277(1008)	co
MAB09566	AbTest_1350	pbpG::T26	ABUW_3638	pbpG	T26	chromosome	3698379	F	140(1008)	anti
MAB70020	AbTest_1351	pbpG::T26	ABUW_3638	pbpG	T26	chromosome	3698471	F	48(1008)	anti
MAB09577	AbTest_165	ABUW_3642::T26	ABUW_3642	-	T26	chromosome	3703004	R	615(1185)	co
MAB09579	AbTest_228	ABUW_3642::T26	ABUW_3642	-	T26	chromosome	3703296	R	323(1185)	co
MAB09610	AbTest_1207	ABUW_3656::T26	ABUW_3656	-	T26	chromosome	3716354	F	19(228)	co
MAB58903	AbTest_457	ABUW_3656::T26	ABUW_3656	-	T26	chromosome	3716437	F	102(228)	co
MAB09781	AbTest_1239	ABUW_3710::T26	ABUW_3710	-	T26	chromosome	3768295	F	476(543)	anti
MAB09784	AbTest_1247	ABUW_3710::T26	ABUW_3710	-	T26	chromosome	3768644	R	127(543)	co
MAB09850	AbTest_266	znuA::T26	ABUW_3740	znuA	T26	chromosome	3796878	F	211(840)	anti
MAB09851	AbTest_117	zur::T26	ABUW_3741	zur	T26	chromosome	3797337	R	110(486)	anti
MAB09867	AbTest_136	sfcA::T26	ABUW_3746	sfcA	T26	chromosome	3801734	F	1004(1698)	anti
MAB09869	AbTest_352	sfcA::T26	ABUW_3746	sfcA	T26	chromosome	3802383	F	355(1698)	anti
MAB60227	AbTest_1404	ABUW_3754::T26	ABUW_3754	-	T26	chromosome	3809717	R	325(789)	co
MAB10033	AbTest_1270	ABUW_3804::T26	ABUW_3804	-	T26	chromosome	3863689	R	95(135)	co
MAB10034	AbTest_1181	ABUW_3804::T26	ABUW_3804	-	T26	chromosome	3863725	R	59(135)	co
MAB10044	AbTest_245	acnD::T26	ABUW_3806	acnD	T26	chromosome	3867159	R	884(2607)	co
MAB41909	AbTest_1592	acnD::T26	ABUW_3806	acnD	T26	chromosome	3867437	F	606(2607)	anti
MAB10072	AbTest_1265	galE::T26	ABUW_3816	galE	T26	chromosome	3880275	F	783(1017)	anti
MAB10073	AbTest_564	galE::T26	ABUW_3816	galE	T26	chromosome	3880639	R	419(1017)	co
MAB61391	AbTest_1378	galE::T101	ABUW_3816	galE	T101	chromosome	3880736	F	322(1017)	anti
MAB10088	AbTest_158	ABUW_3820::T26	ABUW_3820	-	T26	chromosome	3886424	F	435(1875)	anti
MAB61495	AbTest_1418	ABUW_3821::T26	ABUW_3821	-	T26	chromosome	3887338	F	838(1176)	anti
MAB70021	AbTest_504	ABUW_3821::T26	ABUW_3821	-	T26	chromosome	3887628	R	548(1176)	co
MAB10090	AbTest_273	ABUW_3821::T26	ABUW_3821	-	T26	chromosome	3887719	R	457(1176)	co
MAB61503	AbTest_1419	ABUW_3821::T26	ABUW_3821	-	T26	chromosome	3887800	F	376(1176)	anti
MAB61514	AbTest_1415	ABUW_3822::T26	ABUW_3822	-	T26	chromosome	3888424	F	497(651)	anti
MAB10093	AbTest_170	ABUW_3822::T26	ABUW_3822	-	T26	chromosome	3888424	R	497(651)	co
MAB61518	AbTest_1542	ABUW_3822::T26	ABUW_3822	-	T26	chromosome	3888594	F	327(651)	anti
MAB10097	AbTest_1254	ABUW_3823::T26	ABUW_3823	-	T26	chromosome	3889218	F	314(615)	anti
MAB10099	AbTest_1303	ABUW_3823::T26	ABUW_3823	-	T26	chromosome	3889326	F	206(615)	anti
MAB10101	AbTest_137	ABUW_3824::T26	ABUW_3824	-	T26	chromosome	3889769	R	976(1212)	co
MAB10104	AbTest_1293	ABUW_3824::T26	ABUW_3824	-	T26	chromosome	3890131	F	614(1212)	anti
MAB10105	AbTest_1163	ABUW_3824::T26	ABUW_3824	-	T26	chromosome	3890521	F	224(1212)	anti
MAB10106	AbTest_403	ABUW_3824::T26	ABUW_3824	-	T26	chromosome	3890595	R	150(1212)	co
MAB10108	AbTest_175	ABUW_3825::T26	ABUW_3825	-	T26	chromosome	3891065	F	948(1254)	anti
MAB10114	AbTest_1325	ABUW_3828::T26	ABUW_3828	-	T26	chromosome	3894842	R	742(1260)	co
MAB10116	AbTest_325	ABUW_3828::T26	ABUW_3828	-	T26	chromosome	3895208	R	376(1260)	co
MAB10120	AbTest_484	ABUW_3830::T26	ABUW_3830	-	T26	chromosome	3897475	R	561(1275)	co
MAB10121	AbTest_522	ABUW_3830::T26	ABUW_3830	-	T26	chromosome	3897682	F	354(1275)	anti
MAB10124	IPTest_144	wza::T26	ABUW_3831	wza	T26	chromosome	3898515	R	125(1101)	anti
MAB10125	AbTest_128	wza::T26	ABUW_3831	wza	T26	chromosome	3898790	R	400(1101)	anti
MAB10127	AbTest_282	ptp::T26	ABUW_3832	ptp	T26	chromosome	3899693	R	198(429)	anti
MAB61688	AbTest_1565	ptk::T26	ABUW_3833	ptk	T26	chromosome	3900265	R	322(2187)	anti
MAB10132	AbTest_309	ptk::T26	ABUW_3833	ptk	T26	chromosome	3900872	F	929(2187)	co
MAB61706	AbTest_1590	ptk::T26	ABUW_3833	ptk	T26	chromosome	3901316	R	1373(2187)	anti
MAB10134	AbTest_1116	fkpA::T26	ABUW_3834	fkpA	T26	chromosome	3902464	F	143(723)	co
MAB10135	AbTest_1263	fkpA::T26	ABUW_3834	fkpA	T26	chromosome	3902577	R	256(723)	anti
MAB10144	IPTest_121	ampD::T26	ABUW_3837	ampD	T26	chromosome	3905736	F	292(570)	anti
MAB61760	AbTest_1430	ampD::T26	ABUW_3837	ampD	T26	chromosome	3905742	R	286(570)	co
MAB10145	AbTest_180	ampD::T26	ABUW_3837	ampD	T26	chromosome	3905839	F	189(570)	anti
MAB61769	AbTest_1527	ampD::T26	ABUW_3837	ampD	T26	chromosome	3905876	R	152(570)	co
MAB61773	AbTest_1476	nadC::T26	ABUW_3838	nadC	T26	chromosome	3906302	R	104(846)	anti
MAB10147	AbTest_237	nadC::T26	ABUW_3838	nadC	T26	chromosome	3906406	F	208(846)	co
MAB10148	AbTest_1318	nadC::T26	ABUW_3838	nadC	T26	chromosome	3906502	R	304(846)	anti
MAB10161	AbTest_531	ABUW_3843::T26	ABUW_3843	-	T26	chromosome	3912448	F	737(1026)	anti
MAB10178	IPTest_181	ABUW_3848::T26	ABUW_3848	-	T26	chromosome	3916553	F	185(699)	co
MAB10179	AbTest_369	ABUW_3848::T26	ABUW_3848	-	T26	chromosome	3916632	R	264(699)	anti
MAB10233	AbTest_502	ppiA::T26	ABUW_3872	ppiA	T26	chromosome	3940852	R	148(558)	co
MAB10239	AbTest_1238	ABUW_3874::T26	ABUW_3874	-	T26	chromosome	3942491	F	68(327)	co
MAB62170	AbTest_1583	ABUW_3874::T26	ABUW_3874	-	T26	chromosome	3942492	R	69(327)	anti
MAB10240	AbTest_222	ABUW_3874::T26	ABUW_3874	-	T26	chromosome	3942560	R	137(327)	anti
MAB10247	AbTest_365	ABUW_3876::T26	ABUW_3876	-	T26	chromosome	3944015	R	398(867)	co
MAB10248	AbTest_223	ABUW_3876::T26	ABUW_3876	-	T26	chromosome	3944119	F	294(867)	anti
MAB10249	AbTest_253	ABUW_3877::T26	ABUW_3877	-	T26	chromosome	3944778	F	259(894)	co
MAB10251	AbTest_113	ABUW_3877::T26	ABUW_3877	-	T26	chromosome	3945048	F	529(894)	co
MAB10284	AbTest_453	ABUW_3887::T26	ABUW_3887	-	T26	chromosome	3955064	F	151(366)	anti
MAB10286	AbTest_396	mpl::T26	ABUW_3888	mpl	T26	chromosome	3955721	R	269(1374)	anti
MAB10287	AbTest_135	mpl::T26	ABUW_3888	mpl	T26	chromosome	3956015	R	563(1374)	anti
MAB10300	AbTest_459	ABUW_3892::T26	ABUW_3892	-	T26	chromosome	3960448	F	107(366)	co
MAB10301	AbTest_519	ABUW_3893::T26	ABUW_3893	-	T26	chromosome	3961015	F	287(1161)	co
MAB10307	AbTest_483	ABUW_3894::T26	ABUW_3894	-	T26	chromosome	3962718	R	539(1056)	anti
MAB62471	AbTest_578	guaD2::T26	ABUW_3895	guaD2	T26	chromosome	3963992	R	701(1326)	anti
MAB10328	AbTest_493	ABUW_3901::T26	ABUW_3901	-	T26	chromosome	3967871	F	185(264)	co
MAB62568	AbTest_491	ABUW_3904::T26	ABUW_3904	-	T26	chromosome	3971315	F	215(321)	anti
MAB10337	AbTest_305	ABUW_3904::T26	ABUW_3904	-	T26	chromosome	3971315	R	215(321)	co
MAB10338	AbTest_173	ABUW_3904::T26	ABUW_3904	-	T26	chromosome	3971325	R	205(321)	co
MAB10430	AbTest_443	ABUW_4038::T26	ABUW_4038	-	T26	plasmid p1	22702	R	194(360)	co
MAB10433	AbTest_235	ABUW_4039::T26	ABUW_4039	-	T26	plasmid p1	23138	F	61(585)	co
MAB70023	AbTest_144	ABUW_4046::T26	ABUW_4046	-	T26	plasmid p1	26758	R	182(993)	anti
MAB10451	AbTest_143	ABUW_4046::T26	ABUW_4046	-	T26	plasmid p1	26847	R	271(993)	anti
MAB10469	AbTest_279	aacA4::T26	ABUW_4051	aacA4	T26	plasmid p1	30193	F	517(576)	anti
MAB00720	AbTest_418	aacA4::T26	ABUW_4051	aacA4	T26	plasmid p1	30327	R	383(576)	co
MAB62851	AbTest_375	aacA4::T26	ABUW_4051	aacA4	T26	plasmid p1	30327	R	383(576)	co
MAB62855	AbTest_1406	aacA4::T26	ABUW_4051	aacA4	T26	plasmid p1	30385	R	325(576)	co
MAB10472	AbTest_1268	aacA4::T26	ABUW_4051	aacA4	T26	plasmid p1	30502	R	208(576)	co
MAB10473	AbTest_1306	aacA4::T26	ABUW_4051	aacA4	T26	plasmid p1	30638	R	72(576)	co
MAB10474	AbTest_268	ABUW_4052::T26	ABUW_4052	-	T26	plasmid p1	31102	R	585(864)	co
MAB10478	AbTest_1322	ABUW_4052::T26	ABUW_4052	-	T26	plasmid p1	31309	R	378(864)	co
MAB10482	AbTest_549	ABUW_4052::T26	ABUW_4052	-	T26	plasmid p1	31337	R	350(864)	co
MAB10489	AbTest_580	intI::T26	ABUW_4053	intI	T26	plasmid p1	31984	R	270(1056)	anti
MAB10490	AbTest_469	intI::T26	ABUW_4053	intI	T26	plasmid p1	32053	R	339(1056)	anti
MAB10492	AbTest_494	intI::T26	ABUW_4053	intI	T26	plasmid p1	32374	F	660(1056)	co
MAB62926	AbTest_1449	strB::T26	ABUW_4055	strB	T26	plasmid p1	33194	R	548(837)	co
MAB62931	AbTest_1502	strB::T26	ABUW_4055	strB	T26	plasmid p1	33287	F	455(837)	anti
MAB10502	AbTest_507	strB::T26	ABUW_4055	strB	T26	plasmid p1	33347	R	395(837)	co
MAB10504	AbTest_1315	strB::T26	ABUW_4055	strB	T26	plasmid p1	33498	F	244(837)	anti
MAB10505	AbTest_437	strB::T26	ABUW_4055	strB	T26	plasmid p1	33550	R	192(837)	co
MAB10507	AbTest_1331	strA::T26	ABUW_4056	strA	T26	plasmid p1	34087	F	476(819)	anti
MAB63007	AbTest_1484	strA::T26	ABUW_4056	strA	T26	plasmid p1	34087	R	476(819)	co
MAB10509	AbTest_1294	strA::T26	ABUW_4056	strA	T26	plasmid p1	34203	R	360(819)	co
MAB63024	AbTest_1409	strA::T26	ABUW_4056	strA	T26	plasmid p1	34317	F	246(819)	anti
MAB63057	AbTest_1420	aadA1::T26	ABUW_4057	aadA1	T26	plasmid p1	34877	R	489(792)	co
MAB63061	AbTest_518	aadA1::T26	ABUW_4057	aadA1	T26	plasmid p1	34964	F	402(792)	anti
MAB63065	AbTest_526	aadA1::T26	ABUW_4057	aadA1	T26	plasmid p1	35079	R	287(792)	co
MAB10516	AbTest_424	aadA1::T26	ABUW_4057	aadA1	T26	plasmid p1	35092	F	274(792)	anti
MAB10520	AbTest_596	cmlA::T26	ABUW_4059	cmlA	T26	plasmid p1	36154	F	564(1260)	anti
MAB63128	AbTest_1509	cmlA::T26	ABUW_4059	cmlA	T26	plasmid p1	36164	F	554(1260)	anti
MAB10521	AbTest_1356	cmlA::T26	ABUW_4059	cmlA	T26	plasmid p1	36280	R	438(1260)	co
MAB10522	AbTest_421	cmlA::T26	ABUW_4059	cmlA	T26	plasmid p1	36464	R	254(1260)	co
MAB10525	AbTest_265	aadB::T26	ABUW_4060	aadB	T26	plasmid p1	37296	R	426(750)	co
MAB10526	AbTest_174	aadB::T26	ABUW_4060	aadB	T26	plasmid p1	37422	R	300(750)	co
MAB63195	AbTest_1546	aadB::T26	ABUW_4060	aadB	T26	plasmid p1	37488	R	234(750)	co
MAB63196	AbTest_1553	aadB::T26	ABUW_4060	aadB	T26	plasmid p1	37498	F	224(750)	anti
MAB63203	AbTest_1477	aadB::T26	ABUW_4060	aadB	T26	plasmid p1	37615	F	107(750)	anti
MAB63216	AbTest_546	intI::T26	ABUW_4061	intI	T26	plasmid p1	37823	F	173(1014)	co
MAB10529	AbTest_470	intI::T26	ABUW_4061	intI	T26	plasmid p1	37937	F	287(1014)	co
MAB10531	AbTest_568	intI::T26	ABUW_4061	intI	T26	plasmid p1	38240	F	590(1014)	co
MAB10535	AbTest_1327	ABUW_4065::T26	ABUW_4065	-	T26	plasmid p1	39239	F	20(294)	co
MAB63238	AbTest_1501	ABUW_4065::T26	ABUW_4065	-	T26	plasmid p1	39406	R	187(294)	anti
MAB10539	AbTest_582	ABUW_4066::T26	ABUW_4066	-	T26	plasmid p1	39708	F	99(132)	co
MAB10559	AbTest_566	ABUW_4077::T26	ABUW_4077	-	T26	plasmid p1	49725	F	243(426)	co
MAB10578	AbTest_101	ABUW_4086::T26	ABUW_4086	-	T26	plasmid p1	52566	R	186(1026)	anti
MAB10583	AbTest_201	ABUW_4086::T26	ABUW_4086	-	T26	plasmid p1	53328	R	948(1026)	anti
MAB63396	AbTest_460	aphA6::T26	ABUW_4087	aphA6	T26	plasmid p1	53666	R	160(780)	anti
MAB63398	AbTest_1453	aphA6::T26	ABUW_4087	aphA6	T26	plasmid p1	53786	F	280(780)	co
MAB63399	AbTest_1486	aphA6::T26	ABUW_4087	aphA6	T26	plasmid p1	53985	F	479(780)	co
MAB63401	AbTest_1386	aphA6::T101	ABUW_4087	aphA6	T101	plasmid p1	53997	F	491(780)	co
MAB10592	AbTest_256	aphA6::T26	ABUW_4087	aphA6	T26	plasmid p1	54086	F	580(780)	co
MAB63896	AbTest_1401	ABUW_5002::T26	ABUW_5002	-	T26	plasmid p2	1078	R	135(576)	anti
MAB63904	AbTest_1559	ABUW_5002::T26	ABUW_5002	-	T26	plasmid p2	1132	F	189(576)	co
MAB63984	AbTest_1536	ABUW_5003::T26	ABUW_5003	-	T26	plasmid p2	1562	R	24(144)	anti
MAB63986	AbTest_1472	ABUW_5003::T26	ABUW_5003	-	T26	plasmid p2	1585	F	47(144)	co
MAB63987	AbTest_1528	ABUW_5003::T26	ABUW_5003	-	T26	plasmid p2	1616	F	78(144)	co
MAB10704	AbTest_1237	ABUW_5004::T26	ABUW_5004	-	T26	plasmid p2	2021	F	393(543)	anti
MAB64036	AbTest_1523	ABUW_5004::T26	ABUW_5004	-	T26	plasmid p2	2181	F	233(543)	anti
MAB64053	AbTest_1440	ABUW_5005::T26	ABUW_5005	-	T26	plasmid p2	2657	F	76(147)	anti
MAB64063	AbTest_1421	ABUW_5006::T26	ABUW_5006	-	T26	plasmid p2	2921	R	169(297)	anti
MAB64066	AbTest_1587	ABUW_5006::T26	ABUW_5006	-	T26	plasmid p2	2931	F	179(297)	co
MAB64092	AbTest_1438	ABUW_5007::T26	ABUW_5007	-	T26	plasmid p2	3130	R	95(315)	anti
MAB64107	AbTest_1424	ABUW_5007::T26	ABUW_5007	-	T26	plasmid p2	3252	F	217(315)	co
MAB64216	AbTest_1552	ABUW_5008::T26	ABUW_5008	-	T26	plasmid p2	3827	F	350(2412)	co
MAB64244	AbTest_1579	ABUW_5008::T26	ABUW_5008	-	T26	plasmid p2	3852	R	375(2412)	anti
MAB64409	AbTest_1442	ABUW_5008::T26	ABUW_5008	-	T26	plasmid p2	4509	R	1032(2412)	anti
MAB64412	AbTest_1410	ABUW_5008::T26	ABUW_5008	-	T26	plasmid p2	4532	F	1055(2412)	co
MAB10721	AbTest_1274	ABUW_5009::T26	ABUW_5009	-	T26	plasmid p2	6018	R	57(78)	co
MAB64600	AbTest_1574	ABUW_5009::T26	ABUW_5009	-	T26	plasmid p2	6055	F	20(78)	anti
MAB64616	AbTest_1505	ABUW_5010::T26	ABUW_5010	-	T26	plasmid p2	6385	F	192(462)	co
MAB64622	AbTest_1575	ABUW_5010::T26	ABUW_5010	-	T26	plasmid p2	6475	R	282(462)	anti
MAB64725	AbTest_1383	ABUW_5011::T101	ABUW_5011	-	T101	plasmid p2	7110	R	42(174)	co
MAB64728	AbTest_1436	ABUW_5011::T26	ABUW_5011	-	T26	plasmid p2	7114	F	38(174)	anti
MAB64758	AbTest_1524	ABUW_5012::T26	ABUW_5012	-	T26	plasmid p2	7375	F	148(372)	anti
MAB64760	AbTest_1416	ABUW_5012::T26	ABUW_5012	-	T26	plasmid p2	7441	R	82(372)	co
MAB64767	AbTest_1503	ABUW_5013::T26	ABUW_5013	-	T26	plasmid p2	7955	R	94(255)	co
MAB64768	AbTest_1487	ABUW_5013::T26	ABUW_5013	-	T26	plasmid p2	7960	F	89(255)	anti
MAB10747	AbTest_558	ABUW_6001::T26	ABUW_6001	-	T26	plasmid p3	498	F	498(1182)	co
MAB64803	AbTest_1471	ABUW_6001::T26	ABUW_6001	-	T26	plasmid p3	605	R	605(1182)	anti
MAB64849	AbTest_1529	ABUW_6002::T26	ABUW_6002	-	T26	plasmid p3	1287	F	103(204)	co
MAB10755	AbTest_105	ABUW_6002::T26	ABUW_6002	-	T26	plasmid p3	1298	R	114(204)	anti
MAB10758	AbTest_447	ABUW_6003::T26	ABUW_6003	-	T26	plasmid p3	1739	F	98(252)	co
MAB65094	AbTest_520	ABUW_6003::T26	ABUW_6003	-	T26	plasmid p3	1779	F	138(252)	co
MAB65097	AbTest_1445	ABUW_6003::T26	ABUW_6003	-	T26	plasmid p3	1793	F	152(252)	co
